# Supplementary material for: 3-Dimensional facial expression recognition in human using multi-points warping
Source: BMC Bioinformatics. 2019 Dec 2;20:619. doi: 10.1186/s12859-019-3153-2 (PMC6889223; doi:10.1186/s12859-019-3153-2)
Supplement: Supplementary file 1 — Additional file 1: Table S1. Raw three-dimensional digitized data for Stirling dataset expression group. [file 12859_2019_3153_MOESM1_ESM.xlsx]

## Sheet: Angry
ID	Exp	X 5-se	Y 5-se	Z 5-se	X 9-alr	Y 9-alr	Z 9-alr	X 8-all	Y 8-all	Z 8-all	X 7-su	Y 7-su	Z 7-su	X 6-pr	Y 6-pr	Z 6-pr	X 4-enr	Y 4-enr	Z 4-enr	X 3-exr	Y 3-exr	Z 3-exr	X 2-exl	Y 2-exl	Z 2-exl	X 1-enl	Y 1-enl	Z 1-enl	X 16-obr	Y 16-obr	Z 16-obr	X 15-obl	Y 15-obl	Z 15-obl	X 14-gn	Y 14-gn	Z 14-gn	X 13-li	Y 13-li	Z 13-li	X 12-ls	Y 12-ls	Z 12-ls	X 11-chr	Y 11-chr	Z 11-chr	X 10-chl	Y 10-chl	Z 10-chl
f1001	ang	-4.38838	-0.359433	51.7706	15.0535	-36.7626	46.7421	-16.0118	-39.8066	51.4083	0.6394	-43.1239	63.6889	0.0427011	-37.5508	72.7651	37.9315	-2.66953	35.7224	15.1515	-3.63744	37.0403	-22.2608	-3.74556	35.6646	-44.216	-2.66092	31.7583	57.0571	-46.8972	-24.9019	-62.0188	-54.6795	-20.2141	-1.43306	-98.2725	38.468	-1.55503	-64.6971	54.2174	-1.62109	-55.5224	58.4261	13.7673	-57.1635	49.3735	-21.0691	-56.6201	46.6069
f1002	ang	7.75027	24.0133	53.943	19.2952	-23.0249	50.7993	-3.9775	-23.1131	48.1427	6.66546	-22.2593	57.7646	5.71314	-14.9846	73.4471	54.3799	23.5606	33.6536	28.1881	22.3184	36.6147	-10.0439	21.9762	35.404	-37.5872	22.1275	29.4634	75.2911	-33.2967	-27.3209	-50.5944	-35.9929	-37.6624	5.91172	-87.3571	32.3205	6.07843	-55.4969	48.0305	6.34798	-36.7575	52.8386	28.3568	-47.6524	42.319	-14.5551	-47.8153	37.7125
f1003	ang	-12.2432	14.1239	27.4087	5.46779	-32.8763	18.4122	-18.7067	-33.9239	16.4077	-7.08019	-34.9764	24.4473	-9.03564	-26.2758	40.1655	34.1061	9.59291	8.86938	6.99017	9.62421	9.72847	-24.3516	9.13617	5.47603	-51.3963	6.92147	-2.53494	65.86	-37.0527	-56.5115	-65.8197	-37.2884	-62.8268	-4.79699	-99.9982	0.201734	-5.39691	-66.2811	14.279	-6.52988	-49.94	21.649	14.9593	-56.7714	7.79395	-27.5247	-59.3149	0.809446
f1004	ang	8.80341	32.4304	-7.05654	21.1355	-14.8026	-9.88002	-3.38489	-16.0344	-12.6166	9.33088	-15.5452	-3.1521	6.62554	-7.96058	13.3848	50.3719	31.6237	-19.2869	27.7405	31.7853	-16.7888	-5.61664	29.4485	-21.6006	-28.0189	29.5837	-21.0369	78.9378	-7.78711	-87.3515	-46.6407	-14.8537	-94.4496	12.9009	-81.8669	-25.2921	10.3969	-49.874	-9.45496	10.4554	-31.8352	-3.25185	33.3706	-37.6403	-18.0356	-12.9125	-41.4855	-22.5823
f1005	ang	-6.54977	33.6301	20.8693	12.2953	-1.85887	16.3052	-19.5729	-4.33327	21.1102	-3.72061	-7.24729	29.0985	-5.26293	-1.25262	40.9579	34.6767	34.7666	5.2559	10.6171	33.6561	4.11519	-20.8624	32.284	4.95174	-47.1185	32.2803	5.53835	64.2397	-11.809	-47.1849	-62.7115	-18.591	-57.8956	-3.13115	-70.6411	18.9221	-4.17521	-35.4408	28.7841	-4.92704	-17.8372	27.6906	19.4278	-25.721	15.6517	-29.0281	-26.9123	12.16
f1006	ang	-5.5833	-9.29862	20.7845	14.1618	-50.6513	20.3069	-19.9256	-53.7059	14.6588	-2.57351	-55.2051	28.4831	-4.69471	-48.0528	41.6837	37.7922	-10.0496	8.73686	13.5846	-11.2895	8.90519	-23.4372	-14.8546	5.55801	-46.3639	-18.43	-1.07262	72.0625	-56.2877	-40.2964	-64.3035	-54.8433	-47.5727	1.56839	-114.488	14.4787	-2.2414	-84.3242	24.3618	-2.32211	-70.7569	26.2935	25.1071	-74.1713	13.7007	-25.719	-78.5279	7.30624
f1007	ang	10.4825	4.90958	46.8427	24.3797	-36.5611	36.0757	-1.21946	-36.6377	39.2105	11.2267	-41.1368	48.5167	10.8677	-31.6247	60.3378	53.4144	-0.503485	30.3757	29.7595	-0.105538	32.8859	-9.5068	1.25802	30.3111	-31.3485	-1.87334	24.7543	73.0754	-42.3817	-23.4156	-41.4533	-39.9373	-36.2692	10.6266	-104.381	29.7901	10.8718	-65.0163	42.5508	10.5637	-55.7892	41.8324	32.5358	-61.412	28.674	-11.3927	-58.9151	24.6974
f1008	ang	-10.8977	-21.1747	26.7317	8.88311	-66.104	23.4836	-21.4584	-67.8582	20.1649	-8.04765	-70.5605	28.2219	-11.7034	-64.8928	46.8803	33.1092	-17.0019	15.8111	6.60242	-22.1245	16.0414	-26.356	-22.7133	10.9161	-51.859	-21.3788	7.03026	67.1818	-58.0303	-24.9494	-69.779	-53.6238	-51.8018	-4.26165	-126.596	8.7375	-6.83042	-96.4166	21.995	-8.5957	-81.5804	26.703	15.4387	-85.8137	15.634	-27.8775	-86.5505	6.87917
f1009	ang	-10.9787	17.8584	9.33975	6.44694	-24.1707	7.81623	-21.3795	-25.9691	10.3109	-8.46877	-28.0214	18.6566	-9.97936	-21.2945	32.6292	30.4852	15.5076	-0.388651	10.3849	14.5981	-0.0912003	-28.0401	12.0204	-3.02674	-48.8828	12.9351	-4.55049	59.7	-35.2792	-59.0075	-66.1586	-42.2699	-64.2695	-3.50095	-100.097	-2.10877	-6.15726	-49.3566	17.3156	-7.18281	-42.1807	20.4289	10.1141	-44.3851	11.7809	-26.2753	-47.7632	8.47324
f1010	ang	-10.8285	11.7614	13.9166	-0.161446	-33.5376	1.53961	-24.1077	-32.7054	3.2864	-12.9222	-35.4157	10.0903	-12.2317	-27.919	25.2233	27.1749	4.69828	-2.17862	5.88366	4.90303	-2.655	-27.9055	6.83027	-2.8256	-52.128	11.9421	-5.95865	53.3657	-35.3922	-64.786	-72.0775	-47.8629	-61.7112	-12.394	-99.2676	-9.65053	-14.1754	-66.0207	5.24466	-14.4312	-51.1231	8.69931	7.14359	-58.0459	-6.23918	-38.3024	-57.9707	-7.42363
f1011	ang	7.17679	-34.6544	62.7492	24.6731	-75.6575	44.397	-7.2569	-76.6361	45.3516	9.16817	-83.4226	54.556	8.02278	-78.3628	66.6614	48.7533	-35.9525	46.3606	24.2558	-36.2673	46.4718	-6.65461	-34.9319	46.2543	-36.6623	-33.6124	38.7007	73.6799	-66.0784	-12.3654	-55.126	-58.8198	-16.0951	7.82846	-131.086	26.9335	7.97944	-97.0403	45.2302	8.26654	-91.4043	48.3515	35.7452	-93.4488	31.667	-19.7021	-96.0691	28.9584
f1012	ang	-11.1227	42.3404	-60.181	6.9468	1.48535	-60.616	-23.9635	0.0524126	-62.6601	-10.0858	-0.716056	-51.715	-10.923	5.54326	-39.8587	31.2649	38.8935	-72.6089	11.2481	39.9312	-73.8221	-29.1547	40.5516	-77.7246	-49.7816	39.7023	-76.1163	57.607	-12.2918	-114.655	-67.211	-19.5985	-116.969	-6.29842	-64.6893	-54.2077	-9.65739	-26.8566	-44.6755	-9.78726	-7.3097	-46.0106	7.80326	-18.8063	-50.6538	-24.6931	-18.3202	-52.0124
f1013	ang	7.15088	11.3017	103.09	24.9982	-29.3905	91.4156	-1.14647	-32.1262	94.3093	11.2673	-34.8588	97.5369	8.96028	-30.0049	112.915	52.1807	12.6582	88.185	25.1806	9.18372	90.1814	-9.38994	8.19395	89.4045	-35.1815	8.08587	85.2245	73.447	-20.3593	26.0478	-43.2057	-30.374	12.0211	17.159	-89.5664	72.5348	15.7274	-60.4718	86.1808	14.2116	-49.7651	90.673	37.4968	-49.0893	76.726	-8.45035	-53.2093	78.557
f1014	ang	10.6729	44.0703	20.1081	26.1652	-0.46112	11.7463	-1.36148	-0.253242	13.0825	11.5896	-5.60201	21.4058	11.3514	0.578029	35.2612	47.671	45.3085	8.85034	32.024	43.5828	8.2034	-8.1139	43.7118	6.6207	-27.7153	44.1195	4.87487	79.3902	-0.696047	-57.7683	-46.0734	-0.221276	-78.9392	13.8033	-71.5208	-6.13602	10.6207	-33.5477	13.0682	10.1831	-14.1347	18.7542	31.9786	-19.8941	4.52224	-8.37639	-21.7197	0.428007
f1015	ang	4.76747	18.8951	61.4354	19.1615	-28.0866	59.3521	-9.45255	-26.9913	61.6578	4.60983	-28.8001	70.3879	4.82397	-19.188	85.7349	47.5492	14.2155	40.2873	24.0719	13.8482	45.3869	-14.9344	15.4668	47.3576	-41.6315	15.1717	40.2868	74.8976	-40.0514	-6.11894	-70.1641	-36.8778	-8.80351	0.0256066	-92.8626	61.7114	2.13522	-55.5737	68.1959	3.52795	-43.2456	69.8456	25.2525	-52.0497	55.6057	-23.6839	-51.0437	53.6853
f1016	ang	21.5506	23.611	56.2988	36.006	-25.6849	46.6609	9.11942	-25.5651	47.7297	20.8882	-28.8202	56.4899	20.425	-20.993	70.3184	66.2807	18.6676	36.2089	40.6953	18.7895	37.7545	6.12354	19.7204	36.5321	-19.8393	21.5045	30.213	93.2838	-24.1089	-12.848	-33.6704	-36.6678	-31.1601	22.3509	-94.3855	40.502	21.182	-66.3286	49.1622	22.2785	-42.1788	51.9277	44.8793	-49.3039	39.651	1.41463	-48.4409	33.9396
f1017	ang	-21.3086	39.0253	35.7962	-3.55562	-2.38466	28.1331	-31.1342	-6.9	32.7623	-17.2672	-8.84343	39.3564	-20.1953	-2.60042	53.4341	24.0353	39.4987	25.2428	3.49029	39.735	27.7034	-43.7472	35.9841	23.3816	-67.1339	35.3974	19.4486	49.4135	-3.85658	-40.9728	-78.7202	-11.1443	-49.9819	-16.308	-65.1199	22.5169	-19.2118	-36.4985	33.271	-19.2014	-19.7305	36.9224	2.19332	-25.968	28.2064	-41.333	-28.5612	23.7878
f1019	ang	-31.2743	30.6759	55.0998	-15.8884	-16.7003	57.3783	-41.9696	-17.8161	57.7569	-29.4304	-20.2676	63.1365	-29.9799	-11.0468	77.945	9.81579	29.451	33.6932	-9.77568	27.9224	34.7665	-51.064	26.7615	37.3361	-72.4346	25.0402	33.8108	31.5285	-21.0562	-18.9621	-90.0379	-38.6703	-20.6424	-29.7953	-85.5964	47.3209	-28.1507	-50.5131	56.8468	-28.1994	-35.6389	62.3794	-2.44474	-39.9212	44.0991	-52.3317	-40.2289	48.118
f1020	ang	-14.1943	-4.0892	-0.367026	2.04293	-48.2398	-7.93169	-27.3026	-48.6493	-8.26237	-12.9559	-49.1361	-1.95569	-14.6516	-43.1726	8.41205	33.5021	-3.67123	-14.183	6.45051	-5.93887	-8.67737	-37.6416	-4.53363	-13.0297	-59.9979	-4.47593	-22.6563	61.0405	-35.4896	-69.938	-74.356	-47.4804	-86.7768	-14.1493	-103.608	-23.9593	-15.2451	-77.5546	-3.85744	-13.7126	-60.6891	0.37316	7.6861	-69.5845	-11.0351	-33.9395	-70.5805	-13.3892
f1021	ang	1.71438	25.7456	22.3367	16.6	-15.9104	9.29367	-11.5171	-16.0042	7.8907	1.80298	-19.2851	19.6502	-0.48057	-11.5498	33.7219	46.4223	28.471	6.07516	20.8374	26.9908	8.02442	-15.7276	25.1494	2.61324	-41.3976	25.7258	-3.17034	72.4874	-16.9089	-59.301	-57.8187	-22.9539	-66.8085	2.75124	-77.3616	-5.09253	1.64417	-46.5957	5.44566	1.49041	-35.7612	13.1677	26.2616	-37.8539	-2.96214	-21.8556	-36.9991	-6.26487
m1000	ang	-3.98021	41.3982	58.3496	17.1837	-1.18547	52.6106	-21.2065	-6.53333	59.1697	-1.92307	-4.97368	69.722	-2.61604	5.47013	83.2791	40.892	38.5654	37.7179	15.7779	39.1931	39.9249	-26.6069	37.7497	39.9819	-52.9372	35.1277	34.5664	58.1654	-16.8389	-18.501	-71.9409	-22.2833	-20.9249	-7.21708	-65.3056	66.0784	-7.21704	-27.3208	72.103	-5.76003	-21.9253	72.1535	21.0003	-27.0837	55.0797	-38.4946	-29.7694	51.078
m1002	ang	2.06163	18.3997	58.1464	26.2438	-18.9246	45.2135	-11.5164	-20.6118	45.4864	6.30693	-23.8555	57.8272	4.49206	-16.416	72.9705	51.6423	23.5884	38.8306	29.2164	18.3141	42.7982	-21.8893	16.3781	37.6851	-40.96	17.0287	30.6213	80.7833	-17.2138	-27.857	-51.0269	-33.0073	-33.0832	13.0058	-93.9458	33.733	7.40458	-40.0002	47.7377	6.05281	-36.3683	47.4126	30.5066	-34.6202	40.9772	-14.8218	-37.4608	35.1752
m1003	ang	21.4984	17.0525	22.8464	33.0582	-30.6954	13.6443	0.8588	-26.9527	19.0309	18.0647	-30.364	25.6849	19.1334	-23.1099	40.1743	62.2707	14.8642	1.211	41.4329	13.8859	2.08581	-3.18654	17.8546	8.00807	-23.1466	20.587	4.3697	83.3623	-28.5035	-73.203	-52.9303	-19.9252	-64.707	10.795	-93.9171	7.30053	13.3439	-62.5187	19.7543	15.0975	-45.9037	23.5502	37.1402	-54.1551	5.69753	-9.24118	-50.2969	6.85395
m1004	ang	7.42416	12.1398	28.292	22.8317	-20.1992	25.6407	-8.78316	-22.0603	27.2424	5.17221	-25.8194	42.1691	4.89182	-17.8479	50.8294	51.3513	11.4794	8.53493	27.4237	8.9336	12.1072	-11.5362	10.1493	10.1214	-38.9169	9.66731	5.56631	79.1026	-49.7951	-53.3986	-59.328	-50.6908	-54.8141	2.56636	-93.4912	34.1019	2.88236	-45.2581	35.7574	3.04123	-39.6475	35.3075	26.7545	-44.1077	26.1121	-18.7322	-44.838	20.5641
m1005	ang	12.9147	-6.0527	41.6752	29.4804	-45.4452	35.4727	1.04563	-46.891	38.8515	16.5544	-51.5512	49.3797	17.4335	-45.9393	60.3783	51.7839	-4.80368	22.3911	28.9447	-6.21029	23.6945	-4.4678	-5.2468	23.8	-26.9265	-6.24143	24.8473	79.5236	-51.3678	-36.9704	-52.4103	-55.9523	-35.8653	16.4035	-122.525	26.1365	16.5632	-84.2841	42.3295	15.3155	-65.2181	44.6697	37.0694	-73.9542	27.0304	-7.11768	-75.2997	26.2356
m1006	ang	4.23755	3.86239	18.7341	21.8263	-40.5099	22.888	-12.2788	-41.1826	24.4795	5.1692	-44.5717	35.0642	5.53418	-36.9708	47.6362	47.6989	0.789698	2.14046	24.448	-0.272804	3.41632	-20.0375	-1.3639	7.07505	-40.9335	-2.3704	5.91537	75.1834	-59.251	-37.2275	-67.4603	-53.1083	-33.3371	6.79192	-113.367	20.116	7.8509	-69.4253	27.7281	8.13647	-60.6376	28.7183	32.8989	-63.8013	13.9639	-19.2529	-65.6128	16.2035
m1007	ang	15.2707	20.7573	-2.43443	32.8269	-25.5198	0.197261	4.78525	-28.3976	-2.58086	19.3758	-26.0636	5.64086	15.9786	-19.2474	18.7925	59.2303	19.1593	-14.7862	38.0136	18.0427	-16.6967	-1.16199	15.771	-17.9784	-27.7096	11.9244	-21.4703	111.238	-40.102	-73.7024	-64.4513	-50.849	-84.3596	19.018	-87.1641	6.17177	19.9735	-53.093	4.43172	18.9101	-43.4423	7.49483	49.2241	-54.5549	-7.33021	-8.09506	-59.3025	-9.19106
m1008	ang	-14.9988	-7.4484	80.4148	3.85349	-54.4203	65.76	-29.8355	-55.1359	63.7687	-13.0033	-59.7017	74.2704	-12.679	-52.9	88.9158	28.1619	-6.69526	64.5116	2.46369	-6.5403	64.2737	-33.6428	-6.84074	61.8142	-58.1072	-6.55007	59.175	62.3858	-29.887	-2.52692	-78.3386	-36.2208	-16.1581	-11.0353	-111.332	49.1773	-11.5583	-79.6166	62.1429	-12.9195	-70.6836	71.0272	11.7811	-71.9072	53.6238	-38.2987	-73.0744	49.9666
m1009	ang	-6.49607	14.0617	51.3199	13.892	-33.6781	38.4898	-22.0659	-33.5679	39.1584	-5.2986	-38.5822	48.2141	-7.37796	-32.8615	69.669	43.1172	16.0769	36.2613	18.0532	14.1849	37.8269	-27.7981	14.0279	36.4179	-53.6458	13.1855	32.535	87.1663	-30.8936	-32.8189	-85.6551	-34.7213	-43.7704	-3.00447	-105.088	29.5434	-4.1763	-65.1737	43.0488	-4.77676	-54.2151	44.8491	23.3011	-59.1776	30.2502	-32.7047	-61.2517	25.8888
m1010	ang	1.91492	31.5993	-22.7969	16.9725	-8.65343	-27.3704	-8.04777	-8.884	-27.6581	2.00721	-8.50946	-19.3094	0.229268	-3.39315	-9.93422	45.1516	32.6084	-40.8264	21.0123	29.9858	-41.8686	-15.1751	30.3254	-41.045	-37.3329	28.3814	-40.7928	77.5899	-14.513	-102.511	-61.8553	-15.0144	-107.422	8.22963	-68.648	-25.8002	4.7542	-34.0637	-19.4451	3.74327	-25.1636	-18.3485	24.6042	-28.802	-26.0283	-13.9434	-31.4815	-29.1353
m1011	ang	-14.1772	16.1208	54.3513	4.96642	-27.8212	43.03	-26.7057	-27.6967	46.3933	-11.396	-31.1709	52.879	-12.5061	-24.4416	67.7656	28.0946	18.8963	29.8071	2.77476	15.0288	33.6447	-33.4547	16.9131	33.0573	-58.9832	18.2183	30.3937	65.1092	-21.1889	-34.0156	-88.9054	-18.745	-32.8557	-10.2672	-93.0743	31.2634	-9.29129	-57.7214	43.9662	-10.4533	-47.0612	49.8286	14.4659	-49.158	29.3439	-33.8278	-51.3417	33.2934
m1012	ang	23.258	36.5088	-23.1722	40.5028	-7.31935	-27.667	8.2461	-9.36256	-26.1282	24.8418	-13.7816	-19.8861	23.3557	-4.24015	-4.90401	68.7242	39.3103	-46.019	42.218	35.3616	-42.372	3.93197	34.7297	-41.6964	-20.7523	35.8074	-46.2265	96.8515	-12.8077	-102.282	-45.0967	-11.0772	-105.726	29.3589	-71.9825	-38.8415	24.7623	-28.829	-25.5262	24.1486	-24.0392	-25.7835	51.7556	-24.3618	-42.0535	-1.69165	-24.805	-43.1288
m1013	ang	-15.5565	47.8507	50.5519	2.46432	2.53171	38.5311	-25.5206	0.684361	36.4861	-13.7432	-0.416149	51.1964	-17.0504	5.82783	65.6127	32.8406	51.9898	28.3364	8.89399	49.0676	26.7793	-28.5327	47.5909	28.2227	-58.982	47.0818	17.8556	58.901	4.60442	-41.4027	-69.5248	3.77799	-49.9259	-7.08191	-70.1151	22.2413	-9.40951	-35.7089	36.9669	-10.3913	-19.8335	42.588	15.228	-21.4833	24.9599	-29.3195	-23.1948	23.371
m1014	ang	-16.0391	32.6633	65.2555	2.82307	-9.55142	56.7176	-29.3458	-12.2699	55.4891	-13.4517	-11.7007	67.5371	-16.8986	-4.15522	81.6149	27.7582	31.8787	49.6402	7.726	31.6118	46.9388	-30.2194	29.0247	41.359	-54.9837	28.4663	39.3309	65.0301	-21.0505	-14.2254	-69.617	-23.6569	-27.9867	-8.18353	-82.1911	49.6504	-12.7511	-41.5021	60.8361	-13.2497	-29.1827	64.9132	12.6852	-35.196	49.3656	-31.8785	-38.5516	46.5838
m1015	ang	-18.4646	3.39461	98.0788	-1.13746	-35.8901	84.4253	-30.0743	-37.6595	83.6001	-17.8964	-43.9908	92.4463	-18.7781	-39.3589	106.107	22.0183	6.59292	80.0754	4.04563	3.68672	78.1304	-33.9927	3.9221	75.2133	-59.2437	3.82428	73.7237	59.327	-37.2561	21.4364	-77.1828	-34.3576	9.01945	-17.3463	-108.342	78.9925	-16.5732	-69.1591	85.3514	-17.1958	-53.4826	83.3802	2.21337	-59.6669	77.1859	-34.4768	-61.5313	72.5409
m1016	ang	-22.458	7.58459	10.8771	2.00598	-30.8272	9.85425	-33.1111	-35.1608	3.73677	-15.8531	-36.9372	16.2779	-19.6414	-28.6008	31.8886	29.3114	11.8527	-6.86659	1.23274	7.98058	-4.20741	-39.0943	3.91095	-10.1588	-65.7617	1.18489	-20.6275	61.2619	-43.3474	-64.918	-70.8821	-55.3427	-81.7513	-13.5589	-91.3652	11.6533	-15.2146	-65.1716	15.2501	-14.7403	-51.9623	18.7312	10.098	-57.8081	6.02853	-38.1171	-62.848	-3.15877
m1017	ang	-3.16247	39.8542	-3.84478	16.68	-5.40686	-7.49503	-13.9306	-4.40132	-9.13491	-0.530638	-7.08317	2.15897	-2.90052	0.561592	14.9687	41.5414	39.8726	-20.2701	15.5439	38.2258	-20.9973	-17.5552	38.5719	-23.0878	-41.8532	35.7156	-26.3571	76.0126	-4.8908	-76.0885	-63.8697	-9.74934	-91.0823	2.44351	-73.2427	-15.9814	2.77522	-39.5612	-9.69717	1.3559	-22.4076	-4.05066	25.7663	-29.992	-15.0665	-21.4161	-28.2232	-22.7859
m1018	ang	-5.81529	3.13531	36.9555	12.1047	-41.233	24.7201	-17.1994	-42.6174	29.2558	-3.03006	-47.7371	38.3204	-5.28633	-38.3963	53.5277	36.7773	0.865613	16.8062	16.3457	0.572801	18.6284	-23.0727	1.79449	13.606	-47.7857	2.00404	10.5014	64.4525	-47.8195	-57.1484	-68.621	-42.4478	-59.6508	-5.11505	-103.794	19.7749	-4.97268	-75.3721	32.2033	-4.70957	-60.9694	34.7773	19.6989	-66.1614	20.8461	-29.487	-65.594	17.9795
m1019	ang	-3.32073	37.4598	35.6785	17.7786	-1.59657	26.7552	-14.0108	-5.30749	28.6967	-0.0259756	-13.8188	35.655	-2.28188	-4.27587	55.7115	46.9997	39.3161	21.8446	18.805	37.8626	23.708	-23.7283	34.7904	21.3853	-46.1277	32.1479	18.5881	70.5283	-15.1181	-45.3131	-62.7913	-22.6189	-48.7149	4.51864	-83.5066	24.4866	4.10739	-53.8255	29.3708	3.49627	-20.9959	35.0063	28.8788	-31.2252	16.9056	-21.1158	-33.7093	13.1056
m1020	ang	-2.48451	51.6038	44.9154	16.7303	1.60985	34.7146	-17.853	1.10531	40.9337	1.11532	0.874535	46.443	-2.42427	11.742	63.148	44.7051	50.5942	25.9351	18.8871	49.0347	27.0221	-22.9221	50.2128	24.2603	-46.0447	49.5242	23.0347	70.6644	-3.09835	-46.4053	-66.1418	1.87389	-56.0274	-4.25363	-75.7998	28.8545	-3.74356	-34.5461	42.3099	-3.98656	-23.4752	44.017	17.825	-27.5784	33.6719	-26.3243	-25.9772	30.1921
[truncated: 1,452 more columns]

## Sheet: Disgust
ID	Exp	X 5-se	Y 5-se	Z 5-se	X 9-alr	Y 9-alr	Z 9-alr	X 8-all	Y 8-all	Z 8-all	X 7-su	Y 7-su	Z 7-su	X 6-pr	Y 6-pr	Z 6-pr	X 4-enr	Y 4-enr	Z 4-enr	X 3-exr	Y 3-exr	Z 3-exr	X 2-exl	Y 2-exl	Z 2-exl	X 1-enl	Y 1-enl	Z 1-enl	X 16-obr	Y 16-obr	Z 16-obr	X 15-obl	Y 15-obl	Z 15-obl	X 14-gn	Y 14-gn	Z 14-gn	X 13-li	Y 13-li	Z 13-li	X 12-ls	Y 12-ls	Z 12-ls	X 11-chr	Y 11-chr	Z 11-chr	X 10-chl	Y 10-chl	Z 10-chl
f1001	dis	-0.286977	-3.26174	48.2507	15.4777	-46.1575	43.2018	-16.0369	-40.2183	44.0457	-0.837193	-49.4036	55.0653	0.45907	-43.7909	67.6856	42.0494	-6.15012	32.1451	16.5257	-6.78905	34.3749	-16.4403	-5.54909	34.0131	-38.7587	-3.53846	31.2517	59.4081	-48.1202	-23.9261	-61.0495	-44.1653	-31.7248	-5.0108	-101.551	39.7863	-3.7528	-73.1098	46.922	-3.61015	-58.7699	49.2028	20.5139	-69.0733	35.156	-25.6981	-62.4528	30.6392
f1002	dis	6.62765	28.9944	49.538	20.8413	-11.8969	45.4049	-7.7634	-10.9497	43.5043	6.27612	-16.4712	52.0009	5.22211	-9.10857	69.5268	52.9521	26.7496	29.384	29.1174	25.7335	33.9534	-15.7133	25.7159	34.848	-41.5774	24.6688	24.8551	70.6418	-36.7557	-38.7476	-54.3347	-31.9056	-43.3576	6.54379	-89.5758	25.0392	7.76349	-58.7016	37.8862	6.62117	-26.4409	47.3385	29.7231	-36.8034	29.3699	-15.9167	-38.5444	26.458
f1003	dis	1.8772	24.3537	-25.7594	21.0896	-14.2773	-30.7502	-7.55717	-16.1478	-30.7562	6.65352	-16.6682	-23.7499	6.92831	-10.6873	-10.9605	37.5458	26.9041	-40.7793	19.3359	27.1275	-40.7304	-12.4847	22.6143	-43.0806	-36.0392	21.1509	-43.105	75.04	-31.5444	-95.3558	-59.2442	-26.4936	-104.199	7.2198	-69.5811	-28.9104	6.3337	-47.2686	-27.3432	4.59531	-33.4778	-27.3575	29.5306	-38.1458	-38.8818	-14.5649	-40.1669	-40.1128
f1004	dis	5.84821	32.9014	-6.50899	18.2704	-7.53637	-8.77838	-7.25157	-8.19919	-12.3581	6.74724	-12.0062	0.252699	5.58219	-5.33112	14.1088	42.5911	31.9939	-16.553	25.6292	31.7134	-19.7549	-12.0297	28.5964	-20.7989	-33.7637	27.7284	-24.0551	75.8183	-7.32736	-83.269	-44.9884	-26.7039	-90.6804	11.1621	-79.3207	-24.3018	9.24255	-41.3122	-5.87335	6.88429	-23.82	-5.26483	32.7568	-29.8089	-21.1604	-14.8932	-34.1172	-26.2879
f1005	dis	-12.7482	32.5723	18.1416	4.82628	-1.73972	11.1873	-26.2792	-3.38745	13.6614	-11.4533	-10.2223	20.2945	-12.7928	-5.3172	32.5724	33.9139	33.4887	4.56948	4.22156	30.9135	2.05713	-34.2368	31.5293	2.66501	-58.1038	28.0433	-5.19393	59.1017	-11.7516	-58.5147	-67.9667	-18.1658	-66.2156	-9.83225	-78.2166	4.4304	-12.4494	-42.3389	19.0828	-12.948	-16.0244	17.6029	11.1531	-26.8198	6.29936	-33.7158	-26.9139	0.968601
f1006	dis	-3.3763	-4.7108	1.15892	18.2583	-43.8582	-4.84258	-19.9286	-42.4015	-3.00509	-0.876194	-48.8195	9.0282	-3.23654	-41.7182	21.1385	36.8946	-5.85248	-12.4886	15.5964	-8.20047	-13.3421	-21.833	-10.5736	-14.1238	-46.1783	-11.6074	-19.895	71.0327	-45.3242	-62.3926	-64.3193	-59.1988	-73.8747	2.21415	-109.204	-3.72257	0.543688	-75.6613	5.72782	-1.21361	-61.6134	4.1487	26.4528	-63.9297	-7.91989	-26.3383	-67.4494	-11.0312
f1007	dis	16.6887	10.3717	34.7232	28.5402	-25.7437	29.2483	3.54865	-24.6894	32.464	17.9204	-32.4279	36.2818	16.2913	-21.621	52.2443	56.3073	6.80134	21.3048	39.3412	9.54249	22.9741	-3.84781	8.81112	19.8108	-26.2637	7.40274	15.1732	76.4345	-47.9579	-38.9665	-34.9952	-60.0699	-39.0788	14.9956	-99.9039	16.6145	15.3017	-69.9593	25.9408	16.0974	-40.7096	32.484	37.3155	-51.1053	10.7417	-5.2446	-50.916	8.75852
f1008	dis	-20.4809	-8.16312	-14.469	4.17299	-48.8549	-17.8065	-29.3639	-54.8176	-16.5254	-11.2985	-56.7993	-9.99112	-17.1769	-50.4691	7.20994	21.3919	-4.40004	-22.0984	1.46017	-9.4536	-23.7909	-33.1014	-12.343	-28.7581	-58.3896	-12.7161	-33.3303	64.0585	-46.9641	-71.3893	-75.7806	-52.3055	-90.038	-5.98366	-108.372	-32.704	-8.00958	-81.301	-18.1066	-12.8552	-64.9978	-13.1015	16.204	-68.2464	-25.9833	-39.7531	-73.7889	-38.6159
f1009	dis	-6.7434	28.2367	-10.0468	8.30365	-10.6822	-12.2719	-18.8933	-11.2841	-7.18872	-6.0462	-14.1694	3.80546	-6.63397	-7.15726	14.5209	33.2501	24.9387	-22.1651	15.5	25.298	-20.3144	-29.6235	23.8557	-22.007	-47.0976	25.4992	-24.0077	57.992	-31.5864	-82.4311	-64.5112	-39.6935	-83.3539	-3.69634	-81.5255	-5.70918	-5.71002	-52.9097	-4.41523	-5.42783	-24.7905	-4.55713	18.6626	-36.7909	-22.826	-28.8456	-38.7851	-22.3967
f1010	dis	-13.1979	14.8684	15.975	0.0751897	-21.6413	8.89211	-24.5139	-21.5178	9.33683	-13.0615	-26.7356	16.5595	-13.5304	-20.2736	28.1097	27.5092	13.2968	1.62352	7.97133	13.951	3.35424	-33.0722	12.8801	-1.50351	-52.227	13.3461	-4.31308	56.5721	-31.1502	-53.6128	-68.6661	-38.5727	-64.3412	-3.43891	-103.379	-15.2768	-10.3592	-52.3819	9.51853	-13.2106	-36.839	9.24071	11.4558	-41.2833	-3.22526	-30.9382	-44.2156	-4.69656
f1011	dis	-5.99768	48.0609	-64.7737	11.1618	9.14351	-66.1183	-21.3546	10.0308	-64.5836	-5.33589	3.9275	-55.6105	-6.11351	13.0584	-43.4289	37.2356	40.5087	-82.3387	14.536	41.7382	-77.7975	-23.8673	46.1385	-80.1753	-48.6158	44.1398	-81.7979	59.9959	-8.79055	-131.338	-67.5919	-16.3856	-132.086	-2.47191	-63.4806	-61.8327	-2.74067	-33.1168	-59.9483	-4.72824	-5.82186	-59.2067	24.59	-19.3177	-77.4429	-29.8147	-22.0717	-76.9818
f1013	dis	9.72191	39.3825	61.7261	28.7817	2.28772	55.2027	-2.01108	0.208044	52.8995	12.3904	-1.91655	63.3681	8.38665	4.5774	78.0613	52.8131	40.5347	53.6388	30.8007	38.7789	52.7771	-7.48954	37.461	47.0293	-31.2199	36.0183	41.3938	79.9151	-11.3893	3.15224	-34.4827	-16.4511	-21.8287	17.8835	-68.616	51.3728	15.7086	-35.7987	55.2703	13.9039	-14.0171	59.0611	41.4031	-19.2264	43.243	-7.36144	-22.8577	40.1632
f1014	dis	-3.85466	55.6112	18.9709	15.0912	8.41811	15.726	-13.8786	7.08733	17.4941	-1.0154	4.13356	27.7399	-2.73948	13.3614	40.498	38.2909	51.8907	7.95563	16.4391	51.6243	9.2483	-20.0367	50.9414	1.89102	-43.289	49.348	-3.31887	71.7747	-2.03778	-52.2471	-55.4092	-7.35577	-64.071	0.603012	-62.4042	11.7025	-1.51823	-25.8928	22.8814	-3.6201	-6.73874	25.6901	22.9551	-15.2799	11.7376	-20.7945	-16.933	5.76777
f1015	dis	4.37101	12.1249	75.7632	23.4901	-30.2269	69.6437	-7.28411	-32.004	74.3566	6.09019	-35.7222	79.2969	7.81157	-28.428	96.0241	45.3076	11.7243	57.9323	24.9346	9.81822	59.6539	-17.2742	10.4783	63.0847	-36.5876	9.63128	60.6653	77.1493	-41.026	8.33298	-70.9333	-37.2961	-6.12499	4.46537	-101.416	69.586	4.27444	-66.9505	75.0572	6.63919	-45.3763	77.831	33.6201	-58.9469	57.5012	-21.4609	-56.774	60.2378
f1016	dis	29.287	34.9387	21.1398	41.262	-13.2763	14.1707	14.6478	-12.2937	15.1688	30.6423	-15.3417	22.1228	28.1416	-9.07908	36.4294	68.5057	31.5311	2.28478	49.0663	31.9414	2.78183	9.54657	33.0704	5.70073	-10.2478	33.6733	4.47733	92.1897	-17.8171	-46.8173	-37.2917	-20.8195	-53.8534	25.6775	-85.6169	7.42259	25.7751	-55.5684	16.1349	28.0523	-27.9139	18.8404	53.1878	-36.7311	3.56596	4.84019	-33.7349	2.97146
f1017	dis	-13.97	41.4936	45.5867	4.89717	2.96216	36.1402	-25.5859	0.731195	41.2295	-10.7169	-5.10351	46.2233	-13.4765	2.72039	61.7538	31.119	42.4349	33.2212	8.42704	40.515	33.5688	-39.7135	37.8918	32.8146	-56.5042	38.2269	31.0803	56.025	-2.29242	-33.9261	-73.6132	-10.8815	-40.7316	-10.5497	-68.9182	28.193	-10.9585	-37.7352	40.2247	-12.3416	-9.79652	42.1888	14.0554	-21.5244	27.0016	-34.6143	-23.0642	24.8882
f1019	dis	-45.3372	40.3995	28.791	-29.6647	-7.02671	27.6382	-62.9282	-5.60698	27.592	-46.6867	-9.99391	35.3278	-47.6824	-0.0173166	51.8197	-7.01331	34.0352	9.73447	-25.0045	33.8574	10.707	-65.3095	36.3692	10.8777	-84.9859	34.3284	7.95439	19.2014	-10.7453	-41.1672	-106.241	-9.14604	-51.9825	-50.3967	-75.9399	20.1417	-47.7034	-41.4138	30.0438	-46.866	-19.3059	33.605	-22.5539	-28.816	16.4059	-73.1154	-25.535	14.4492
f1020	dis	-6.15921	-5.89369	-5.64522	10.5397	-46.1065	-10.6698	-20.7651	-46.0326	-13.8601	-5.8106	-49.1295	-6.09438	-6.8419	-42.8314	4.06359	39.0169	-4.78088	-13.1226	15.5096	-7.27589	-13.1572	-25.0176	-4.9268	-17.5478	-45.5742	-3.74788	-23.3721	69.9093	-46.4183	-70.4783	-63.5721	-46.5086	-92.5389	-7.54361	-111.638	-34.0811	-6.2336	-84.6023	-15.0018	-5.31803	-62.0744	-5.87512	16.5043	-71.7972	-22.4611	-25.4921	-71.8723	-28.0417
f1021	dis	6.16871	47.9425	-17.3948	20.7992	6.6636	-25.6791	-9.62973	7.43804	-22.3912	6.37234	3.48074	-12.5764	3.36343	14.3063	0.137906	47.9346	46.3826	-33.2337	25.2643	45.2985	-31.1306	-11.891	44.8475	-32.7552	-34.0642	44.1993	-36.6132	71.8267	-12.1783	-86.4888	-57.7789	-18.1317	-97.8556	2.41597	-61.6652	-31.5008	3.98072	-30.9936	-28.4513	4.20068	-9.89504	-17.6747	30.6067	-17.848	-39.1002	-20.6275	-17.0147	-42.1733
m1000	dis	-7.3106	48.5643	47.321	11.3695	10.0499	43.3941	-21.2892	6.44833	46.7891	-5.98179	4.39514	57.5194	-5.84901	12.4735	69.962	36.7592	47.3936	25.8809	16.3439	45.7641	29.32	-29.3422	45.2499	32.2173	-52.639	46.3211	28.243	58.0113	-12.9859	-42.7977	-77.6306	-7.90715	-42.6735	-7.76389	-78.9049	34.5477	-8.41937	-35.8152	43.4606	-8.63347	-11.5639	53.8973	18.2908	-20.6504	31.1664	-34.4834	-22.3085	30.949
m1001	dis	11.3681	15.236	-6.56079	29.8923	-31.9058	-20.0702	0.0253681	-35.0517	-21.7669	14.0721	-36.7869	-7.68572	12.3781	-29.9778	8.77128	57.3698	15.7091	-25.9416	38.5667	15.3339	-25.5807	-8.66975	13.2342	-32.1819	-31.8765	10.6895	-37.475	89.0584	-43.4401	-95.8207	-46.905	-42.575	-107.469	19.5295	-117.291	-46.2966	16.4883	-79.1603	-23.569	15.9631	-53.5819	-13.6251	38.3415	-62.1597	-30.7029	-3.93124	-64.7689	-31.1108
m1002	dis	-2.17849	30.4763	29.226	23.0066	-8.6889	16.1628	-13.7421	-11.5513	20.0939	3.11155	-14.5995	27.2297	1.40156	-2.96339	46.932	47.1784	31.9659	11.4057	21.9488	31.7818	13.7013	-25.8033	26.5511	9.80832	-47.1748	26.2515	-0.162332	79.2813	-11.743	-49.7872	-52.7713	-41.1554	-59.944	8.35433	-80.0331	19.5239	6.10707	-47.9762	27.8455	5.27392	-30.6079	25.875	30.6616	-38.2934	12.52	-16.6709	-42.7635	13.1297
m1003	dis	-8.476	23.6238	-7.47607	11.5137	-16.1277	-23.1065	-26.9387	-19.4871	-16.8157	-8.83069	-23.9998	-7.60171	-9.09301	-13.6974	9.41231	33.0711	22.3031	-25.1331	11.5323	19.1854	-25.2789	-35.3741	20.7192	-25.5408	-53.2719	19.8468	-32.3879	64.276	-33.2162	-88.4242	-69.7246	-37.9993	-102.538	-6.65359	-97.5956	-24.2482	-8.25703	-66.2843	-16.2	-9.62343	-36.3255	-11.8181	22.1789	-48.0684	-28.2188	-35.3702	-46.9788	-31.2434
m1004	dis	10.8285	7.44578	25.6909	23.8457	-29.2618	25.1054	-5.42085	-25.8324	25.2187	11.03	-33.655	34.9687	10.6485	-28.2383	45.4584	52.3604	6.08544	7.30833	31.5809	4.9307	8.95553	-8.95462	7.06732	10.3141	-31.3855	6.57219	9.29027	77.7764	-51.8474	-48.6822	-61.3726	-46.5112	-52.4598	5.90878	-104.208	24.2835	6.81531	-74.1212	30.1688	8.17548	-44.4369	31.4369	32.3622	-54.7408	13.2821	-14.4254	-52.7085	12.7826
m1005	dis	13.0919	1.59484	25.1529	30.5439	-38.5702	21.7801	0.48458	-35.7475	26.7528	18.2518	-43.8352	35.7941	17.2662	-36.5467	47.5127	50.2421	1.03605	6.95209	31.0115	-1.15894	6.55275	-7.31789	-1.07339	8.00017	-27.1652	-1.83393	8.2183	76.9083	-57.2512	-53.6309	-51.0847	-61.3492	-48.1841	15.8581	-121.283	14.5152	15.7804	-84.4543	28.992	15.5935	-53.9848	30.4988	36.5725	-68.8384	11.6568	-5.38309	-67.3365	11.9625
m1006	dis	0.134741	53.267	18.1759	16.8295	15.7374	17.5273	-14.3775	14.9335	23.5343	-1.02222	8.08347	35.1224	-0.814983	16.4369	46.8028	43.7133	51.3815	3.89266	24.8221	49.9481	4.65877	-25.7809	49.9308	6.50601	-47.0993	50.8151	2.49339	70.1759	-14.3825	-61.5237	-72.8221	-10.6652	-62.021	-4.64169	-65.0178	18.5915	-0.051586	-27.1279	28.1893	0.563886	-4.02588	28.6103	22.0047	-14.0645	18.2426	-22.0539	-11.3723	20.6341
m1008	dis	-17.6193	16.1054	68.6565	-0.0520332	-26.1403	61.3906	-29.0291	-25.346	61.8108	-13.726	-33.4122	73.6334	-15.4628	-25.8812	83.74	26.6569	14.5475	55.3745	3.10954	13.727	53.7641	-33.3041	12.4685	48.3541	-57.2201	11.1925	46.1348	59.848	-30.2213	-13.4478	-75.9335	-31.9676	-28.516	-7.62685	-97.2393	51.097	-10.0107	-62.8698	59.1235	-12.0826	-42.032	68.4442	9.24579	-49.9148	51.5218	-35.1013	-50.5207	47.9458
m1009	dis	0.615803	38.6001	9.35532	19.0561	-3.76589	3.02784	-19.4427	-3.76341	4.9101	0.68779	-12.0709	13.7487	-1.31084	-6.46821	32.2992	52.3814	37.4814	-9.18498	26.7194	35.7835	-2.86617	-24.6512	37.7838	-2.11874	-49.2876	40.5297	-8.12597	89.1318	-14.883	-66.4129	-86.9217	-10.5176	-74.4296	-2.9515	-85.7713	0.252545	-2.13408	-44.3539	5.56316	0.154793	-24.5522	7.45127	29.0795	-29.8751	-12.8841	-29.9304	-30.9286	-11.5945
m1010	dis	2.4625	42.5959	-37.313	18.2236	1.39866	-40.9924	-8.89774	-1.09572	-39.4735	3.97261	1.11364	-27.8043	2.41963	6.01203	-21.3107	45.611	39.1279	-55.8457	21.9044	36.3629	-54.5003	-13.9772	37.3616	-53.852	-38.7758	37.9602	-54.9572	76.5784	-12.283	-108.428	-63.3109	-17.0201	-109.942	7.31818	-63.3676	-32.4281	4.25798	-31.0021	-31.7485	5.20998	-15.7884	-32.2709	26.314	-23.3513	-43.1583	-13.8731	-27.3329	-41.075
m1011	dis	-15.4198	36.8643	18.6899	7.71554	-3.32257	11.5657	-26.6184	-5.76641	15.5853	-8.95912	-7.7108	25.4411	-11.3863	-1.07501	36.4785	31.6425	37.8576	-8.42821	8.32948	36.0517	-0.101595	-36.855	32.0902	0.20594	-58.7171	29.9748	-4.34823	64.6114	-25.2753	-63.7931	-84.2994	-28.4293	-61.5163	-5.27606	-79.5435	12.599	-5.77138	-42.1959	14.103	-7.07927	-21.6671	20.2347	23.1364	-23.2882	-6.85819	-41.08	-30.8561	-0.207266
m1012	dis	-13.0807	49.3804	-35.281	8.0674	8.21932	-45.3241	-32.2493	5.69874	-37.5105	-13.3514	-0.680586	-27.5854	-13.3948	8.94088	-13.8534	28.6735	46.4192	-56.4333	7.14773	46.2036	-52.74	-32.8581	48.2312	-52.5278	-54.0929	50.8909	-54.0031	54.4715	-10.7947	-108.166	-86.3373	-5.68268	-116.395	-17.3016	-64.1119	-44.4746	-14.6883	-27.4198	-35.6948	-15.5729	-12.5845	-32.6685	8.40564	-15.9563	-50.4599	-40.7058	-13.0069	-49.837
m1013	dis	-12.6046	51.5011	52.4226	3.16796	7.21456	48.6912	-23.3063	3.76993	42.756	-11.9704	3.00935	57.758	-14.2849	10.8718	70.0827	33.4339	50.9996	30.7641	13.2511	49.0312	29.4526	-29.5765	47.3477	23.1464	-53.2742	45.5732	18.5156	63.7279	-2.50849	-23.6368	-63.8892	-10.2438	-35.1365	0.636062	-68.7882	35.6468	-4.66081	-34.7803	46.4298	-7.96819	-13.8262	50.2681	19.6786	-19.4088	34.5042	-27.5681	-23.0402	28.9644
m1014	dis	-19.1528	30.9719	77.1181	-0.525738	-9.40611	69.5293	-30.1756	-13.3057	67.1538	-15.6713	-14.9038	74.5171	-19.5034	-8.57948	91.9758	28.1225	31.9417	62.4084	5.21591	30.2312	60.2731	-39.3018	25.884	54.6015	-61.924	24.6319	44.0289	67.324	-16.5775	6.03207	-66.609	-41.4701	-1.9789	-14.3187	-83.5414	59.5315	-15.6872	-46.5337	69.1046	-16.9032	-26.1775	72.0807	13.4776	-31.9162	55.7567	-37.2823	-33.4983	45.9615
m1015	dis	-12.0688	26.8686	-36.7996	9.49023	-9.82143	-50.0303	-25.9972	-10.7596	-54.1947	-7.526	-21.5149	-42.4914	-9.80095	-16.0151	-27.6528	33.7611	28.09	-56.241	10.9899	24.3177	-57.0791	-30.6079	22.9072	-59.9315	-52.3489	21.6813	-61.6914	66.0564	-9.83889	-118.629	-75.1481	-4.07451	-107.417	-3.6831	-81.8046	-50.8097	-6.35309	-41.5315	-49.7758	-7.89208	-31.0505	-51.1794	23.3217	-30.5194	-63.9896	-37.3012	-33.6429	-70.8817
m1016	dis	-20.1188	19.2669	-1.05365	3.10764	-21.248	-2.30827	-29.3376	-24.5313	-6.63315	-13.7562	-24.8388	7.44157	-18.1074	-17.9449	21.004	30.0407	19.8195	-17.6172	6.40733	16.1753	-16.1047	-37.1218	13.8702	-21.1981	-64.2074	10.6106	-32.0884	63.6529	-36.1651	-70.6369	-70.0412	-51.2078	-88.8279	-9.81582	-86.9946	4.07712	-12.672	-57.994	6.61504	-13.251	-38.209	8.38117	12.949	-47.5298	-4.63391	-36.2229	-54.1797	-11.0002
m1017	dis	15.7207	38.8657	1.79369	34.4571	0.334979	-4.9077	3.05397	-0.839306	-4.69954	17.4189	-8.00387	4.66656	15.9785	-1.31142	19.4496	59.5568	36.2184	-16.1303	36.1527	36.175	-14.3534	-4.5854	35.4832	-13.6272	-26.4301	36.5139	-17.9391	87.6842	-5.15822	-90.0201	-50.5504	-2.83942	-93.1064	15.6694	-74.5126	-11.2888	16.6679	-40.1574	-7.53502	18.3146	-19.6134	-3.75929	41.9809	-25.4243	-18.0312	-5.97386	-25.7496	-22.3393
m1018	dis	-18.5176	18.1812	18.9958	3.34144	-26.996	11.5939	-26.1187	-31.2643	15.7969	-14.0421	-34.0096	25.9172	-17.3998	-24.8047	39.2986	24.2721	13.0174	6.47675	2.54272	12.2081	3.38542	-36.8865	9.7607	-3.23738	-57.7672	6.82797	-9.64219	59.6374	-39.0585	-59.0465	-73.6773	-41.9576	-72.8665	-12.6015	-95.0889	9.8951	-13.8183	-64.5652	19.2217	-15.0034	-46.0312	22.9909	10.1105	-52.75	7.22955	-37.7581	-55.7032	2.08489
m1019	dis	-12.4807	40.7931	10.5443	9.91895	-2.22066	1.16185	-25.6417	-2.10987	-2.25371	-8.15304	-10.1035	15.9974	-11.1956	-0.525229	30.3414	33.6346	41.1989	-3.7503	11.4171	40.7073	-0.301082	-32.5304	35.0208	-8.44915	-54.4409	34.9745	-8.52472	65.0812	-11.4485	-62.8927	-70.5565	-22.091	-78.0988	-4.19134	-78.7321	3.09183	-5.25623	-48.0391	5.97351	-4.86838	-20.5509	10.2452	19.4243	-28.9311	-8.07301	-28.0307	-31.3448	-11.4341
m1020	dis	-10.8693	58.7164	39.8989	8.6646	16.0848	28.8926	-26.1671	15.3132	33.155	-8.19384	8.65492	40.7876	-12.465	20.0623	59.0163	37.2794	55.7958	21.3609	12.3989	53.8845	24.6538	-33.2074	55.6196	19.5283	-59.0643	52.4063	10.6821	63.7095	-0.53274	-43.5986	-70.1073	-0.53873	-59.4108	-15.5006	-67.9154	24.752	-15.1436	-22.2431	41.0223	-13.894	-5.74883	38.6016	14.7281	-18.9405	26.0596	-38.693	-16.819	20.9551
m1021	dis	16.3151	37.4654	-72.4539	33.2983	-6.83784	-81.6984	-4.56924	-3.01769	-80.8376	15.1248	-10.9266	-71.6455	13.8381	-4.92614	-59.5324	58.698	25.5026	-78.7208	36.0837	29.3102	-79.7287	-4.52525	31.4432	-82.8045	-33.8939	31.3657	-88.8544	85.6418	-29.5623	-128.28	-54.6403	-21.9066	-149.176	12.8915	-81.3747	-90.1294	9.81702	-49.9112	-79.7709	12.2986	-24.6164	-72.8964	36.243	-36.1282	-93.9112	-13.7647	-33.0865	-95.9924
[truncated: 1,452 more columns]

## Sheet: Fear
ID	Exp	X 5-se	Y 5-se	Z 5-se	X 9-alr	Y 9-alr	Z 9-alr	X 8-all	Y 8-all	Z 8-all	X 7-su	Y 7-su	Z 7-su	X 6-pr	Y 6-pr	Z 6-pr	X 4-enr	Y 4-enr	Z 4-enr	X 3-exr	Y 3-exr	Z 3-exr	X 2-exl	Y 2-exl	Z 2-exl	X 1-enl	Y 1-enl	Z 1-enl	X 16-obr	Y 16-obr	Z 16-obr	X 15-obl	Y 15-obl	Z 15-obl	X 14-gn	Y 14-gn	Z 14-gn	X 13-li	Y 13-li	Z 13-li	X 12-ls	Y 12-ls	Z 12-ls	X 11-chr	Y 11-chr	Z 11-chr	X 10-chl	Y 10-chl	Z 10-chl
f1001	fea	3.08834	3.98831	48.6156	21.8203	-40.2157	41.4694	-8.54091	-42.7163	44.1374	6.49009	-46.096	53.9307	6.07257	-40.4284	67.1764	43.6648	4.32233	34.2905	19.2441	0.757326	35.7504	-15.943	-1.30779	34.356	-38.064	1.17027	30.236	63.6247	-43.0486	-18.641	-55.1618	-53.7889	-22.426	7.45922	-98.6878	37.2669	8.66583	-72.9155	40.6817	5.69646	-59.9136	49.2929	33.453	-64.2223	28.0519	-25.886	-66.4932	28.2824
f1002	fea	14.8588	46.508	28.3424	27.3838	-6.37635	30.0126	-0.856339	-4.03943	31.0603	13.719	-5.2993	37.7187	14.5666	3.39795	53.7657	58.4652	37.8616	9.77174	35.1612	36.4803	11.8627	-8.03797	39.2465	16.5834	-30.4928	39.0085	12.4059	74.5808	-33.9062	-41.867	-51.0033	-28.5795	-50.6242	9.12224	-79.4276	18.2182	11.3039	-47.6453	25.6161	11.7853	-22.5094	34.7127	39.3569	-37.9453	11.4861	-16.6427	-36.9864	10.4878
f1003	fea	2.64747	30.2578	-32.0864	19.6678	-8.52094	-31.1351	-6.02066	-12.1383	-36.4122	6.89023	-10.88	-25.3865	6.1739	-3.81309	-12.8537	44.2616	32.4155	-50.1475	19.8038	30.7095	-48.5727	-12.8213	27.7559	-51.7509	-37.6031	25.5239	-56.5374	77.5617	-25.5748	-98.7889	-56.0433	-28.3523	-113.422	9.22849	-83.6447	-38.252	8.09835	-48.377	-35.3125	7.3885	-24.301	-29.1402	33.3518	-34.5668	-46.8787	-15.2975	-37.9287	-52.918
f1004	fea	0.0202786	38.2323	-20.9507	14.3803	-10.8701	-21.6127	-10.1233	-11.7615	-22.1374	1.16618	-10.6959	-13.9916	-1.27901	-3.96634	0.399971	43.8107	35.6572	-34.753	18.229	34.787	-33.6655	-15.7882	32.0889	-36.4225	-38.4682	30.3971	-43.0459	73.3859	-4.60366	-94.1728	-52.6194	-12.4167	-102.162	3.78685	-77.0827	-33.9829	2.60097	-48.7772	-26.2427	2.40277	-29.9818	-15.6905	30.157	-37.4357	-35.457	-23.5959	-43.2696	-42.6467
f1005	fea	-5.42923	45.8409	-34.9564	13.2991	4.18288	-36.4107	-17.8253	3.74199	-35.783	-3.90663	1.31026	-26.0939	-5.39652	8.18476	-14.1365	38.9438	41.2676	-49.2513	16.376	42.2991	-49.2338	-25.5147	40.6029	-53.7535	-45.2587	38.3391	-54.7509	69.5721	-6.57362	-95.1098	-56.6638	-11.2015	-114.072	-2.74746	-61.5968	-31.8327	-4.0096	-28.7585	-26.3181	-4.09263	-11.4251	-26.272	23.6985	-18.5631	-39.9607	-25.2173	-18.8145	-45.163
f1006	fea	1.67031	19.8147	-13.3882	24.5066	-16.272	-7.36489	-9.86131	-22.7768	-10.3758	4.27166	-21.564	3.71483	0.690095	-11.3258	13.7033	44.5506	20.512	-21.317	22.2005	18.5235	-22.6234	-13.944	12.1133	-29.1333	-34.5764	7.85124	-33.0194	86.1782	-36.056	-63.4573	-47.1498	-47.2257	-84.2583	16.4577	-84.8438	-3.18225	9.67686	-49.8754	2.85797	6.51095	-37.2143	1.50975	35.4993	-40.9376	-7.61237	-14.2163	-51.5355	-17.725
f1007	fea	9.0765	16.5069	40.471	23.4365	-28.4675	37.5982	-5.32807	-27.4607	41.4016	8.76672	-30.2982	50.0067	9.0428	-20.0853	61.6833	51.4926	9.51392	29.1464	27.1486	9.63261	30.3937	-9.50249	10.6779	27.1632	-34.4538	10.3216	19.8606	70.6593	-43.0677	-33.6045	-43.4103	-41.0184	-36.0821	6.11907	-95.8847	31.9644	5.79157	-65.1706	38.5501	6.54432	-45.6293	42.9516	32.2315	-54.7686	23.1279	-15.6092	-51.8307	17.9082
f1008	fea	-19.4809	4.24682	-30.3938	2.30224	-39.0134	-25.7779	-29.4032	-41.9846	-28.8847	-17.4288	-41.6245	-14.3592	-18.9037	-35.2592	-2.83838	25.3116	6.76093	-41.8723	-0.604794	1.41703	-40.3084	-33.9528	-0.694084	-45.8043	-58.7108	-1.02643	-51.4781	60.937	-39.4647	-77.9708	-76.4093	-47.6977	-102.61	-9.21682	-106.13	-34.6207	-12.1001	-77.3727	-25.8654	-16.5948	-54.6336	-19.2258	11.1865	-64.0354	-36.0233	-35.5795	-64.7298	-41.6657
f1009	fea	-6.08283	35.2923	-7.66295	10.8068	-9.25767	-8.83807	-17.6262	-12.6076	-3.10093	-4.02815	-11.2613	7.95212	-3.96873	-4.52877	18.4139	33.6494	27.7421	-21.4937	11.3348	29.4209	-20.8704	-24.8893	30.4634	-17.3428	-47.6812	29.1615	-21.7517	56.6263	-30.0178	-80.3881	-67.0962	-37.0254	-77.5745	-3.13545	-89.0384	-7.76651	-4.39451	-51.6919	2.65239	-3.96266	-27.9341	5.31625	15.9018	-40.536	-14.1896	-27.8581	-40.5254	-10.4121
f1010	fea	-12.1523	12.8055	13.1704	3.378	-31.0585	1.31884	-27.4908	-30.1683	2.14571	-12.3834	-33.9034	11.7733	-11.7693	-26.3168	25.2961	28.4842	7.89338	-2.95426	4.5994	7.2865	-1.56282	-29.5517	6.0181	-3.3641	-54.2781	9.18851	-8.47088	57.248	-23.695	-63.7122	-73.6006	-31.8187	-60.7636	-11.2832	-96.2433	-6.82353	-11.3242	-65.9199	2.88804	-12.7274	-46.6927	7.59418	15.2407	-55.6063	-10.8367	-38.3209	-56.2325	-12.3402
f1011	fea	-4.83442	18.902	-23.5439	11.2923	-24.6939	-26.1168	-18.0859	-25.078	-27.5673	-2.67864	-28.0329	-16.2317	-3.10432	-20.3549	-3.85112	39.7876	14.5353	-39.0483	14.2138	13.9286	-36.0007	-21.5657	13.8919	-39.4616	-48.3812	15.5785	-44.7653	66.3858	-39.2619	-81.7795	-65.6114	-30.5358	-100.141	-2.84062	-97.2427	-28.8787	1.05185	-61.4246	-28.003	-1.38593	-41.6385	-22.7205	27.7556	-47.7459	-48.1946	-29.4779	-47.9053	-44.8746
f1012	fea	-7.20774	53.1652	-68.2353	7.2662	7.30009	-62.8687	-19.6618	7.50911	-64.0557	-6.47294	9.59745	-52.02	-7.89168	16.4379	-42.403	41.1171	47.8931	-84.3204	12.9082	46.929	-81.863	-24.6673	46.8042	-85.0532	-50.9856	47.4578	-86.3861	60.6038	-5.76411	-127.483	-63.893	-18.5818	-140.559	-4.28087	-59.0396	-56.6132	-5.75486	-26.6523	-53.7028	-7.35201	-6.17945	-54.3282	20.5973	-19.4246	-67.1643	-29.4199	-21.6708	-68.6674
f1013	fea	8.71724	36.1213	74.443	29.0983	-2.26986	66.8509	0.0758175	-5.8423	68.8212	12.5936	-7.61131	75.0763	10.5784	-1.42257	90.851	51.0473	35.1232	61.6484	29.6985	34.0152	62.9737	-10.3354	31.1069	61.6386	-33.2232	30.439	57.1162	74.4004	-12.381	0.210295	-40.7623	-23.6565	-4.13507	16.8611	-71.8653	60.4149	15.9342	-40.2402	64.9863	14.1632	-19.7954	70.9013	42.7288	-26.0129	49.8554	-8.7153	-28.7921	53.6829
f1014	fea	-11.7164	70.7638	-1.44882	1.46118	23.6779	5.29639	-23.2895	24.1889	3.03048	-10.0872	21.3488	11.7579	-11.753	30.496	23.6993	28.7954	66.839	-12.8047	7.07729	66.4995	-12.7097	-29.8456	65.9745	-17.6268	-51.4626	65.4474	-20.7424	60.7738	5.93935	-64.1937	-64.3487	-5.11107	-64.2204	-10.9729	-49.8362	-2.03167	-10.629	-9.25813	10.0641	-14.1509	8.84389	12.5609	14.6045	0.26353	-3.87008	-31.5642	-1.89667	-7.11875
f1015	fea	7.36551	23.5944	77.3713	20.7965	-23.1183	81.6655	-5.87278	-24.8369	79.3873	7.20783	-22.7286	91.4391	8.18151	-14.2478	103.235	50.9339	18.9888	54.9471	25.6628	17.9593	62.2685	-14.8492	17.9177	62.9368	-37.4909	18.9057	59.9155	77.9745	-41.4372	7.36398	-68.0255	-34.3257	10.7722	4.40264	-96.5784	74.2221	5.47548	-61.9073	81.6652	4.93657	-39.3045	87.4957	31.0321	-50.9416	65.8832	-20.017	-50.8508	67.0537
f1016	fea	33.5864	41.5981	34.6254	46.5856	-7.96813	32.9648	19.8072	-7.15502	30.9692	33.5188	-8.35452	43.2498	33.8392	-1.85994	53.4529	75.8909	36.0521	13.6605	53.1714	36.0408	15.1011	17.3679	38.3633	18.2944	-9.27829	37.7113	10.6854	101.552	-11.3508	-39.6657	-26.4924	-23.5872	-38.8611	35.1182	-78.7777	30.1516	32.9868	-50.4433	37.3141	32.9625	-25.201	39.0786	57.5817	-34.6014	27.6085	12.4582	-33.8244	23.9423
f1017	fea	-11.7568	43.7687	49.3611	3.31669	-3.54779	44.1775	-24.4928	-3.18455	45.1424	-10.826	-6.57733	49.9978	-10.8645	1.21633	67.478	32.4021	43.6252	36.0878	10.9471	41.8919	37.3457	-33.8004	40.4539	37.6036	-57.0657	39.7405	34.855	54.984	-6.5848	-29.2629	-71.6872	-15.9076	-36.3875	-8.95471	-68.634	35.576	-7.64232	-38.2667	41.398	-10.071	-15.4206	48.3072	20.4849	-26.235	23.9219	-43.5504	-28.5415	21.2117
f1019	fea	-47.227	45.569	20.1114	-33.0568	-0.121512	30.0437	-60.2707	-1.69325	27.4402	-49.0177	-1.6409	38.131	-51.0265	8.89548	49.0264	-1.66351	43.7621	2.4474	-25.77	41.3836	5.48371	-64.163	39.708	2.22659	-88.6783	39.4503	-6.07002	24.2696	-2.62486	-41.0555	-97.4757	-23.3484	-61.928	-46.7294	-70.779	19.5287	-48.0872	-38.7743	29.4331	-48.9223	-16.5938	35.5642	-22.1104	-25.9865	19.371	-70.5618	-28.2867	13.1597
f1020	fea	-18.3366	9.0698	-34.5492	-3.55369	-38.7946	-35.5653	-31.3443	-38.586	-35.9846	-17.1543	-38.3701	-30.2713	-16.9155	-32.2999	-22.9676	26.8479	4.00734	-49.0807	4.30334	4.26043	-43.6885	-38.3951	4.00169	-45.4344	-62.0537	7.92574	-51.4046	50.6679	-37.7697	-100.937	-83.8916	-43.6948	-105.6	-23.4111	-105.209	-57.1038	-19.6674	-79.0162	-41.7319	-18.2927	-50.8064	-31.0664	5.59393	-63.5154	-51.577	-45.5283	-62.9835	-52.2501
f1021	fea	20.2699	48.63	-14.3922	34.3693	4.49244	-17.2092	6.75204	3.69702	-18.9664	18.8501	5.46729	-3.22085	16.7047	15.6104	6.19645	65.5408	50.8414	-29.1193	39.809	45.5474	-28.2057	3.37513	44.5708	-31.4766	-23.8534	45.4467	-39.1551	91.042	-4.53731	-78.8291	-40.7605	-21.6345	-88.7558	20.8885	-59.8235	-20.3799	22.9902	-28.4369	-19.6758	19.3077	-13.3636	-10.0702	46.3932	-18.7376	-32.1913	-5.70032	-19.6189	-36.0389
m1000	fea	0.0190745	58.9431	15.5992	17.1979	13.1364	18.1032	-13.6113	12.2374	20.8821	1.5243	13.9492	30.2309	1.61897	21.6907	41.4273	44.1937	58.4074	-6.35275	22.3178	56.0823	-2.49675	-20.4513	57.8205	0.375449	-45.1209	57.7627	-5.66237	64.7912	-3.13969	-62.8007	-69.8952	-3.82634	-60.8415	-1.24932	-61.2661	18.1536	0.886343	-23.8935	24.1848	0.479572	-8.24336	29.0936	25.4839	-17.552	6.47618	-32.4829	-18.8295	3.79196
m1001	fea	7.90585	40.7548	29.3057	24.0635	-6.05399	31.2672	-4.02474	-5.254	35.5879	12.1789	-6.78177	40.2185	13.6459	4.22702	53.0623	47.8043	37.6537	-2.355	21.297	35.767	8.07459	-13.6425	37.66	13.6746	-40.7328	40.6189	11.8021	71.5947	-18.9034	-42.5123	-78.9876	-20.3341	-36.9336	9.73165	-75.9943	33.0044	9.15898	-38.5987	36.636	10.0246	-24.9588	39.3413	35.0689	-36.751	12.9873	-21.8226	-37.6319	25.5102
m1002	fea	8.97875	36.5805	29.6599	30.208	-8.61251	25.483	-6.08615	-11.0843	23.8477	10.6401	-8.48109	37.049	8.76268	0.912956	51.0888	53.7206	36.8371	12.9585	32.2031	35.1064	13.4715	-12.1032	32.2403	9.09597	-36.022	32.1441	4.6379	85.4198	-9.78152	-47.8184	-46.3875	-37.5729	-54.3824	16.1613	-79.7983	22.6084	14.2434	-44.6608	31.6647	13.2145	-24.8265	33.1906	41.2679	-35.8793	14.1573	-14.0138	-41.0187	10.9979
m1003	fea	-3.47638	23.9735	25.0993	12.5968	-27.415	21.0577	-18.4935	-26.5976	23.7506	-0.730238	-26.9284	31.9334	-1.88467	-17.4531	46.6389	42.7465	20.8769	3.23569	18.6981	18.7958	5.58425	-23.532	21.2265	9.81675	-47.9408	21.7261	3.96155	66.544	-28.0559	-59.9897	-68.9382	-26.9699	-64.4931	-0.31906	-98.5542	9.98006	-2.72125	-65.698	23.6997	-2.48725	-42.9072	31.0673	20.4715	-53.1325	11.8356	-24.7933	-54.3636	13.2887
m1004	fea	-2.75576	18.5933	-11.4726	14.3461	-22.6776	-11.3811	-18.2456	-23.5339	-8.2037	-4.21043	-25.0639	1.73116	-4.66696	-18.1042	12.7009	39.3624	14.7262	-28.5514	12.8021	13.7867	-27.1659	-17.5032	14.2883	-28.1926	-49.0497	15.628	-36.6414	70.79	-40.8981	-82.9395	-69.6841	-47.0503	-87.5547	-6.53507	-95.5501	-5.1977	-7.04153	-63.9296	-0.777715	-5.62734	-40.1864	0.633299	18.884	-49.5694	-15.7597	-28.4787	-49.3059	-20.9877
m1005	fea	13.4517	0.767467	32.9779	32.39	-41.2214	31.845	-0.312395	-42.1314	32.9328	17.4228	-44.8632	42.4965	17.5916	-36.1069	55.6138	54.5287	-1.67214	10.5927	30.3073	-1.72136	13.8397	-5.38868	0.0550263	16.7412	-26.7002	-0.0530346	17.6934	75.2046	-56.5055	-42.4057	-53.8097	-55.6457	-45.0535	12.9887	-118.628	27.3224	11.8825	-84.6239	37.1189	13.9402	-56.0979	39.3112	35.6917	-73.0819	20.2824	-13.5498	-71.5928	19.2228
m1006	fea	4.49512	67.9998	-0.115711	18.956	18.0615	6.14777	-14.8996	18.3676	5.96016	3.16858	16.7894	15.93	3.09446	25.8575	31.2354	46.4188	61.3845	-16.5231	24.8076	62.2467	-14.0553	-21.7389	60.7002	-13.3845	-41.9561	60.9764	-15.8671	74.708	-4.37648	-70.3115	-69.6514	-2.28417	-82.7896	0.32327	-62.6115	2.98726	2.41514	-21.3521	8.48269	2.46746	-0.0526712	11.7172	30.7876	-7.46113	-12.2685	-26.073	-7.53534	-11.7208
m1007	fea	5.66979	18.4179	15.6294	26.4146	-35.6513	13.1535	-3.24203	-38.5477	10.4962	11.5615	-36.817	19.7859	8.31196	-28.0239	34.8735	56.1683	12.3716	-3.05231	28.7887	10.9838	-0.641196	-9.61333	8.61653	-1.28837	-38.7951	6.14334	-9.64083	104.725	-44.458	-62.7648	-72.0363	-51.7189	-76.7341	18.9661	-112.889	5.83458	14.0538	-77.9712	4.76187	11.383	-57.2367	17.5137	41.9063	-65.0697	-1.98729	-14.1943	-69.7815	-5.07784
m1008	fea	-33.6073	34.1369	16.0121	-15.9231	-13.4995	20.6538	-49.7903	-14.876	15.4549	-32.1763	-16.5488	29.8578	-33.4659	-6.00655	40.7036	10.5011	31.5472	6.14559	-16.6742	27.7948	2.6224	-49.6908	29.2039	-1.42593	-75.9788	29.7609	-6.52112	46.6415	-19.338	-49.1939	-91.0123	-26.4639	-73.9656	-30.5936	-80.9721	21.3478	-31.5504	-43.5964	19.9182	-32.353	-30.0424	26.2704	-0.295594	-34.196	9.17723	-59.2771	-37.1774	0.536447
m1009	fea	2.13976	44.938	2.75736	20.7133	-1.73104	-0.53554	-16.6753	-1.4145	1.59014	-2.01966	-6.31391	15.9198	-2.58714	2.75918	31.3535	53.1087	40.14	-13.5642	24.2057	40.7264	-9.29703	-20.1708	42.3222	-11.4975	-50.0133	41.512	-22.5882	92.1796	-26.0824	-70.2145	-80.4218	-13.9673	-81.1374	-0.299749	-89.361	-7.55865	-3.3383	-45.0667	4.98476	0.199859	-21.4218	7.62743	27.7635	-35.0146	-7.57479	-23.1065	-31.8212	-10.5138
m1010	fea	-2.31476	42.2305	-33.0348	11.0417	-2.82609	-34.0325	-13.0729	-3.5091	-37.0899	-0.86492	-3.46839	-29.4947	-3.96097	6.12626	-16.7569	41.3864	38.3924	-50.9638	20.0143	37.2419	-49.5184	-17.555	34.6578	-51.2127	-42.3244	34.2677	-52.8136	75.7941	-10.5426	-103.133	-62.8316	-27.159	-103.512	5.17147	-68.5975	-29.883	2.05011	-33.5323	-32.4624	-0.0574744	-20.7905	-28.2729	25.5171	-28.4842	-40.1163	-19.4858	-29.5531	-43.7414
m1011	fea	7.90585	40.7548	29.3057	24.0635	-6.05399	31.2672	-4.02474	-5.254	35.5879	12.1789	-6.78177	40.2185	13.6459	4.22702	53.0623	47.8043	37.6537	-2.355	21.297	35.767	8.07459	-13.6425	37.66	13.6746	-40.7328	40.6189	11.8021	71.5947	-18.9034	-42.5123	-78.9876	-20.3341	-36.9336	9.73165	-75.9943	33.0044	9.15898	-38.5987	36.636	10.0246	-24.9588	39.3413	35.0689	-36.751	12.9873	-21.8226	-37.6319	25.5102
m1012	fea	-12.1379	53.2414	-51.6844	10.1177	7.28695	-51.2211	-26.5187	3.08624	-53.8931	-8.67528	1.15098	-43.8177	-9.75986	11.215	-28.7981	36.8887	52.5607	-70.56	9.64156	49.0661	-67.3114	-27.902	47.5277	-71.4437	-55.4547	49.6759	-80.8936	70.1016	-5.51804	-112.838	-72.0568	-7.19155	-126.643	-5.88225	-63.044	-56.5636	-5.01954	-24.6355	-45.7032	-6.85468	-9.13056	-42.3972	22.1316	-10.4681	-60.8744	-33.6552	-14.0152	-66.3376
m1013	fea	-16.5933	58.1612	51.0225	2.43367	10.4501	49.5465	-24.6167	8.06702	46.5272	-13.2378	8.62388	59.5672	-17.2515	15.1213	71.6008	37.8482	57.129	28.6464	10.3346	54.0019	28.9887	-29.2337	52.5716	25.2053	-55.8711	52.2276	18.7257	63.5927	2.72449	-24.1494	-64.4689	-7.87398	-37.4943	-5.743	-65.1644	41.2865	-8.93518	-29.8509	50.8145	-10.4115	-10.8118	54.2631	14.3504	-14.7397	40.6826	-27.8721	-18.3283	35.4589
m1014	fea	-18.0405	29.5806	33.3846	0.57613	-10.2874	32.4559	-28.7921	-14.1183	27.564	-15.4377	-13.3635	36.6653	-18.9827	-5.88699	51.0601	32.1915	32.2667	18.9985	5.46557	30.0057	17.7535	-30.0726	26.495	7.224	-58.1602	24.4899	-0.765071	70.4137	-21.2252	-22.7602	-63.5756	-42.8986	-48.849	-7.67475	-86.7717	23.4934	-12.3255	-50.1116	30.96	-13.123	-26.5998	35.349	15.771	-34.7167	17.8652	-32.83	-40.0475	8.26851
m1015	fea	-24.199	19.9112	2.54015	-7.16727	-23.5647	-13.3515	-36.518	-26.7051	-13.87	-22.4976	-30.5619	-1.55104	-25.1304	-23.3699	11.4705	20.1118	22.2354	-18.6356	-7.22113	17.9334	-19.038	-39.8075	16.882	-19.1465	-68.3769	17.2856	-23.06	50.9818	-21.3424	-86.2894	-87.7146	-27.5254	-86.7218	-18.1588	-91.4089	-21.3597	-22.5684	-53.3801	-12.9038	-23.0277	-44.032	-13.4732	-0.45397	-49.7368	-25.1719	-49.4499	-51.8008	-29.1167
m1016	fea	-13.6655	43.762	-50.0735	11.1725	3.23527	-41.4986	-24.7934	0.577977	-44.8011	-9.11105	2.85955	-29.0794	-11.3911	13.314	-20.1596	38.9672	43.674	-68.6832	10.2413	36.9148	-65.0843	-31.8656	37.633	-69.0605	-57.5619	34.038	-75.8657	67.1136	-23.2702	-108.795	-67.2394	-36.2323	-128.476	-7.31103	-68.5432	-33.7739	-8.83186	-33.6733	-28.9601	-9.14832	-13.7927	-27.9442	17.389	-25.4507	-40.6866	-29.9036	-28.7597	-45.2655
m1017	fea	3.59023	27.8164	-19.546	21.3242	-22.2156	-23.6784	-9.33275	-20.0008	-25.4402	6.77537	-22.0241	-14.5846	3.3845	-13.6551	0.691767	48.5669	26.6138	-38.7587	20.7713	22.6613	-37.2663	-12.3492	25.3118	-37.9467	-38.7028	25.4522	-40.8914	80.041	-18.1198	-105.139	-58.3474	-23.6136	-111.303	4.9147	-91.0721	-31.2828	6.76585	-54.7659	-23.2487	7.7027	-39.0433	-18.7041	33.8013	-44.4011	-34.1958	-15.4928	-44.7827	-39.3496
m1018	fea	-21.9657	13.8629	11.4281	-1.61454	-29.9017	8.43318	-29.2871	-32.8358	9.41731	-19.7911	-34.6925	20.4765	-22.3894	-23.8596	33.3175	25.9501	14.6147	-3.35423	-0.600394	12.7136	-2.90995	-37.0195	9.74669	-14.8979	-61.7906	7.91273	-18.4662	60.3276	-41.6444	-57.8311	-72.8058	-45.0401	-80.0442	-10.3239	-96.4815	4.51909	-15.7664	-66.2736	13.3518	-17.018	-47.6423	16.6475	9.63561	-54.9924	3.09862	-36.8702	-58.0878	-3.6315
m1019	fea	-14.1946	45.9875	15.6624	7.69139	1.96357	11.4663	-25.5459	0.156352	8.58758	-11.5549	-3.73498	23.5827	-10.272	3.76485	38.3971	32.508	47.3059	0.459788	7.56478	45.4323	1.4043	-29.7732	41.0981	-1.97167	-58.4486	42.8462	-3.76559	63.3446	-15.6301	-52.91	-73.3582	-17.3894	-71.6464	-5.05136	-73.7748	11.1972	-6.30038	-43.2413	13.1778	-8.25444	-14.9151	17.3861	19.1825	-24.1712	-2.62123	-34.4953	-26.2194	-4.48037
[truncated: 1,452 more columns]

## Sheet: Sad
ID	Exp	X 5-se	Y 5-se	Z 5-se	X 9-alr	Y 9-alr	Z 9-alr	X 8-all	Y 8-all	Z 8-all	X 7-su	Y 7-su	Z 7-su	X 6-pr	Y 6-pr	Z 6-pr	X 4-enr	Y 4-enr	Z 4-enr	X 3-exr	Y 3-exr	Z 3-exr	X 2-exl	Y 2-exl	Z 2-exl	X 1-enl	Y 1-enl	Z 1-enl	X 16-obr	Y 16-obr	Z 16-obr	X 15-obl	Y 15-obl	Z 15-obl	X 14-gn	Y 14-gn	Z 14-gn	X 13-li	Y 13-li	Z 13-li	X 12-ls	Y 12-ls	Z 12-ls	X 11-chr	Y 11-chr	Z 11-chr	X 10-chl	Y 10-chl	Z 10-chl
f1001	sad	-1.23791	-9.39294	69.6057	13.0133	-50.7741	70.4799	-14.6832	-52.1622	68.6551	-0.302383	-55.6773	78.8523	0.160658	-50.8528	89.7384	38.5897	-12.0943	56.4778	16.2102	-12.3186	56.4528	-17.9255	-13.1783	54.1276	-40.1655	-10.4465	51.8537	58.6073	-59.9228	6.59229	-59.2882	-61.2282	-2.37223	-2.87963	-106.193	59.1534	-2.22622	-83.2485	76.4609	-1.13273	-67.3448	79.1431	15.8352	-75.0183	71.109	-21.7789	-74.35	68.3979
f1002	sad	11.8626	28.4111	58.8721	22.4027	-19.6072	58.9384	1.61482	-18.914	56.9902	10.8187	-17.7813	66.1947	9.24547	-11.8575	79.4509	54.3826	27.0532	40.017	30.3079	25.4866	41.5049	-6.93526	24.5085	40.0282	-30.5723	24.3376	37.1455	79.4987	-33.1653	-13.7329	-47.2327	-33.4788	-27.7193	13.8376	-80.7175	46.5458	9.95385	-52.1389	57.8163	11.5159	-35.9499	64.8814	33.4417	-45.1559	49.6273	-9.88613	-46.6419	44.5087
f1003	sad	-6.27223	26.5077	-15.5589	8.80931	-19.2285	-22.9098	-19.8628	-19.6954	-25.2836	-6.34192	-20.0862	-10.7979	-6.97313	-11.7403	1.03743	37.4923	21.7554	-34.2461	10.3511	23.244	-32.0428	-22.8336	24.3762	-34.1538	-47.6632	22.0686	-40.0217	63.2335	-31.5174	-86.4192	-69.9568	-23.896	-96.2315	-10.0155	-86.996	-35.6933	-7.70875	-53.4027	-18.7753	-7.01993	-35.9402	-14.9256	19.5084	-46.4969	-33.5561	-29.641	-43.1333	-34.4731
f1004	sad	3.17666	32.2769	-16.1259	19.2229	-14.2765	-19.6656	-4.9071	-17.3132	-19.8386	3.7874	-15.2262	-11.0303	2.47101	-7.79425	3.07808	47.278	31.2263	-32.4109	21.413	30.0844	-30.6008	-11.6397	29.6923	-31.3189	-36.6612	27.3233	-39.3798	74.2527	-8.27815	-92.058	-45.1332	-27.9812	-99.9384	12.3799	-79.1125	-35.4805	8.94642	-49.9448	-13.7986	6.08022	-33.5958	-10.2019	31.4748	-39.3233	-25.225	-15.9282	-42.9425	-29.6836
f1005	sad	-6.00753	31.3377	0.0225869	11.2865	-11.7263	-6.21712	-15.2317	-13.4579	-2.40923	-2.74247	-15.276	5.34911	-4.8777	-8.09363	18.3427	38.8305	29.3237	-16.0066	14.3979	27.9784	-16.0938	-26.319	26.8256	-17.8921	-46.9301	26.0895	-16.5827	64.9638	-13.8198	-69.0528	-63.2984	-14.8034	-75.0869	-3.07909	-76.5225	-11.972	-3.31668	-40.1735	4.67247	-3.36053	-27.3203	3.71658	21.8822	-35.5606	-8.17278	-28.307	-36.5675	-10.7541
f1006	sad	-3.36716	-2.39148	50.3948	15.9808	-43.4258	51.4466	-16.762	-46.5813	47.2561	0.540147	-46.0533	60.5146	-1.41334	-37.7496	73.8499	36.6573	-1.15236	37.3044	15.7883	-3.35421	37.4157	-20.4475	-7.36141	36.0135	-42.267	-10.5799	33.8604	71.4255	-55.2868	-6.36323	-57.3971	-70.0172	-20.9467	6.15236	-106.489	51.6178	3.06574	-73.2729	60.5494	0.0127035	-61.7352	60.2548	30.0574	-65.8401	48.868	-22.1779	-73.8083	44.0649
f1007	sad	21.4018	14.9653	38.0892	29.8163	-31.0485	37.6017	6.72138	-28.1184	40.4008	18.0107	-31.0403	47.6224	18.4011	-19.6254	59.6709	61.7649	3.04644	25.0331	41.9165	7.29663	27.3375	2.34173	11.079	24.7039	-23.246	10.6193	16.1466	77.9775	-47.3555	-32.9833	-37.1162	-46.2761	-29.6469	11.2441	-96.9704	28.1527	14.1175	-63.1265	41.0997	15.6774	-49.7688	42.5998	35.9994	-59.9069	30.2195	-5.14931	-55.7077	28.9526
f1008	sad	-11.1056	1.32006	-8.01385	12.6499	-41.9294	-4.97475	-23.6012	-43.8424	-4.22202	-6.53351	-45.6566	5.80734	-10.522	-36.6827	18.0527	29.0878	1.13496	-14.4196	8.60708	-2.53063	-18.9405	-24.0773	-5.02112	-21.4811	-49.915	-7.19387	-27.0413	69.8669	-46.4608	-57.4584	-67.7784	-55.9132	-84.3326	0.754812	-97.2362	-14.2877	-3.54673	-66.6089	-2.94414	-4.29379	-54.7271	-0.809498	27.7006	-59.0446	-21.5805	-30.0687	-61.9867	-25.4226
f1009	sad	-7.84243	20.8471	12.8549	3.58284	-25.3619	15.4798	-17.1416	-25.4785	13.3296	-5.44152	-25.1959	24.8304	-8.70597	-17.1002	37.1734	35.756	18.8637	2.39693	11.2123	15.4039	-0.5418	-23.9269	15.6226	-3.25345	-48.1631	18.119	-6.51746	63.2655	-32.993	-54.1074	-62.4639	-37.7835	-64.6696	-3.59552	-90.6695	11.5396	-5.37182	-53.6143	22.5306	-5.31323	-39.1126	22.7587	14.5148	-50.5724	13.4308	-30.8965	-53.4153	5.00754
f1010	sad	-5.74745	2.53755	31.9161	-0.0346786	-41.1811	18.3517	-18.7417	-40.5983	22.3835	-11.2651	-42.2749	25.616	-10.0997	-34.1376	41.6058	33.5435	-2.22803	13.0557	10.6901	-2.21722	14.3999	-24.3004	2.07514	16.255	-47.7469	8.6717	13.0497	51.0352	-45.6578	-49.4441	-75.4677	-29.8944	-42.0155	-20.7178	-105.549	0.684796	-15.1331	-73.9565	16.1659	-12.5591	-53.5505	23.5355	7.27964	-66.4535	4.5477	-38.1873	-63.0908	6.44438
f1011	sad	-1.07273	20.037	-17.9376	15.1942	-23.3537	-20.1112	-13.3699	-22.2008	-18.8368	-0.0841832	-24.1303	-7.06143	-2.47395	-15.4321	2.86152	40.7301	14.1285	-32.4212	17.4601	15.142	-31.8349	-17.2393	16.6875	-34.898	-41.0688	15.7414	-42.6207	70.9637	-35.6587	-82.4101	-59.6298	-33.4822	-91.9445	-1.66643	-81.969	-12.3278	-1.71652	-46.2661	-6.10425	-1.78175	-33.6394	-7.08292	24.0361	-43.3693	-15.6773	-26.8675	-46.3854	-21.9813
f1012	sad	-7.87209	46.3426	-60.2911	8.08082	5.03632	-59.8299	-18.4648	6.36492	-58.621	-7.52374	7.91879	-46.4537	-7.50113	15.1154	-38.057	38.4092	40.5839	-80.085	12.8164	42.0224	-78.681	-24.8307	44.5082	-80.6555	-47.8899	43.4584	-81.7166	59.0933	-8.98652	-108.523	-65.7292	-17.7758	-123.685	-2.67839	-59.3004	-52.8738	-5.59064	-22.7131	-46.8126	-6.28313	-7.76731	-49.6846	21.7794	-23.4284	-60.3877	-30.2532	-24.084	-61.8192
f1013	sad	11.8229	27.017	93.4645	26.4803	-18.1151	85.0036	0.560668	-17.5867	86.236	13.3315	-19.6446	92.2773	10.7586	-12.6961	108.296	53.6679	23.2869	79.1975	28.8655	22.4397	80.3563	-6.06107	20.8019	79.0646	-31.488	20.4436	74.5058	77.774	-13.7684	21.8923	-38.7099	-27.6374	8.45271	17.9996	-81.1465	68.6756	16.1903	-49.5831	84.6745	14.8088	-34.7644	89.8083	35.5981	-40.133	78.8019	-4.17173	-43.5182	77.0884
f1014	sad	2.23294	46.8468	33.6097	15.3249	-2.99981	30.4691	-8.97821	-0.724185	30.8343	3.30468	-5.54038	38.5173	3.22011	3.40637	52.3267	41.4171	42.6212	22.8144	21.2299	42.52	20.0378	-13.3345	43.4543	16.8863	-37.3945	45.0143	13.6065	71.2994	-9.19775	-42.1564	-53.3313	-4.66863	-56.7677	1.48165	-72.1133	12.695	1.63866	-35.426	31.8211	1.98253	-15.8995	37.7476	25.5006	-24.8055	21.9176	-18.5557	-25.0854	18.5646
f1015	sad	-0.707946	15.1841	71.9436	16.2299	-30.6276	69.8253	-11.583	-31.7523	73.5267	0.309732	-31.5506	83.2313	-0.698659	-24.3493	94.5819	40.5913	12.0586	53.5631	17.29	10.8622	56.7311	-18.8055	9.2051	56.0719	-44.9291	8.41088	49.1849	74.7661	-37.716	-2.66955	-70.0862	-44.0407	0.411957	-0.47525	-102.317	62.8586	0.400514	-67.0083	73.1826	1.55198	-47.321	78.1667	23.6578	-57.1515	60.5204	-20.8888	-57.6778	61.2714
f1016	sad	17.377	32.6386	50.1711	30.7153	-18.6973	47.9642	8.61769	-19.9293	46.6909	17.8234	-20.9955	53.6975	16.948	-11.2619	67.1712	63.044	26.6958	30.0932	38.1188	26.1315	32.2458	1.28865	27.059	30.5102	-23.4574	28.3169	25.0885	88.2254	-22.0986	-9.49942	-38.6064	-25.4745	-24.3226	21.1597	-85.9952	39.2483	19.6873	-48.7902	50.885	18.4912	-39.4207	49.5962	44.8586	-43.3269	40.2445	-4.0779	-43.0056	34.3216
f1017	sad	1.80993	36.2351	72.3911	18.3646	-11.4508	65.4108	-9.26759	-11.8574	68.6178	4.22056	-12.9073	78.1896	4.81444	-6.11905	91.5397	46.8563	34.6696	57.0637	24.1915	34.6009	59.8411	-21.4181	31.2624	61.9042	-41.3919	31.9686	60.9929	64.6448	-18.7924	-6.10116	-60.3602	-22.6581	-6.80352	4.98815	-71.1033	59.7859	4.88875	-41.0895	73.712	4.51519	-23.3998	75.1675	29.8448	-36.639	58.8497	-22.7733	-41.5718	59.8052
f1019	sad	-34.1643	36.8015	42.4599	-19.4018	-13.2637	47.523	-44.3597	-15.6365	47.3939	-32.4111	-14.5621	56.0591	-34.3371	-1.50946	69.8195	7.67535	32.2433	20.8473	-14.1633	31.3156	24.7265	-53.8786	30.4299	27.2318	-74.855	27.8599	22.6221	29.7004	-20.5577	-26.1716	-92.872	-34.5974	-32.2647	-30.0159	-77.7293	38.4763	-31.4826	-44.9076	52.5221	-32.3131	-25.56	55.0204	-9.46844	-37.5165	39.1756	-56.3405	-39.0697	40.138
f1020	sad	-34.4557	-8.69617	6.58688	-18.926	-56.3032	-0.502315	-49.1597	-57.4554	-1.7492	-35.1202	-57.3062	4.67124	-34.6653	-51.4018	14.5275	9.19116	-13.198	-5.08696	-13.1173	-13.5419	-1.61565	-55.2826	-14.0054	-6.53036	-79.113	-12.3096	-12.4389	39.1578	-42.3456	-57.1129	-97.5925	-51.0194	-69.5087	-36.7592	-112.602	-20.7406	-36.0378	-84.3248	2.39221	-36.2466	-70.023	6.54768	-10.5343	-77.3655	-8.99837	-59.0643	-77.82	-11.6913
f1021	sad	3.83308	21.7535	33.2465	19.8273	-23.7782	18.8029	-8.33087	-25.925	18.3856	3.11059	-27.0447	30.3495	3.49525	-16.5572	45.2463	47.9021	22.3495	18.0772	23.5632	19.2269	18.8109	-12.7109	18.3766	15.9272	-37.19	19.4319	11.9684	74.5687	-20.0903	-45.2974	-54.6913	-38.2641	-54.1407	5.76426	-83.9884	2.95695	5.04922	-57.6075	18.7905	5.14715	-44.7644	24.176	26.1221	-47.5963	11.2112	-19.4466	-46.6927	6.81866
m1000	sad	-3.87113	48.7987	49.7251	12.775	3.2612	51.7095	-17.0667	0.830206	52.797	-3.49953	3.41937	62.9265	-3.35399	12.7108	75.6274	43.3476	46.9254	26.2143	16.6856	45.6714	31.0081	-25.5103	44.311	32.1052	-49.4385	44.9262	29.1165	61.2442	-4.70836	-34.0749	-72.6574	-8.63262	-35.4144	-4.97034	-57.326	59.4193	-3.40565	-25.2624	64.8042	-3.10896	-16.2407	65.8566	27.6735	-24.8772	41.9545	-37.927	-28.9472	45.5708
m1001	sad	4.19651	26.0773	34.0375	22.0029	-20.6347	29.3986	-9.21112	-22.4441	27.5409	6.61274	-22.4372	37.2787	6.76933	-12.948	53.1296	49.0457	24.9642	17.9762	29.4212	23.1481	20.5309	-20.0572	19.7147	14.4568	-39.4056	20.4076	12.9868	77.9931	-20.5231	-42.0508	-54.5565	-27.8849	-54.4639	10.5858	-89.6495	14.8128	9.85504	-54.0478	35.8163	9.06312	-40.1509	35.345	24.6868	-45.2118	29.0223	-13.0742	-47.3312	23.1517
m1002	sad	1.44933	19.6915	15.395	15.6139	-29.498	8.93574	-15.365	-28.5132	10.4976	-0.567772	-30.9559	16.6603	-0.0440421	-17.8498	34.8021	42.6911	17.5237	-2.42211	21.6062	16.0694	-4.26982	-19.0672	17.7745	-3.68189	-41.5957	19.3581	-4.76453	69.1951	-28.6306	-61.8988	-63.9085	-33.937	-69.5501	-0.873253	-94.9488	-0.962	-0.338828	-61.4023	17.0738	-0.146518	-44.9817	17.2518	21.2272	-51.1117	6.22352	-25.4448	-50.303	4.21618
m1003	sad	1.54184	17.7156	9.71438	14.255	-24.8525	15.2663	-14.5748	-25.3008	15.4833	1.01827	-24.8982	24.0448	1.89667	-16.7382	35.2409	45.292	11.2634	-12.0693	21.4548	12.6339	-8.59046	-22.2065	14.7125	-5.73632	-45.0295	14.3595	-8.93317	67.9909	-43.6135	-66.4511	-72.1913	-48.8481	-64.7568	-4.34798	-87.7073	18.4104	-1.01404	-50.507	27.1231	-2.03932	-37.157	25.0789	26.1477	-47.177	9.09812	-31.1323	-49.3211	7.33851
m1004	sad	8.2521	-7.51498	56.1275	28.0281	-53.2162	53.0505	-2.17851	-54.4849	55.46	13.8451	-56.673	63.3576	15.1826	-47.3456	78.4369	48.8441	-10.8275	34.8019	27.5377	-10.8426	38.0337	-7.1293	-12.9357	38.3054	-30.9041	-14.1682	38.8347	75.3253	-61.5737	-26.4268	-53.0895	-68.5628	-23.2505	15.978	-132.333	36.1315	14.3474	-88.2552	63.3479	12.12	-65.8051	60.3148	37.314	-81.7289	47.6435	-9.77735	-82.5312	50.2331
m1005	sad	0.823629	1.81612	13.4877	19.8784	-43.2786	13.2289	-14.7968	-43.9766	16.4876	2.72622	-43.5301	30.9589	3.85944	-35.9799	41.6414	44.0751	0.548636	-5.77732	20.2951	0.727637	-4.1682	-21.8211	-1.75194	-3.06025	-43.6622	-0.986705	-3.22358	71.6808	-61.8735	-46.4061	-70.6772	-64.5105	-42.002	2.50139	-116.257	14.9589	3.07066	-78.4114	21.2553	4.42071	-64.5217	25.0429	28.6412	-72.7135	8.46315	-22.4162	-73.7003	10.2555
m1006	sad	13.9675	10.0404	20.7201	30.9429	-39.5298	19.2332	4.65542	-41.3819	18.273	16.2139	-39.9043	26.6241	14.2033	-31.7341	40.1028	55.7101	7.86563	8.17878	36.4769	7.50734	5.19763	-5.20611	4.94085	4.20253	-29.9062	3.14718	1.04724	105.787	-50.586	-45.3767	-66.4822	-58.1198	-64.5055	23.7224	-116.271	9.0284	19.3106	-69.8459	17.6123	19.1496	-61.4975	23.0124	46.5827	-67.7617	7.61964	-4.55143	-70.2716	7.0491
m1007	sad	-8.37226	26.4888	41.8301	10.4451	-21.2945	41.5826	-20.3124	-22.7408	40.0893	-4.20796	-24.8644	50.605	-6.65212	-17.4968	61.0752	35.0758	23.2016	26.0861	8.79948	22.221	26.0282	-24.9546	21.2766	23.9799	-51.2596	19.973	21.9268	66.4231	-22.0227	-29.7904	-71.1143	-26.9193	-37.2045	-1.85219	-83.7688	32.6189	-4.31594	-50.682	43.1746	-5.56911	-33.0798	48.4522	18.1987	-41.4454	36.2759	-30.4553	-44.7574	30.6263
m1008	sad	5.88272	23.2363	42.4888	25.6483	-26.149	37.1414	-9.18488	-28.8323	35.0289	6.87651	-31.7101	45.9026	4.754	-22.4363	66.9137	57.6247	19.8492	25.047	26.8501	20.2226	30.6842	-16.3982	17.2958	27.398	-44.324	15.8747	18.5349	98.4245	-34.2418	-33.5124	-70.4336	-39.0944	-44.1649	8.58316	-97.9535	29.5339	8.97343	-58.4305	41.6137	8.86834	-48.1064	45.3902	36.0052	-53.6704	30.5122	-19.0106	-57.158	25.595
m1009	sad	2.09832	35.9992	-26.7355	15.999	-5.34265	-28.8426	-10.3666	-5.34993	-30.0294	1.58668	-7.25461	-21.7992	0.947508	1.64437	-10.0529	43.5154	32.3217	-44.686	22.0117	30.2201	-45.2863	-14.8199	29.861	-44.472	-40.5602	30.873	-46.5142	74.7797	-19.5079	-95.6681	-63.972	-21.7466	-93.665	6.00183	-67.8015	-29.6608	4.00512	-32.3158	-18.7568	2.81619	-20.5366	-16.422	23.1444	-27.1698	-23.2478	-16.79	-28.8545	-26.702
m1010	sad	27.0487	18.2847	22.6978	47.4905	-26.54	15.4639	14.295	-26.8019	13.7553	30.4108	-30.0644	24.5786	28.7501	-23.1799	38.0625	69.7872	21.1678	2.79873	46.5067	17.0173	2.63822	9.81616	16.9531	0.543563	-15.4753	19.1176	-2.97278	109.184	-27.6956	-65.8034	-39.8795	-25.4943	-65.3448	31.9981	-94.1792	-5.90104	32.2314	-54.2668	16.2392	32.9785	-41.8117	23.4758	56.301	-48.2767	4.8725	7.17977	-49.4314	5.32358
m1011	sad	-13.1325	39.8979	-0.0046219	10.8187	-7.46204	2.01946	-23.5131	-12.8567	0.50092	-5.57672	-14.2462	8.88736	-9.52165	-5.27132	22.8808	30.1216	40.7478	-15.6394	9.19711	35.5143	-14.7963	-29.829	29.4363	-18.7369	-53.0429	25.4341	-23.1025	69.6654	-16.2027	-64.7466	-65.4457	-35.9577	-80.928	3.13169	-81.1226	-13.5188	-2.78285	-41.8074	4.65049	-5.42483	-26.2734	9.07592	23.4471	-31.2664	-9.70018	-26.0095	-36.6678	-11.0324
m1012	sad	5.81237	37.6794	87.5652	20.4519	-8.9123	81.3869	-3.09939	-10.6553	78.3075	8.48237	-12.16	88.0601	3.16936	-6.23054	101.95	55.7496	40.4481	61.8442	29.2822	37.7422	63.422	-9.00309	35.349	63.1271	-34.5269	35.9513	58.3274	77.6478	-10.0295	1.50066	-49.3953	-15.7732	-8.46913	19.1478	-83.378	52.8698	11.3226	-44.4369	76.0228	9.31008	-33.5139	82.6415	36.4685	-33.0562	66.6568	-10.0517	-36.3393	66.1002
m1013	sad	-10.5003	23.3024	58.1468	4.56563	-21.4478	54.3988	-18.8533	-22.7649	54.1888	-7.25772	-22.1547	62.2283	-8.81492	-14.4858	76.2536	37.6696	21.2235	41.9071	13.959	19.6184	39.8016	-21.1513	17.9467	37.0134	-48.8472	19.4417	30.1441	70.8462	-29.9337	-6.09619	-63.8945	-37.3338	-26.7271	-6.55558	-93.7622	40.2213	-6.53785	-53.6694	56.843	-7.49303	-37.1544	60.3924	15.038	-47.1186	46.2649	-26.9887	-48.1543	42.8269
m1014	sad	-26.0371	14.2167	36.2854	-9.95614	-30.0093	22.8271	-37.1065	-29.954	25.9875	-24.3603	-35.9594	30.2059	-25.4333	-27.8427	48.207	14.3255	13.6391	16.1508	-7.41364	12.5127	14.4701	-44.6038	11.3696	13.6692	-68.8848	10.6331	12.8355	44.3125	-31.0523	-33.678	-90.2605	-31.6543	-40.6667	-23.9112	-95.8107	19.539	-22.2721	-55.4255	29.1135	-22.2074	-48.0747	26.073	-0.754501	-53.7329	15.3925	-49.2904	-59.0589	14.004
m1015	sad	-8.13321	6.1283	7.05161	16.2957	-39.0187	-1.40675	-17.7376	-41.8794	-4.4937	-2.78541	-42.714	11.0911	-5.4778	-34.9006	24.3475	43.168	5.44427	-10.807	15.8873	2.49664	-9.78366	-23.5504	-0.423828	-15.6506	-50.0221	-0.731726	-24.5487	74.7122	-46.2885	-63.5767	-58.6746	-54.903	-86.793	-0.248034	-104.392	-7.98086	-1.64671	-71.1466	4.99014	-1.3116	-58.4164	9.28829	23.9806	-63.7102	-3.80393	-25.0834	-65.1316	-11.4977
m1016	sad	1.97951	11.7469	0.0784347	22.2199	-35.8415	-1.77539	-7.3012	-33.1402	-1.38845	6.96348	-35.6592	8.97659	3.78105	-28.4255	21.5099	41.8996	11.1844	-11.9796	22.2142	9.57511	-14.732	-12.3168	9.90121	-16.1598	-34.5248	6.1391	-18.3164	79.4821	-38.3219	-83.0908	-54.4332	-40.4425	-93.787	8.33634	-104.305	-8.52898	9.02449	-71.998	0.673452	6.81932	-54.1432	4.4581	30.9663	-59.6527	-5.25448	-15.6463	-61.2959	-12.41
m1017	sad	5.53273	9.64951	39.4064	15.4263	-40.2988	34.1121	-10.0247	-36.3643	37.3199	0.953516	-41.7881	45.539	1.43375	-29.7073	59.5389	46.5501	-3.7411	19.1411	23.556	0.67806	18.8869	-12.7356	6.63817	17.1213	-35.9549	9.64498	12.6978	69.4242	-55.5764	-36.3622	-64.0477	-38.7402	-47.4342	-7.23691	-102.842	25.9524	-1.19405	-70.8906	37.3466	-1.31088	-55.7431	40.6585	22.3978	-68.1788	24.6759	-26.0686	-59.6896	23.0649
m1018	sad	-15.7364	44.0611	34.7424	3.67423	-4.88207	29.953	-30.3754	-6.37989	27.0701	-12.7495	-11.6872	38.2436	-15.2024	0.0492837	57.7308	31.3594	40.0837	20.9142	4.97337	38.7048	22.2163	-34.4683	37.3707	18.5892	-55.4804	35.4063	17.7688	57.2891	-17.3042	-43.277	-76.4637	-22.5977	-49.332	-13.0132	-79.5958	23.6265	-12.3838	-38.6543	37.8593	-12.9236	-22.6247	37.8174	13.1161	-33.8759	24.2487	-40.6201	-38.3575	19.0486
m1019	sad	-6.86469	61.498	24.4513	3.89397	7.34135	22.5162	-23.4707	5.14363	21.6174	-8.7094	7.77504	30.0945	-7.96977	17.9968	45.7061	40.8892	58.7054	5.26257	11.8385	57.2343	8.77993	-29.6975	56.4618	5.00702	-54.9041	57.422	3.01427	60.6535	-3.47952	-64.9087	-72.7047	0.149032	-70.1112	-12.954	-69.8432	11.3695	-12.3063	-31.1856	31.8661	-12.3182	-14.7263	30.9071	10.4791	-24.7027	17.9807	-36.5549	-24.775	14.81
[truncated: 1,452 more columns]

## Sheet: Happy
ID	Exp	X 5-se	Y 5-se	Z 5-se	X 9-alr	Y 9-alr	Z 9-alr	X 8-all	Y 8-all	Z 8-all	X 7-su	Y 7-su	Z 7-su	X 6-pr	Y 6-pr	Z 6-pr	X 4-enr	Y 4-enr	Z 4-enr	X 3-exr	Y 3-exr	Z 3-exr	X 2-exl	Y 2-exl	Z 2-exl	X 1-enl	Y 1-enl	Z 1-enl	X 16-obr	Y 16-obr	Z 16-obr	X 15-obl	Y 15-obl	Z 15-obl	X 14-gn	Y 14-gn	Z 14-gn	X 13-li	Y 13-li	Z 13-li	X 12-ls	Y 12-ls	Z 12-ls	X 11-chr	Y 11-chr	Z 11-chr	X 10-chl	Y 10-chl	Z 10-chl
f1001	hap	9.6598	17.2408	17.9131	26.8599	-21.389	15.323	-6.86135	-21.4742	14.823	10.8138	-26.5749	25.3608	11.2387	-21.0716	39.0328	45.8658	17.1698	5.89481	28.0386	16.2723	4.41796	-8.80548	14.9188	2.85182	-27.3206	16.9384	2.8916	71.1961	-24.7135	-47.446	-48.3922	-34.2575	-61.188	8.75698	-88.9974	5.74108	9.52682	-54.4214	15.9199	9.88378	-36.7369	22.5503	33.0066	-41.5039	5.75828	-17.9477	-43.4781	-1.79748
f1002	hap	12.0914	32.6212	42.1812	28.1117	-7.88689	36.9995	-2.75861	-7.49546	37.9463	11.6089	-10.2449	45.6964	10.5037	-3.05426	63.3284	55.418	33.4458	23.0568	30.4328	31.6746	25.094	-9.0777	31.6917	27.1612	-34.1248	33.1803	21.9178	75.8269	-29.2956	-37.3302	-50.6001	-24.3944	-46.2492	11.7655	-80.6183	27.3453	12.874	-49.0593	33.1215	12.5122	-19.2793	38.9745	39.3237	-26.3004	18.6033	-17.2508	-26.8365	16.9713
f1003	hap	-1.05915	30.186	10.3019	19.038	-7.57081	4.54732	-10.4459	-9.62266	9.5969	2.69759	-10.2729	18.4056	2.62896	-2.00899	30.1117	40.8037	29.3708	-7.92045	16.2228	29.447	-6.68922	-14.2166	28.684	-6.85119	-39.6673	27.3532	-11.7611	69.681	-31.7822	-50.5227	-64.1	-29.6832	-57.854	1.8711	-85.1818	2.37316	1.06863	-44.4973	3.88826	2.59391	-20.9266	10.4043	31.2808	-30.4542	-14.7202	-24.8919	-31.333	-12.6002
f1004	hap	5.24704	44.8492	-13.5688	22.6098	3.07377	-15.3793	-12.4694	3.95125	-16.3104	4.21621	1.89213	-2.50236	3.92418	10.9887	10.6062	43.5797	43.4615	-23.8143	23.6019	42.3926	-25.4671	-10.5611	40.6241	-27.4551	-33.9493	39.3474	-29.7478	74.2122	-3.73904	-85.9941	-50.095	-15.5568	-97.8672	8.20896	-75.7984	-16.4217	6.77996	-40.1648	-11.9261	3.14023	-11.6317	-6.39295	36.8656	-19.0344	-30.9959	-19.7701	-23.5261	-33.2958
f1005	hap	8.65648	28.0179	26.8541	26.1321	-13.2929	21.3164	-7.59017	-12.4125	24.0122	8.37756	-18.333	30.8441	7.73531	-12.7495	45.885	54.6213	25.6685	10.7705	28.6921	23.006	11.5232	-12.2889	22.9284	12.7086	-35.6449	24.3526	11.6682	74.6366	-23.1765	-40.7825	-52.7803	-24.955	-44.2046	9.18052	-83.2417	20.7982	6.35469	-48.7709	29.4769	8.7162	-24.0933	29.1968	36.1444	-34.1018	11.2219	-19.9291	-32.0082	9.23626
f1006	hap	-0.487123	5.19043	-0.165292	21.1573	-33.3159	4.80141	-13.5028	-36.338	-0.6829	3.45465	-36.6699	15.1408	1.64318	-30.3175	24.6483	45.8535	4.59589	-9.97733	21.5901	3.6334	-9.61005	-14.4448	-0.83838	-15.0964	-35.6862	-1.80784	-17.4896	81.5634	-45.326	-53.4515	-52.4091	-57.0053	-65.2765	9.99524	-98.9125	4.37566	4.42402	-61.9061	12.3153	3.62465	-49.4898	9.91698	38.4234	-50.6542	-2.9795	-22.2397	-57.0434	-11.21
f1007	hap	17.813	17.6475	43.5324	30.5939	-23.7211	43.9017	5.25178	-23.1247	44.3967	17.1464	-25.1094	54.1401	19.3258	-14.311	65.4392	57.5957	11.5449	33.4498	39.7347	11.9455	31.9059	-2.75853	15.4992	30.8632	-23.3815	13.6077	27.1399	76.2592	-41.4458	-28.5432	-35.9516	-40.348	-35.7652	12.43	-95.1174	37.6436	15.2919	-61.0209	44.7334	16.2166	-40.3287	46.9491	41.272	-45.817	25.1191	-9.6805	-41.9108	23.9818
f1008	hap	-8.30041	5.46828	9.48255	9.91899	-37.0197	16.5706	-20.3857	-40.5259	12.0618	-3.84371	-42.8993	21.3691	-6.98179	-35.5121	37.1734	34.4401	6.12949	-0.49828	13.2356	2.61086	2.91942	-26.8452	-0.393601	-1.18102	-51.5903	-1.60657	-6.4975	71.8904	-42.0584	-43.1203	-69.5612	-50.5631	-55.401	2.64173	-109.316	1.12912	-3.04656	-72.602	9.13404	-3.93893	-51.4239	16.7403	28.9325	-52.437	-8.21741	-33.4328	-58.0181	-14.6705
f1009	hap	-1.51529	24.1184	5.88979	13.4121	-16.0332	8.06883	-12.9529	-16.9189	9.56876	0.574283	-18.752	19.1395	-0.158115	-10.959	30.6056	37.8108	22.2902	-6.05419	18.5036	21.7403	-7.09389	-20.7132	19.826	-6.315	-40.649	22.7928	-6.60012	63.2067	-31.7487	-66.3151	-59.7533	-45.7067	-73.2125	0.907256	-95.8417	4.28424	0.714282	-59.4817	8.12995	0.379344	-34.7105	11.2709	25.4229	-41.445	-11.36	-26.8395	-40.9689	-9.10848
f1010	hap	-9.69795	25.6307	5.98261	4.66826	-14.8073	2.063	-21.2285	-14.1112	2.2818	-7.27227	-15.7991	9.75219	-8.49494	-6.59769	23.636	28.5804	21.861	-6.6234	9.31852	21.2838	-8.32899	-30.2792	20.6546	-10.8112	-49.9746	20.9839	-13.8215	61.1964	-27.1479	-62.8446	-67.472	-30.3605	-75.8708	-4.88104	-91.6768	-0.432181	-5.17135	-54.6349	2.72511	-7.30528	-23.5434	6.25496	21.7527	-35.5553	-13.4398	-35.924	-35.8603	-13.5228
f1011	hap	-2.94541	17.0992	1.56971	15.2312	-24.1219	-4.26501	-19.8149	-23.8298	-3.03796	-1.48975	-29.8707	6.5903	-3.40287	-20.4704	22.4972	36.3052	9.30346	-11.7846	16.5939	10.3242	-11.566	-21.4245	10.7028	-13.3494	-43.1976	11.627	-15.5889	64.6493	-38.0039	-66.429	-66.4719	-37.9171	-88.1058	-1.47746	-98.2126	0.559775	-0.966947	-62.6739	1.2889	-2.83618	-39.9463	3.62747	27.0974	-46.1183	-20.6646	-32.848	-45.2838	-19.7589
f1012	hap	-3.73156	50.1504	-51.4697	13.123	10.8261	-48.1158	-17.1289	12.1	-47.7501	-2.64426	6.637	-42.7248	-2.60979	16.7697	-27.4562	40.6584	42.1826	-70.2499	16.2714	43.6137	-66.4337	-20.895	44.9741	-67.2637	-46.6888	46.5784	-65.9341	61.6658	-4.24332	-120.065	-67.665	-8.47372	-116.588	0.925779	-63.2411	-43.7126	-2.29367	-28.6157	-45.5791	-1.64221	-3.83906	-43.5087	30.5326	-11.7457	-68.9562	-34.1374	-11.8573	-66.1653
f1013	hap	35.7912	26.2922	53.4535	51.5702	-9.10954	45.3933	21.9976	-11.3471	44.7383	37.8661	-13.6318	52.0597	35.4748	-8.46833	67.386	76.7876	27.1309	36.2564	52.4899	25.8788	37.9828	14.638	26.0423	40.0312	-9.43303	25.2956	36.6261	96.1415	-16.2513	-12.2237	-23.4067	-17.0979	-27.6988	39.5739	-81.202	33.7073	40.2931	-41.3643	33.7169	38.6987	-25.3841	45.5132	64.1511	-29.1994	24.0961	13.0188	-32.2752	29.3891
f1014	hap	6.97259	53.3259	11.6795	22.205	10.7333	2.18361	-6.41085	9.96064	8.57654	7.45259	5.86186	18.0519	7.39069	14.6899	30.5449	44.3933	51.7594	-3.69567	24.062	52.1379	-3.81595	-14.1278	52.3729	-4.22166	-34.4722	52.2277	-4.17209	70.4472	5.43565	-74.6278	-55.8779	3.39608	-76.3153	7.21275	-63.1436	-9.76218	7.12955	-28.3049	3.34584	6.60719	-1.51229	9.99223	34.8399	-7.66543	-14.5479	-20.8071	-8.66213	-14.6887
f1015	hap	-0.231105	8.10902	71.5546	16.8651	-32.7067	65.9693	-12.1173	-34.4338	66.7688	1.79815	-36.6579	77.0893	1.59903	-29.2384	91.2629	40.6877	10.5403	53.723	18.3339	6.09722	55.3986	-19.6703	8.00829	57.558	-44.1451	6.515	52.4664	75.3477	-39.7716	-3.13173	-73.0675	-40.4212	-12.8229	4.80275	-107.082	55.9586	4.69493	-72.3636	61.9452	2.55514	-49.3334	68.0245	33.3866	-52.8188	45.8906	-27.374	-54.1094	47.1582
f1016	hap	17.0558	39.1709	45.3885	33.9877	-4.75248	41.8162	6.15062	-7.30649	45.0058	19.4552	-9.82824	50.7608	16.5095	-0.367901	65.8998	62.2114	36.9333	27.4228	34.2723	34.7614	29.8041	-0.938037	35.7411	27.3347	-23.7205	35.6234	21.976	87.6763	-12.8104	-17.5542	-40.7731	-21.2804	-24.2556	21.2092	-77.2787	46.0368	20.8128	-42.2411	50.7746	19.6305	-21.2093	48.8177	48.5949	-24.2765	31.3113	-5.20919	-27.3297	30.2071
f1017	hap	-3.23878	38.6508	40.1679	14.7512	-2.3931	32.6875	-18.6597	-4.38955	33.4203	-1.08488	-8.83821	36.6679	-1.8622	-2.39314	55.0015	40.5442	42.2461	26.6981	18.2399	39.2993	29.649	-28.2468	35.5615	29.8595	-48.1484	37.0791	29.9131	62.5433	-1.71945	-37.4697	-65.3129	-12.8054	-44.3336	1.5212	-69.7357	20.6786	1.32526	-41.9737	26.0491	-1.07839	-20.5	32.4377	28.8837	-15.7469	10.0755	-36.697	-17.5202	8.66862
f1019	hap	2.36617	58.2695	8.79002	18.7046	14.8707	11.57	-10.4522	14.422	13.1838	2.26443	11.3121	21.4152	2.74728	21.4829	36.3157	43.5293	56.388	-8.23299	26.3246	55.2838	-7.0828	-19.3635	52.8698	-7.03181	-36.6186	52.6218	-9.54114	69.6107	5.59248	-59.4528	-53.6003	-14.5228	-67.7454	6.40075	-58.287	6.694	6.62387	-21.6065	12.2937	5.50737	0.0108335	16.1062	35.2968	-2.78086	-4.07766	-25.8286	-5.87905	-10.4777
f1020	hap	-18.5885	9.26367	-17.3259	0.996086	-35.3774	-19.4719	-33.6035	-36.1625	-20.2489	-16.9578	-36.9836	-14.5787	-18.7536	-29.3512	-5.50034	24.2541	8.62319	-24.3331	3.66504	4.86116	-24.5177	-40.7743	7.81888	-28.0439	-63.5709	7.84405	-38.4602	57.5627	-32.9163	-87.648	-76.1107	-43.4541	-102.999	-18.0163	-101.791	-39.1887	-14.8695	-72.0357	-25.7446	-17.3388	-55.9826	-16.1985	11.5243	-56.9422	-34.1935	-43.7219	-56.5828	-40.8342
f1021	hap	7.10607	43.5564	-0.215423	23.3401	5.49774	-1.04949	-5.73723	5.83833	-4.55077	8.70087	1.08521	2.1324	7.32182	10.6473	17.5804	51.3154	46.0316	-15.1877	29.506	43.1659	-14.1971	-10.7807	44.1701	-13.67	-31.8093	40.8621	-20.5168	79.3354	2.80747	-71.8454	-54.4195	-5.44871	-88.6432	11.1209	-64.4491	-13.0414	11.0025	-30.6888	-10.4949	9.09061	-10.4675	-0.856188	39.3618	-15.561	-26.1828	-17.8182	-16.4384	-30.0357
m1000	hap	-0.385911	59.004	19.7124	16.5005	17.1714	25.4252	-18.3309	16.6938	26.1244	0.412708	15.5968	36.2835	-0.684094	24.4005	48.0002	41.5185	56.0066	5.0527	21.0083	53.9631	4.77805	-24.6813	54.0223	6.01615	-42.3436	55.4562	7.34933	62.8447	-1.82894	-62.6187	-71.039	-7.46172	-55.823	-3.0315	-65.4684	24.2045	-1.61983	-24.7092	31.2813	-2.00146	-2.93116	32.5076	28.4503	-5.59315	5.68499	-35.6501	-6.58621	5.51635
m1001	hap	8.12578	32.24	-18.8601	24.6441	-19.8332	-27.8891	-5.11763	-20.6988	-27.3213	10.6365	-22.2944	-16.6221	9.01988	-13.8032	1.2678	54.0279	29.0812	-40.3867	32.0453	27.6428	-39.3376	-12.7118	27.7187	-43.2567	-37.8552	24.7708	-49.045	83.7483	-31.7597	-111.319	-53.9948	-29.8386	-117.498	12.4472	-107.757	-48.6059	18.1181	-74.1343	-37.4239	16.2243	-35.4121	-21.5293	41.38	-44.5435	-47.2372	-11.2184	-52.7661	-41.425
m1002	hap	10.5065	37.6272	26.2042	31.3199	-2.88874	22.5501	-5.86842	-5.52628	21.1523	13.1568	-6.04736	29.4786	9.47166	2.09663	46.5748	56.2664	37.6895	8.19523	34.5294	36.674	11.2562	-13.5631	33.3191	7.20384	-35.1306	33.5354	3.70969	87.0244	-3.18429	-57.4814	-47.6843	-15.2568	-70.2961	15.7595	-74.0945	22.2411	14.3278	-39.4849	26.3792	13.3152	-17.9453	25.7193	43.9733	-20.3345	6.43405	-15.6584	-23.7887	3.28821
m1003	hap	-5.3835	16.5224	27.568	12.8135	-31.3392	19.4126	-26.4516	-29.0355	20.2389	-5.82674	-34.0186	27.0146	-4.86973	-26.4971	44.7325	37.5227	16.4551	10.9715	16.6756	14.4343	12.357	-24.647	13.4439	9.49693	-43.05	18.2089	9.47611	66.9195	-28.1125	-58.0557	-67.9212	-33.3564	-64.4496	-8.10918	-106.296	1.31471	-6.64862	-72.0311	14.2422	-5.11819	-47.263	21.3619	24.0215	-50.5587	-4.30968	-34.0731	-46.311	-3.45545
m1004	hap	20.2548	14.438	18.7654	33.5468	-27.277	22.8947	4.75548	-26.1585	21.5418	19.7075	-29.7368	30.2156	18.723	-22.6737	42.1215	61.8871	10.2295	3.33943	37.5103	11.0644	3.19137	0.830988	10.9731	1.37545	-19.977	11.9279	0.239377	93.1738	-41.3621	-62.1555	-48.6871	-38.0936	-61.2113	18.2724	-94.7895	25.3352	16.7681	-63.5435	27.4752	17.2736	-45.0294	28.6546	44.0452	-48.6597	8.29662	-9.46545	-45.5507	4.96888
m1005	hap	12.6479	9.11437	30.1757	32.7999	-36.0312	25.5963	-3.93925	-36.2022	28.6661	14.7684	-41.7729	38.4714	15.6371	-30.258	54.6706	51.0063	1.82655	12.0769	29.6767	1.44945	12.0641	-4.55821	2.68817	13.6442	-26.3935	2.34422	14.514	76.9094	-50.8942	-54.8308	-52.3046	-52.4233	-50.4784	12.5462	-118.915	23.9569	13.6417	-80.1951	32.6599	13.2447	-53.0213	36.445	41.2783	-59.4181	10.7095	-14.7958	-59.374	13.1049
m1006	hap	7.69252	7.84675	11.1931	27.7828	-34.1618	13.4106	-8.51559	-36.2724	14.3734	10.3445	-40.0355	24.1661	10.4458	-30.9002	39.5888	47.273	5.14444	-1.822	27.9701	6.152	-3.13473	-16.0496	3.61177	-1.23427	-36.3733	3.62193	-2.30183	82.121	-51.2786	-40.4854	-64.3432	-52.4114	-38.6319	8.75592	-110.668	16.8207	10.9127	-67.9418	17.3583	7.80743	-50.7033	17.4493	42.3552	-57.0899	-4.82319	-25.7917	-57.8874	-2.9559
m1007	hap	13.5255	25.9951	-9.11128	32.9294	-19.2441	-5.86329	-0.601207	-21.2336	-8.95414	15.4219	-21.8131	0.603314	12.9996	-13.2691	15.2761	56.833	22.9398	-20.1771	34.5039	22.2293	-21.9605	-7.09385	19.8658	-22.3733	-28.3962	18.6868	-23.3873	109.163	-37.1383	-72.9162	-68.8127	-49.7997	-79.09	22.6815	-103.618	-8.0895	18.1573	-54.9811	-12.9001	16.5852	-37.3139	-4.56592	52.3375	-41.0273	-26.1246	-13.0418	-44.1251	-29.5562
m1008	hap	-4.86257	31.3981	52.3177	16.0526	-12.1605	51.1842	-21.0972	-13.1142	51.3552	-0.0838977	-19.6371	63.8124	-2.22511	-8.13412	75.6438	36.9559	27.0942	40.3562	16.5395	25.2269	39.2669	-23.7803	24.9539	37.8247	-46.6083	24.6467	36.3976	70.3585	-19.2879	-25.858	-67.2522	-29.4844	-36.0435	0.460047	-85.835	51.1192	-2.48346	-50.1315	52.342	-1.19809	-26.7766	59.625	34.6452	-29.6641	38.4379	-34.8987	-33.7759	31.8734
m1009	hap	4.38341	51.6614	17.3429	26.1981	7.29458	16.4217	-15.9588	5.77289	13.787	3.09567	0.574679	25.2929	1.68494	8.03275	46.5441	53.5013	48.3023	7.83952	29.4895	45.906	9.05248	-20.0618	45.6848	6.15961	-44.9306	45.4194	-2.64572	97.8625	-19.1443	-57.9539	-74.6796	-16.328	-63.2606	3.82538	-78.0408	14.898	3.85498	-28.8428	19.4067	5.27788	-14.2813	21.1236	36.4608	-17.3753	3.60196	-24.428	-18.2926	-1.43851
m1010	hap	1.73717	45.1491	-32.7897	16.5489	4.16977	-36.1801	-11.7587	3.55458	-37.1418	1.62165	1.68482	-26.1107	1.19521	7.98768	-16.2804	44.5465	41.2977	-50.338	24.5454	40.3134	-47.9747	-19.2351	39.0741	-46.7363	-37.5883	38.9038	-47.2131	76.6898	-9.87294	-106.744	-61.5119	-21.7682	-106.465	9.92687	-66.4301	-28.6408	5.56321	-30.2174	-32.9982	5.12472	-13.1123	-30.0303	34.9932	-17.9068	-49.4678	-24.8166	-19.1453	-49.3208
m1011	hap	-6.10084	29.5901	34.6556	13.6503	-17.6215	22.0672	-23.379	-16.5109	27.4486	-3.42158	-22.1493	32.2239	-3.6522	-15.6293	48.9736	34.4897	27.9796	9.14088	11.3824	25.1432	12.3339	-25.5741	25.1695	15.8198	-52.7236	28.3992	14.1721	67.1463	-15.279	-48.8637	-84.0866	-18.0657	-49.9013	-3.77326	-92.7122	11.9512	-3.18082	-53.5446	20.9624	-5.03014	-33.941	28.3959	24.2831	-34.1762	0.798641	-34.6082	-35.9747	4.69359
m1012	hap	25.5402	33.6907	-43.3934	45.3294	-5.44848	-48.0241	8.83188	-7.98436	-45.2452	27.7578	-12.2613	-38.7198	27.6969	-4.43633	-25.1861	67.6112	37.1704	-67.0371	45.5494	36.7146	-63.6069	5.2325	35.3646	-64.074	-18.9605	35.5824	-67.3681	98.8566	-18.4491	-116.881	-43.2837	-21.0394	-121.011	26.2067	-82.2329	-58.1619	30.0895	-42.8439	-46.3314	27.9534	-21.2258	-41.8563	55.6237	-23.6731	-66.6908	-0.181418	-25.6533	-65.0621
m1013	hap	-4.09533	42.3942	34.8994	12.3205	-0.133587	20.4033	-15.1629	-2.3831	21.904	-2.78643	-5.47372	28.9261	-6.16331	-0.156618	46.236	41.7032	48.8171	10.098	15.4564	45.2747	12.6927	-20.2419	45.0953	10.5301	-47.5919	46.9742	5.1863	64.89	7.08791	-57.2569	-63.3825	6.57566	-61.6006	2.86949	-70.1083	-0.987269	-0.778641	-38.0307	12.0197	-0.235109	-20.1568	19.5774	25.9555	-19.0396	-0.943593	-22.2557	-21.5082	-1.509
m1014	hap	-4.0685	29.6852	82.1493	13.7006	-9.75881	78.3032	-17.3494	-11.8023	74.3644	-1.24179	-13.7818	81.0443	-3.05001	-7.27189	97.9923	41.5772	29.9261	64.219	18.2759	30.5634	63.0327	-19.8694	27.8697	60.3922	-45.3053	28.3687	55.5932	75.979	-13.7936	0.980857	-63.0968	-26.0277	-8.64236	0.707503	-86.0359	64.687	-1.2243	-48.9484	70.7346	-0.378569	-25.6718	76.0809	30.2485	-29.3979	54.8242	-29.683	-30.9953	49.9952
m1015	hap	-7.65956	30.6375	30.7265	10.0079	-9.31215	22.1781	-22.8306	-10.0964	21.7683	-7.11608	-16.9157	31.2202	-5.9649	-8.90628	45.757	32.9982	32.2159	12.8165	12.5694	29.0403	11.2857	-29.9791	28.0287	10.0692	-48.5941	28.6782	10.2624	65.2991	-14.0004	-52.0057	-69.5916	-26.6741	-57.6354	-3.65741	-80.5115	24.9192	-4.09792	-41.2197	26.9059	-5.7556	-26.8566	23.5757	23.9784	-30.2645	7.74021	-34.218	-34.4302	4.91959
m1016	hap	1.78515	24.2776	-8.79844	24.8746	-12.8093	-9.20547	-13.2501	-16.0999	-9.98213	6.48016	-19.1598	2.47528	4.98067	-12.5083	15.5815	46.1829	23.3714	-27.4183	22.3166	20.1003	-25.5852	-22.4012	20.1354	-25.9677	-44.4582	18.9525	-30.5349	74.966	-35.7015	-77.2685	-63.857	-41.3766	-82.8223	9.34067	-83.8254	-2.25364	9.29188	-51.4399	-2.22266	7.19795	-33.379	-1.85726	31.9939	-38.1997	-23.0814	-23.6337	-39.4775	-23.2032
m1017	hap	2.05788	34.7784	22.7781	21.7586	-8.71517	14.9085	-9.19832	-9.07959	14.9575	7.303	-12.9494	23.0292	4.79929	-7.28999	39.3448	44.0565	34.983	6.52204	21.533	33.1216	5.01603	-16.2873	33.4632	4.7141	-39.5103	30.7981	1.40125	76.8779	-8.65738	-46.6094	-60.5519	-18.5506	-55.2982	7.95041	-84.7742	6.51542	10.3839	-47.765	8.13733	7.56474	-25.6814	14.3276	39.9315	-26.4803	-7.41631	-22.1163	-28.1185	-10.7181
m1018	hap	-8.24277	23.5279	13.1629	9.50643	-21.9552	13.2924	-22.1586	-20.8982	13.0378	-5.46181	-27.4203	23.3476	-8.84416	-16.4412	37.5665	35.9432	21.9623	-0.462188	13.2678	19.2158	0.146762	-26.6684	20.0459	-7.72227	-47.5153	22.3465	-14.1748	68.4388	-39.7094	-51.9771	-64.9551	-40.1039	-74.3431	-5.42808	-96.8938	8.33109	-6.7757	-62.0063	14.0506	-6.16448	-36.1599	15.4881	27.516	-42.0437	-4.43391	-32.3413	-40.8517	-8.56493
m1019	hap	3.225	58.6064	13.926	27.2507	8.24031	13.0094	-8.04726	5.74988	10.5239	11.6276	2.62938	24.599	7.18923	13.79	42.582	49.4354	51.4988	2.34614	28.6992	51.6999	3.25761	-15.7691	46.612	-0.391317	-35.5092	44.6106	-2.21686	81.0557	-9.64956	-46.7637	-54.8621	-18.1842	-62.9492	16.7402	-77.4885	15.0331	17.3613	-34.4453	10.4228	11.328	-8.64607	22.5425	37.9029	-14.7301	0.038281	-11.4295	-18.1943	-0.10654
[truncated: 1,452 more columns]

## Sheet: Surprise
ID	Exp	X 5-se	Y 5-se	Z 5-se	X 9-alr	Y 9-alr	Z 9-alr	X 8-all	Y 8-all	Z 8-all	X 7-su	Y 7-su	Z 7-su	X 6-pr	Y 6-pr	Z 6-pr	X 4-enr	Y 4-enr	Z 4-enr	X 3-exr	Y 3-exr	Z 3-exr	X 2-exl	Y 2-exl	Z 2-exl	X 1-enl	Y 1-enl	Z 1-enl	X 16-obr	Y 16-obr	Z 16-obr	X 15-obl	Y 15-obl	Z 15-obl	X 14-gn	Y 14-gn	Z 14-gn	X 13-li	Y 13-li	Z 13-li	X 12-ls	Y 12-ls	Z 12-ls	X 11-chr	Y 11-chr	Z 11-chr	X 10-chl	Y 10-chl	Z 10-chl
f1001	sur	0.0575546	1.98886	60.0786	14.9347	-41.1964	58.3491	-10.7871	-43.1732	58.407	3.09537	-45.3743	67.3827	4.03746	-37.6562	81.5988	41.1817	2.36686	46.0043	16.3371	0.171915	47.4893	-18.7923	-1.35673	45.5448	-40.7339	3.07654	42.0295	62.3355	-43.4117	-5.74057	-56.3231	-55.0616	-13.3561	5.37742	-114.595	32.7561	4.86013	-88.6942	47.6184	2.43394	-56.7209	63.3336	25.0212	-67.733	39.4608	-19.4755	-71.1038	38.3222
f1002	sur	10.403	43.5082	30.4616	20.5418	-4.17412	35.5301	-3.16041	-3.88647	33.1943	7.79929	-4.53847	39.4659	7.99509	6.81217	57.2926	55.4944	37.1693	11.3639	30.8484	36.4622	14.2577	-8.75229	39.5534	16.7954	-36.1909	39.6491	11.7468	76.6729	-22.6926	-38.2747	-53.5167	-20.9882	-48.9612	8.52512	-90.2666	7.82303	9.2638	-59.5774	24.5012	8.20815	-17.6265	36.6417	32.4289	-35.9507	16.6643	-11.6367	-36.795	14.0832
f1003	sur	0.592236	31.3845	4.89165	18.4455	-8.21329	4.63395	-7.15831	-10.7577	4.26227	5.74113	-9.2741	12.9469	2.85319	-0.831142	26.0579	41.6418	32.9472	-10.2087	17.8337	31.1125	-9.85988	-12.3977	29.5599	-15.3132	-38.1615	27.2561	-20.1321	78.2071	-17.2612	-58.918	-51.4244	-37.2698	-74.0945	9.91631	-91.04	-5.44315	6.78349	-56.737	1.73697	7.1516	-20.8457	8.71711	28.6657	-38.7064	-8.71908	-12.0189	-42.6293	-11.8248
f1004	sur	-1.90643	37.3435	-11.1144	13.2361	-10.3131	-7.35702	-10.7081	-12.909	-10.9468	1.0719	-10.9781	-3.01017	-1.0677	-2.06095	12.6567	42.5639	34.9105	-25.0925	17.2631	32.4674	-24.0725	-14.6857	31.7254	-25.7248	-39.5258	28.2167	-32.6338	72.5292	-7.48809	-86.5658	-47.7142	-31.645	-95.2634	7.49158	-91.6731	-32.3269	4.33205	-62.7774	-16.3147	1.83925	-27.8877	-3.17073	24.8956	-41.8558	-22.3702	-14.4078	-45.467	-27.0041
f1005	sur	4.35758	37.411	-39.2694	17.8682	-7.67321	-42.3423	-9.0114	-8.19823	-41.4636	5.80546	-10.8846	-31.5156	4.99456	-1.89349	-20.9783	45.7891	33.4522	-58.7657	24.6333	32.3487	-58.2474	-15.6087	32.2409	-54.0166	-40.701	32.1081	-57.2782	70.864	-10.4337	-109.166	-56.3228	-12.3466	-117.681	7.32832	-79.733	-55.7931	6.95516	-48.5112	-41.7489	5.54677	-22.7554	-35.2881	27.4301	-32.8469	-52.2728	-17.7296	-33.122	-53.1303
f1006	sur	-6.62482	8.66169	4.18535	17.6064	-29.5512	4.24667	-19.7565	-35.1718	4.53543	-3.21273	-34.5597	19.4335	-6.2008	-25.819	29.3491	33.0011	7.12331	-4.85783	13.0927	5.38726	-6.75111	-22.4479	1.81435	-11.2722	-41.6936	-0.0477482	-11.6847	67.9964	-49.9687	-41.4669	-60.7691	-55.2647	-64.2615	5.814	-112.633	0.664722	-0.058284	-79.8451	12.1834	-5.04437	-50.231	15.0725	23.7725	-61.0215	1.05222	-25.7634	-64.1283	-7.29191
f1007	sur	20.5355	14.8158	33.2319	29.513	-31.9209	31.452	7.66299	-30.5824	31.8426	17.4195	-32.1475	41.2593	18.9502	-22.5528	52.7334	61.8561	5.18987	19.6045	38.5659	6.85348	21.1057	1.35501	10.9224	19.7104	-23.3452	11.4977	13.9136	76.0979	-51.6579	-21.835	-34.903	-52.5533	-38.5911	15.2303	-108.821	12.647	14.6803	-80.5886	26.7758	15.7545	-47.1823	36.3454	33.7725	-62.9218	18.7976	-1.36678	-60.5293	17.8011
f1008	sur	-16.2696	-0.150615	-1.97345	5.68368	-50.7864	-1.81244	-28.7233	-52.9193	-6.52474	-14.5256	-54.0366	5.11196	-16.1494	-47.7875	23.0375	27.6902	-2.02902	-16.5431	1.37626	-7.3776	-13.1206	-31.1555	-10.8437	-15.0053	-57.2915	-9.76909	-19.6708	58.7132	-57.0681	-55.183	-77.5273	-53.5355	-73.1597	-6.25707	-130.149	-26.5634	-7.83819	-98.6179	-9.5822	-10.3422	-63.8483	3.55792	16.0506	-74.972	-22.5514	-35.2152	-78.8074	-26.8695
f1009	sur	-12.7211	32.1852	-5.30036	-1.5948	-15.3721	-1.15494	-22.8402	-14.5369	0.291397	-11.2244	-13.0468	10.7367	-13.0977	-4.63402	21.7551	29.8626	25.2845	-20.3683	4.19367	25.3705	-18.911	-29.9296	26.5524	-18.2842	-55.8738	27.1443	-23.2447	52.5929	-28.2218	-69.3893	-72.1831	-35.2283	-74.3448	-10.5987	-97.8338	-13.0252	-12.7615	-62.0612	2.16452	-13.6134	-29.0932	8.09425	9.25109	-48.4036	-10.8783	-32.8773	-48.0725	-10.33
f1010	sur	-4.66737	21.9845	-3.90245	6.57457	-25.3888	-8.80744	-16.6016	-25.6019	-7.60726	-4.14381	-25.9595	0.453231	-5.72708	-17.4613	12.4835	35.3314	15.4978	-19.9058	12.334	12.5738	-18.2808	-23.9802	13.156	-19.0325	-48.558	17.1822	-23.6851	59.8534	-31.8364	-71.7721	-67.8568	-35.477	-74.2394	-3.0649	-100.448	-20.5161	-5.58944	-68.9341	-8.81965	-7.36737	-39.7949	-2.20652	16.5054	-55.1004	-20.1586	-27.6128	-54.6974	-19.7057
f1011	sur	-8.11697	19.6245	-3.19603	10.1888	-18.1576	-3.76543	-19.565	-19.7955	-4.89959	-4.48402	-20.3646	8.98754	-7.38024	-12.2822	18.8037	36.33	19.3351	-20.4792	10.5739	19.2644	-16.7338	-24.2548	16.5727	-21.6892	-47.3884	14.7029	-29.5466	65.7453	-35.0945	-63.2397	-62.2899	-38.6034	-79.6183	0.329888	-96.9177	-6.29448	-2.08792	-59.8817	-0.574004	-2.98641	-33.205	3.69562	20.1877	-44.9926	-14.1385	-26.3306	-50.7206	-15.7308
f1012	sur	-12.2312	61.6732	-72.3267	3.05513	13.2168	-61.8079	-21.1725	12.3049	-62.435	-7.94986	14.2863	-55.6819	-11.6543	25.5102	-42.9022	36.5702	53.5662	-85.7322	9.27257	50.0144	-85.0557	-29.1654	52.3038	-87.1401	-55.5799	51.7787	-88.7229	54.0647	-14.9541	-128.863	-69.5588	-19.5966	-133.454	-5.69422	-74.9597	-71.063	-7.09581	-41.5733	-61.6059	-8.24643	-6.64956	-53.3624	15.4072	-23.9018	-72.3966	-32.6986	-24.2536	-72.9986
f1013	sur	3.58524	44.0623	72.7837	22.6576	-1.74317	68.4034	-5.37573	-3.70162	69.8806	6.18275	-4.29697	77.3785	5.42045	8.06572	91.9772	49.6079	37.0775	58.1918	24.3763	34.7118	60.4775	-12.9855	34.3256	60.0351	-37.6942	33.6101	56.7391	72.0425	-3.46084	4.26515	-46.6413	-15.8644	-0.185472	13.0052	-70.9732	59.7934	11.4093	-38.7266	70.9882	8.53893	-16.6401	75.2061	31.8486	-28.1973	61.7195	-10.0983	-31.9734	60.5967
f1014	sur	10.2465	56.1917	40.4378	23.8656	6.9317	39.5846	-1.50139	6.73848	42.5354	10.1959	2.58698	48.2258	10.5433	13.0659	62.7437	49.2852	52.5478	28.2343	25.2983	50.8996	29.2797	-9.81194	51.3136	26.5601	-31.8487	51.6528	21.7356	76.1023	-6.32313	-36.2836	-50.0266	-6.23366	-43.6964	10.7935	-77.5705	16.5516	9.37501	-40.2503	35.4795	9.54469	-4.33088	47.3481	32.4178	-21.3223	22.6643	-12.6592	-18.7223	22.0128
f1015	sur	-7.67699	18.6022	79.0831	8.22679	-29.6352	82.6534	-16.1582	-29.9644	80.8168	-5.7808	-30.3477	90.2144	-5.81181	-21.6732	103.409	35.7879	17.4982	64.2512	13.6608	13.1928	65.3265	-26.2827	13.2326	65.0809	-46.3056	12.8539	61.3928	68.3314	-30.4959	23.7034	-74.5016	-32.4873	14.9745	-6.14083	-107.137	67.4663	-5.50281	-69.0844	77.6647	-4.49758	-45.8941	83.7404	24.7058	-52.6629	63.7098	-31.2857	-53.9119	60.8342
f1016	sur	15.7596	48.522	25.1949	28.721	-6.17581	25.3592	4.63478	-5.55432	25.4685	16.8599	-6.10753	34.1194	16.3716	2.40024	45.15	60.1351	40.7142	5.24225	35.6745	39.184	6.52019	-2.2362	40.1827	7.57738	-24.6727	40.1784	3.30822	85.4701	-7.82001	-46.1904	-43.0271	-20.9732	-42.8406	22.6125	-77.9145	16.5047	19.5903	-46.5421	28.3797	18.3558	-22.4189	29.7765	39.5311	-30.278	17.0648	-4.63612	-30.7401	13.5675
f1019	sur	-41.6498	42.9623	14.9477	-29.4039	-6.15513	21.5229	-53.9794	-7.07484	18.0722	-42.0157	-5.7692	30.7196	-44.0101	3.04679	41.7596	-0.185027	39.9817	-2.26199	-18.7477	38.0648	-1.62067	-62.4874	38.7485	-3.34596	-80	37.3662	-7.35581	26.7019	-1.77822	-44.8914	-96.9271	-11.9638	-61.1272	-38.4326	-76.6237	8.50734	-40.6929	-42.7133	20.8186	-42.5016	-20.6819	26.8056	-15.6768	-29.813	7.40043	-64.2142	-29.6849	5.91947
f1020	sur	-16.5386	5.1869	-21.0568	0.0474357	-44.4221	-23.509	-30.2455	-44.2829	-21.5427	-14.8676	-45.1128	-19.3805	-16.0719	-35.9566	-8.01639	26.42	0.814427	-36.7804	5.15318	-2.84813	-31.736	-36.6364	-0.0728671	-29.7814	-60.4919	1.58766	-36.9032	52.1131	-42.7839	-87.3899	-84.7576	-48.2165	-94.841	-19.77	-121.943	-52.706	-16.7731	-94.1859	-28.2688	-16.0127	-56.1156	-15.2344	5.88528	-70.7759	-35.1457	-38.4579	-69.4307	-33.3819
f1021	sur	-4.24327	50.758	3.68224	10.486	4.1208	2.90633	-15.9887	4.06428	-0.944333	-3.40449	3.19843	11.3927	-6.70492	12.9136	24.6882	39.7578	49.1755	-8.49697	15.868	45.2622	-7.77533	-20.2422	42.9861	-14.197	-44.7527	42.1437	-22.463	72.5983	-8.89467	-64.2707	-58.1944	-18.2674	-83.4328	0.841509	-73.08	-9.31407	0.576971	-39.33	-1.6175	-1.50601	-9.80298	9.00383	22.0388	-23.2266	-12.9504	-22.2581	-23.4723	-19.389
m1000	sur	0.565321	62.5643	26.4166	13.2585	13.2085	33.0732	-15.0256	11.7274	33.7676	-0.461241	14.0447	43.042	-0.299469	21.3822	54.2215	44.9101	57.0562	5.27107	18.665	55.6163	10.1936	-21.2441	54.599	11.4648	-46.4853	56.6375	6.69381	65.0451	6.49553	-53.7009	-73.4124	13.1399	-51.8694	-1.95949	-68.258	25.4686	-3.66291	-35.3746	36.5515	-0.90224	-6.21425	43.4199	24.2152	-18.0168	18.8358	-31.3079	-18.9345	18.0234
m1001	sur	-1.06101	20.8197	-17.6046	14.8931	-32.3872	-25.8101	-12.4201	-34.5643	-30.6399	1.52733	-37.3198	-19.8523	1.21332	-28.9656	1.14768	43.4378	16.5044	-36.7574	23.0706	15.429	-36.7279	-21.7509	12.5497	-43.0456	-44.6028	10.9109	-44.8914	77.4519	-33.0561	-108.806	-61.4214	-38.8472	-117.01	9.65679	-123.849	-63.6466	7.31752	-86.8548	-41.6827	5.32342	-46.8909	-23.6071	29.4021	-60.539	-45.3659	-18.0279	-66.4631	-42.8721
m1002	sur	9.34465	29.739	27.9599	25.81	-17.1495	23.3236	-3.74002	-16.9958	20.4	12.5094	-16.7279	28.7446	8.74459	-8.6987	45.9987	58.3699	31.1195	8.30919	31.4713	26.935	11.4059	-9.78362	28.2894	8.04899	-35.8001	31.3602	-0.000567022	88.3281	-12.3421	-55.8919	-48.141	-12.7515	-66.1792	12.6297	-95.353	0.295759	14.433	-63.1363	20.114	13.1709	-32.0154	29.4108	35.9851	-45.3463	9.15751	-8.08807	-46.2832	4.45158
m1003	sur	-3.36327	16.1002	22.6818	12.1285	-34.1845	14.5116	-19.8281	-35.2824	12.8983	-3.66757	-34.8593	24.2879	-4.90565	-24.1424	40.8603	41.1192	15.6127	1.82547	18.3209	12.905	3.22109	-24.9133	15.8341	4.60377	-46.2623	18.6717	2.15618	65.6556	-30.3484	-65.1149	-67.7701	-43.4368	-60.7663	-2.95108	-116.74	-14.6295	-2.91944	-85.7312	10.5535	-4.4779	-48.7565	22.0936	18.732	-67.9983	-4.59126	-26.9472	-65.9639	-1.99937
m1004	sur	-4.32548	20.7937	1.04379	6.73446	-25.2254	9.21145	-19.9067	-24.4314	7.9072	-5.18603	-23.4651	17.8691	-5.93994	-14.1649	28.7591	40.5305	15.3764	-20.7515	13.097	14.59	-15.6867	-21.4156	14.9634	-15.1244	-51.737	17.6778	-21.5536	64.0072	-55.688	-72.7596	-71.8304	-58.0079	-72.3766	-4.14621	-103.843	3.4222	-6.03149	-71.0633	16.0932	-6.49469	-37.1215	18.4114	14.6753	-56.3887	0.0245015	-27.6849	-55.0663	0.462945
m1005	sur	18.4072	8.67752	21.489	34.1399	-42.5676	19.7188	4.5074	-42.8536	23.7545	19.4118	-43.9449	33.6183	19.4107	-31.7056	47.2581	59.2732	0.413147	-1.02389	32.3652	-1.44264	4.36035	0.212328	1.24316	5.97107	-26.4593	0.873896	0.808828	81.4072	-52.4627	-57.0974	-47.5523	-60.9559	-47.9528	18.5398	-122.928	14.8321	17.3677	-89.512	27.1234	17.6543	-57.2256	30.7211	38.7716	-74.3126	10.8249	-4.42303	-75.3211	11.4707
m1006	sur	9.81572	72.658	-14.6288	23.8995	23.2674	-5.04044	-7.74309	23.9257	-2.63608	7.89684	23.1535	7.48519	9.17247	32.6409	20.5856	52.8624	65.0173	-32.9588	27.8691	67.0416	-27.4099	-12.8752	65.0368	-26.8654	-39.3988	65.2771	-31.2678	79.6444	-0.828313	-83.3276	-66.9911	-0.117142	-87.3613	7.92236	-61.9333	-5.09063	8.967	-21.2932	-0.211095	10.8023	4.77474	3.33585	34.2912	-6.53203	-22.1356	-15.839	-6.15547	-18.3107
m1007	sur	-1.03525	12.5934	19.4329	16.8111	-39.6781	19.0055	-10.0103	-40.9497	16.3203	2.28027	-39.6668	25.4277	0.040525	-32.0539	39.4378	49.6275	11.0578	5.84041	21.6015	8.64268	5.94748	-15.6766	6.46497	3.07755	-42.914	8.03687	-1.73558	100.384	-44.9594	-56.9618	-77.2098	-49.4999	-71.9987	9.95163	-128.574	-0.171553	6.87161	-84.8392	10.4736	3.17083	-61.1806	23.8445	30.6219	-72.648	2.16272	-14.7704	-74.1634	-2.15422
m1009	sur	-2.62184	53.4969	-15.4417	14.7657	-0.265738	-16.8887	-20.7966	0.793742	-16.6989	-5.56331	-2.30839	0.759146	-4.96488	10.7223	14.6949	48.9234	46.0319	-33.8762	19.7513	46.9219	-26.5347	-23.9967	45.5811	-29.4839	-51.2483	47.5829	-36.186	86.2202	-19.584	-86.1504	-83.913	-19.7474	-102.411	-2.7991	-86.5867	-24.3618	-3.42324	-42.6141	-11.1638	-3.23735	-20.6609	-7.21662	20.1522	-32.3519	-22.9896	-28.3329	-31.419	-25.3771
m1010	sur	2.8245	55.7421	-58.6953	12.3499	12.6781	-52.7871	-6.31144	12.2789	-53.4935	3.90576	15.0193	-46.7098	1.62492	23.6587	-37.3122	45.812	49.5475	-77.6447	22.3843	50.4019	-75.32	-13.7135	48.5616	-74.6092	-39.7601	49.1033	-77.5627	74.7112	-12.2169	-123.74	-63.8743	-11.2399	-124.356	7.50463	-69.351	-49.4688	8.79477	-34.5091	-46.8319	4.9095	-0.777303	-45.8627	29.1437	-17.4925	-60.9316	-15.1397	-18.9547	-59.6911
m1011	sur	-6.90196	27.8392	43.774	11.4788	-23.3447	42.1276	-19.0678	-22.1836	40.2916	-4.38881	-24.1479	51.0092	-9.69696	-13.1204	64.5407	36.4347	25.0452	26.6994	13.8942	22.3566	26.5893	-21.082	22.225	22.6253	-48.6474	25.5723	13.3258	82.5465	-21.118	-33.1246	-68.1005	-25.8988	-46.5653	-1.27986	-86.6474	38.1298	-1.98094	-53.8716	45.4527	-4.81239	-40.0822	51.4106	19.6422	-47.3508	36.7777	-25.3771	-48.718	30.2997
m1012	sur	-2.94174	55.766	-66.7973	19.1406	7.81874	-70.7207	-19.2998	5.87852	-64.3264	-0.570498	3.10744	-55.3832	-1.81039	12.6974	-43.7087	41.9907	51.7818	-87.7709	17.0526	50.7007	-83.9096	-25.4825	51.5674	-83.4808	-43.4268	48.7816	-85.3544	74.3542	0.54436	-137.737	-67.6912	-8.34199	-143.59	2.18804	-72.9342	-77.5605	3.28154	-36.6654	-64.37	0.299968	-8.11484	-58.5609	24.3172	-14.5267	-84.2881	-23.1105	-18.8132	-82.3732
m1013	sur	7.28893	57.0575	60.5457	24.3673	8.06501	58.9891	-2.37849	4.3927	57.925	7.4066	6.49836	71.4362	5.30558	14.5288	84.693	57.9175	52.0829	36.6796	31.6485	49.7132	37.6967	-8.60159	47.9804	36.2935	-34.6077	48.1961	30.3676	79.1511	-13.7922	-14.6112	-48.4043	-12.2034	-20.5062	15.6396	-73.4942	53.036	11.4096	-36.9253	62.7367	10.668	-14.8178	66.585	36.8119	-22.7045	51.8548	-9.17731	-23.7334	48.789
m1014	sur	-11.7701	25.6938	58.0129	0.563271	-21.9979	57.9444	-26.9349	-21.7233	50.0464	-12.9482	-24.0182	61.6595	-15.3963	-14.6139	76.9028	36.3096	16.7032	44.5916	11.453	17.5915	41.9246	-23.6164	17.3747	34.2234	-52.9046	19.7167	23.629	71.394	-36.6998	-5.86731	-59.9165	-50.6505	-23.0157	-11.6396	-99.0756	43.9044	-12.7852	-63.1392	56.5428	-12.266	-37.1976	60.7429	12.306	-50.387	45.1577	-32.3911	-50.1582	37.8675
m1015	sur	-16.6568	28.0595	45.0199	-1.28014	-23.1047	34.8904	-26.7834	-22.4695	35.8941	-15.2729	-26.5367	44.5035	-16.5123	-18.4258	58.2461	27.8677	21.8879	23.6095	1.05009	19.7031	23.3404	-31.5093	18.6946	22.3881	-58.5429	18.178	19.182	56.7891	-29.5316	-36.0279	-77.9383	-32.7223	-41.602	-15.8005	-98.9176	28.2948	-16.3123	-68.0993	34.9213	-14.4835	-40.336	37.2726	8.50878	-51.441	20.9875	-37.9548	-52.8253	16.7811
m1016	sur	-5.54327	37.7089	-29.246	13.7886	-6.92332	-20.7499	-19.679	-6.35226	-22.9723	-5.32504	-5.51964	-10.138	-6.71023	3.85993	1.07194	43.9795	32.2682	-47.6586	15.4908	30.1943	-43.9927	-23.2821	29.6606	-46.9704	-52.6342	27.5835	-54.4335	69.9693	-38.2652	-87.943	-64.9942	-44.5901	-104.2	-0.162438	-80.9107	-17.0841	-1.73611	-45.8639	-10.7904	-3.24037	-22.3161	-6.80876	20.6135	-36.1035	-21.715	-26.6711	-38.5332	-27.1348
m1017	sur	6.98886	17.0502	-9.59251	25.5489	-33.8107	-8.17243	11.3754	-34.8465	-2.0216	-2.56231	-33.1512	-10.2435	6.49981	-24.5035	13.5626	53.8703	11.1748	-29.2482	25.0918	8.0954	-26.5007	-4.60054	7.28857	-27.6585	-30.6451	11.0711	-29.7656	85.7446	-42.1128	-94.0419	-51.1112	-43.3961	-102.774	11.3933	-112.903	-17.3119	11.188	-80.052	-10.9343	11.2681	-55.6652	-4.46508	38.5053	-65.0899	-20.9451	-7.33058	-64.49	-25.813
m1018	sur	-28.5038	24.5879	-9.77352	-10.9478	-25.7168	-12.9174	-43.7983	-23.0538	-14.6071	-28.6489	-27.9076	1.37711	-28.9385	-18.5296	12.7925	15.2814	20.8995	-28.0082	-7.87683	19.5705	-24.1313	-46.9217	18.1134	-29.6684	-71.2338	19.5362	-34.016	44.5737	-34.553	-88.3605	-90.4414	-33.644	-96.6672	-24.57	-92.0761	-16.6344	-28.2549	-60.9146	-8.90138	-27.4354	-38.8377	-7.80613	2.73889	-48.4691	-26.1874	-54.8799	-48.6924	-30.0654
m1019	sur	-6.08322	50.3009	41.6725	11.8574	-1.13015	41.9903	-17.2248	-2.63666	38.0873	-2.93778	-3.90089	52.9667	-3.04377	5.58159	68.3215	36.2577	46.2648	29.2957	13.9303	44.992	28.3123	-22.987	41.2214	26.3219	-47.3079	38.5664	25.5189	67.9131	-13.1066	-28.2258	-67.8271	-23.5563	-33.1645	4.41979	-81.5886	37.473	0.813286	-50.0604	43.4548	-0.318571	-16.6364	49.5448	20.4554	-31.0503	29.6734	-21.3168	-33.8124	28.7069
m1020	sur	-9.0558	68.4604	17.2444	4.78701	19.0822	20.8012	-21.8692	17.4323	17.438	-8.88631	18.9563	26.2457	-8.73328	30.8907	43.3509	36.9172	63.3679	0.432089	13.5797	63.7482	0.98938	-25.6564	63.464	-1.15087	-53.5379	63.4769	-6.35653	63.8589	-2.21745	-67.5332	-71.8668	2.81652	-82.9155	-12.5654	-71.4611	6.30361	-10.899	-28.3903	23.7253	-10.1922	4.42627	26.4316	15.3882	-15.499	6.47639	-36.7832	-9.83685	1.80441
m1021	sur	2.61113	15.7657	-55.1157	23.319	-32.0883	-57.8991	-4.80716	-33.5391	-57.3024	7.97754	-33.3609	-48.8012	5.88068	-26.281	-38.2119	50.6504	12.0817	-64.2415	23.4208	11.6216	-62.5761	-14.6242	7.85808	-67.21	-39.6761	5.03808	-69.6795	90.7776	-31.1683	-126.412	-53.0505	-53.6047	-144.385	24.2051	-111.486	-85.4611	15.694	-78.5525	-57.1946	8.62706	-52.0225	-48.724	34.3845	-63.3685	-64.9969	-5.58659	-68.7133	-68.5643
[truncated: 1,452 more columns]
