# Supplementary material for: 3-Dimensional facial expression recognition in human using multi-points warping
Source: BMC Bioinformatics. 2019 Dec 2;20:619. doi: 10.1186/s12859-019-3153-2 (PMC6889223; doi:10.1186/s12859-019-3153-2)
Supplement: Supplementary file 2 — Additional file 2: Table S2. Raw three-dimensional digitized data for Bosphorus dataset expression group. [file 12859_2019_3153_MOESM2_ESM.xlsx]

## Sheet: Angry
ID	X 5-se	Y 5-se	Z 5-se	X 9-alr	Y 9-alr	Z 9-alr	X 8-all	Y 8-all	Z 8-all	X 7-su	Y 7-su	Z 7-su	X 6-pr	Y 6-pr	Z 6-pr	X 4-enr	Y 4-enr	Z 4-enr	X 3-exr	Y 3-exr	Z 3-exr	X 2-exl	Y 2-exl	Z 2-exl	X 1-enl	Y 1-enl	Z 1-enl	X 16-obr	Y 16-obr	Z 16-obr	X 15-obl	Y 15-obl	Z 15-obl	X 14-gn	Y 14-gn	Z 14-gn	X 13-li	Y 13-li	Z 13-li	X 12-ls	Y 12-ls	Z 12-ls	X 11-chr	Y 11-chr	Z 11-chr	X 10-chl	Y 10-chl	Z 10-chl	X 5-se
AG1	-4.93336	77.9867	-212.055	-28.8274	-114.107	-227.853	52.1015	-115.877	-225.449	8.06915	-120.899	-230.529	13.1886	-100.533	-273.24	-163.796	45.9591	-159.156	-80.1401	45.8113	-165.828	77.4288	52.3122	-167.329	160.535	52.8268	-160.719	-223.039	-129.045	33.4371	222.84	-130.692	45.9607	10.7569	-304.51	-190.886	11.1466	-215.841	-222.09	11.9689	-173.426	-229.449	-66.2418	-200.385	-187.827	87.2129	-198.839	-189.651	-4.93336
AG10	-32.9976	74.3251	-214.635	-63.6369	-133.364	-230.517	12.0931	-131.888	-232.969	-23.8837	-141.482	-238.793	-18.2189	-126.5	-278.22	-204.44	39.2355	-165.599	-131.359	42.8016	-173.029	53.1249	43.9279	-169.35	130.196	44.8754	-165.287	-233.506	-140.393	45.2278	196.923	-144.24	40.4045	-25.3288	-305.623	-198.977	-27.1117	-222.176	-227.374	-27.6157	-171.454	-234.196	-88.6912	-206.884	-205.111	43.6852	-202.969	-196.941	-32.9976
AG11	-24.4531	88.2275	-205.2	-75.3666	-102.501	-216.066	6.95645	-103.841	-212.594	-36.9292	-113.31	-220.13	-35.0153	-93.6541	-262.584	-176.973	66.431	-153.773	-106.703	69.2076	-160.58	52.0965	55.921	-159.84	125.417	58.7224	-157.741	-220.528	-148.121	30.0931	190.373	-131.31	37.7807	-35.2223	-310.704	-156.811	-36.4482	-202.136	-211.798	-32.7376	-151.912	-220.658	-106.037	-172.594	-185.144	31.4901	-176.829	-183.386	-24.4531
AG12	-33.3225	88.8275	-214.185	-68.7393	-124.02	-223.751	6.29503	-123.197	-228.427	-31.9606	-133.902	-231.783	-29.8922	-114.328	-274.875	-193.622	51.0003	-160.448	-122.32	47.9813	-167.147	59.6054	44.4127	-166.976	128.869	47.5512	-165.671	-216.633	-144.435	48.8857	181.196	-136.32	49.6722	-34.1022	-318.987	-176.646	-27.8586	-221.883	-221.915	-34.3475	-175.151	-230.59	-113.464	-208.329	-191.71	40.891	-205.249	-186.069	-33.3225
AG13	-21.8669	86.7046	-206.885	-57.1267	-117.475	-218.042	10.8802	-117.411	-218.271	-26.6123	-125.396	-228.142	-21.6915	-112.176	-262.822	-165.558	51.8653	-154.677	-93.664	52.606	-163.008	57.4651	49.2569	-163.114	130.886	48.4253	-155.729	-214.23	-147.263	42.0691	182.649	-135.136	49.2193	-0.978453	-300.143	-180.468	-7.1089	-208.562	-215.133	-11.1688	-162.703	-221.895	-79.9263	-196.645	-186.376	56.2734	-195.047	-192.253	-21.8669
AG14	-28.2497	78.8231	-182.263	-60.0234	-103.901	-187.531	9.56988	-102.121	-192.38	-28.8915	-113.447	-194.688	-25.1395	-98.8999	-231.426	-188.589	42.9963	-136.798	-115.162	42.2123	-141.425	51.3136	51.0626	-144.418	121.349	50.9749	-137.304	-205.471	-130.856	32.9026	173.337	-117.009	34.4456	-8.25328	-270.546	-152.57	-11.1688	-182.883	-188.728	-13.1537	-143.319	-195.185	-83.5425	-164.694	-160.92	45.3986	-166.566	-168.084	-28.2497
AG15	-29.6183	93.9314	-229.092	-67.714	-133.185	-242.51	14.6005	-131.799	-244.105	-30.0633	-142.896	-248.733	-20.8764	-121.281	-294.772	-225.858	48.354	-172.65	-137.007	46.796	-179.98	64.9041	45.3496	-179.084	149.256	47.322	-173.794	-238.053	-168.326	41.004	212.014	-154.687	44.7853	-8.44483	-349.01	-186.477	-19.4015	-230.534	-239.388	-17.488	-180.722	-247.103	-100.395	-200.433	-204.684	54.7728	-201.478	-205.813	-29.6183
AG16	-22.5013	92.4652	-194.436	-57.0497	-107.944	-204.683	9.82815	-110.512	-203.77	-28.9759	-118.723	-209.731	-25.7667	-97.6281	-248.819	-176.228	56.3666	-146.116	-104.926	55.7421	-151.013	52.934	55.4556	-152.446	121.983	52.3848	-146.864	-206.753	-140.595	14.1128	174.364	-123.328	32.1565	-9.21631	-282.247	-168.731	-20.1554	-194.089	-200.84	-18.8957	-151.094	-207.76	-86.0028	-175.508	-166.642	51.1571	-180.608	-162.622	-22.5013
AG17	-30.688	98.9834	-224.757	-58.042	-125.314	-240.657	18.6885	-129.924	-232.008	-25.1818	-142.925	-241.739	-24.8676	-115.371	-289.69	-192.18	63.0793	-168.922	-108.53	65.446	-179.268	61.1794	64.5922	-178.427	138.572	64.8624	-171.029	-268.096	-169.799	35.5843	193.49	-152.162	46.8917	-3.64365	-321.471	-202.716	-5.6588	-226.894	-235.096	-8.87457	-189.167	-239.228	-74.711	-209.279	-208.348	55.7805	-210.303	-193.571	-30.688
AG18	-34.2893	82.8901	-195.452	-100.937	-99.1484	-206.425	-9.61837	-100.522	-195.759	-79.382	-104.032	-214.82	-68.6757	-77.486	-252.649	-218.449	63.1102	-142.298	-139.267	62.7422	-153.303	49.2065	55.7624	-154.562	124.215	59.7465	-148.431	-257.366	-147.801	16.9127	177.243	-133.82	24.4514	-45.9934	-301.608	-146.362	-55.2521	-196.939	-204.483	-54.6647	-147.622	-211.889	-117.395	-168.129	-179.859	10.4246	-172.653	-179.525	-34.2893
AG19	-56.012	95.4619	-213.496	-109.634	-87.2612	-227.929	-22.9529	-91.143	-224.229	-82.0224	-95.2142	-235.371	-78.8536	-73.8112	-278.306	-231.301	72.4828	-162.544	-154.161	68.9006	-171.498	33.0676	70.1013	-171.219	102.585	69.5214	-165.924	-244.308	-161.54	37.4195	170.373	-144.191	47.9272	-25.1718	-302.326	-192.854	-39.1601	-189.147	-226.379	-35.075	-139.033	-233.191	-119.109	-164.352	-191.98	26.5995	-165.073	-200.404	-56.012
AG2	27.1144	88.3846	-211.764	-8.41519	-111.277	-220.378	64.4572	-110.032	-225.317	26.4797	-117.24	-231.071	33.972	-97.5078	-271.847	-137.683	61.5209	-159.565	-56.1657	60.8206	-165.044	107.338	61.0511	-166.315	186.766	62.0296	-161.758	-222.991	-125.205	44.2904	223.576	-125.423	49.215	10.8246	-304.108	-187.247	13.0942	-206.077	-219.482	13.6155	-162.651	-228.234	-70.8033	-176.608	-186.283	85.8612	-181.119	-188.527	27.1144
AG20	-35.1331	113.651	-235.578	-92.772	-138.981	-241.437	-6.70889	-140.219	-242.799	-65.3124	-148.242	-251.197	-52.8169	-118.785	-296.787	-216.664	20.0721	-174.591	-152.369	24.313	-180.893	48.6038	28.16	-184.936	113.713	22.2942	-175.784	-232.91	-173.877	27.7735	157.638	-152.574	49.6597	-30.5835	-339.087	-195.5	-36.3605	-240.752	-240.765	-35.142	-189.172	-248.644	-101.668	-221.687	-212.154	29.2798	-222.217	-209.849	-35.1331
AG21	-35.664	82.5378	-219.367	-92.096	-105.121	-237.633	-19.2707	-111.513	-236.06	-71.6842	-111.624	-244.031	-62.11	-97.4772	-284.78	-208.637	56.0373	-167.685	-134.951	53.27	-172.895	45.3782	57.2573	-172.891	113.723	56.8219	-168.634	-242.693	-167.068	44.6078	169.977	-148.548	46.2252	-34.7239	-330.783	-178.279	-26.1578	-219.786	-231.17	-22.0594	-166.62	-239.649	-103.278	-204.732	-204.049	34.4673	-205.577	-203.372	-35.664
AG22	-39.9619	77.798	-186.229	-90.5756	-92.0469	-195.917	-11.1625	-94.9195	-196.032	-62.9754	-97.826	-204.03	-55.8712	-74.6004	-243.067	-189.248	59.4234	-144.367	-118.821	56.1666	-149.107	50.5708	53.9841	-149.878	119.454	54.3243	-142.908	-236.311	-137.387	42.8576	163.76	-123.49	28.7523	-35.7538	-286.644	-135.283	-45.1406	-192.644	-195.448	-41.7702	-135.796	-203.438	-106.895	-157.785	-172.018	27.8209	-159.532	-172.67	-39.9619
AG23	-48.8529	110.34	-221.283	-100.65	-102.339	-223.53	-25.4687	-105.287	-230.378	-71.2596	-116.158	-235.295	-64.4278	-92.598	-281.583	-231.46	67.433	-166.56	-159.184	67.4691	-171.984	27.4074	64.3001	-175.159	96.0914	62.7511	-167.747	-255.448	-162.041	46.3104	182.493	-150.836	10.3253	-44.8592	-325.321	-167.808	-60.8392	-220.904	-225.077	-53.6679	-162.314	-236.252	-126.618	-184.117	-201.384	19.7293	-195.592	-201.85	-48.8529
AG24	-45.9797	97.2905	-217.82	-71.3906	-131.805	-232.697	-9.06436	-132.962	-231.49	-44.2492	-138.471	-238.267	-42.4723	-118.835	-280.855	-238.268	65.3779	-154.272	-153.803	66.5474	-174.212	46.8035	68.6507	-171.218	118.078	71.5175	-167.372	-258.083	-160.096	41.5787	184.559	-145.403	42.6153	-27.87	-330.537	-168.431	-39.7886	-245.105	-225.42	-37.0723	-188.549	-235.822	-110.405	-209.009	-201.884	36.3252	-206.417	-201.259	-45.9797
AG25	-38.6207	89.5489	-200.202	-74.0784	-89.9051	-215.602	-21.8293	-92.3865	-212.788	-49.6517	-96.8552	-219.31	-50.8303	-78.6623	-258.263	-187.988	65.679	-153.413	-123.281	61.8442	-156.85	37.5974	62.9249	-158.09	100.675	64.0185	-152.65	-231.716	-145.403	30.1885	155.095	-131.725	48.4189	-24.6176	-303.756	-154.872	-35.865	-193.412	-210.292	-34.325	-142.715	-216.601	-103.181	-161.921	-184.903	27.8262	-168.236	-181.573	-38.6207
AG26	-38.7814	85.1629	-215.197	-66.1864	-124.64	-221.863	3.77255	-122.537	-232.282	-35.9614	-130.839	-236.996	-35.6579	-104.51	-279.937	-210.348	48.2931	-165.132	-136.399	45.2521	-169.583	54.6306	55.4123	-173.256	125.979	51.652	-163.132	-253.953	-156.434	44.8898	180.223	-144.082	36.5999	-16.8201	-330.248	-166.987	-41.5254	-235.671	-221.804	-47.8792	-178.616	-233.934	-108.132	-203.545	-198.873	32.3994	-197.637	-196.557	-38.7814
AG27	-40.0642	87.9436	-227.711	-74.2517	-119.617	-236.677	-2.12475	-119.106	-241.204	-41.3254	-126.927	-250.566	-43.3499	-100.266	-297.58	-220.824	56.816	-174.106	-133.757	56.0023	-183.473	47.6589	56.3274	-182.908	127.247	55.013	-174.951	-279.012	-163.072	41.9688	202.221	-160.615	27.1324	-25.3608	-339.612	-191.617	-41.1215	-233.057	-241.552	-28.9419	-178.93	-248.847	-119.521	-195.429	-211.438	54.7012	-200.538	-211.33	-40.0642
AG28	-32.5772	97.786	-186.71	-66.7028	-88.1103	-187.204	4.90954	-94.0394	-192.153	-40.6464	-98.0878	-197.876	-28.4894	-80.3633	-233.476	-189.121	60.0318	-139.21	-121.631	62.8518	-144.596	47.1907	70.6413	-146.581	115.751	72.903	-137.181	-240.411	-129.145	46.7722	166.961	-114.83	42.0085	-21.1264	-273.741	-144.783	-20.0371	-180.347	-187.711	-13.6688	-134.322	-195.607	-93.583	-150.286	-168.928	53.093	-145.445	-166.908	-32.5772
AG29	-43.2793	85.0074	-196.526	-74.1148	-104.286	-209.619	-5.93701	-103.76	-207.571	-49.3515	-108.876	-221.755	-45.3048	-91.8735	-254.398	-189.334	50.8121	-149.161	-125.094	48.361	-154.18	31.1203	54.7948	-157.223	91.6581	62.609	-152.604	-227.824	-140.99	43.1792	154.662	-122.616	47.4336	-29.8282	-302.079	-142.165	-35.7741	-205.142	-206.244	-25.3544	-146.417	-211.858	-102.597	-175.636	-181.653	46.4462	-158.688	-173.647	-43.2793
AG3	10.3553	86.8872	-244.342	-50.3626	-129.345	-259.952	24.9292	-129.172	-260.401	-18.4016	-137.411	-268.912	-14.0724	-115.305	-318.826	-176.374	58.6306	-187.921	-92.0923	56.908	-194.725	95.6151	55.1634	-195.097	180.473	55.7945	-187.449	-253.066	-166.418	41.6556	221.013	-157.498	48.3378	7.52814	-360.064	-218.602	2.0176	-240.188	-259.016	2.91486	-217.481	-259.163	-65.9985	-224.59	-223.969	92.7185	-223.498	-200.206	10.3553
AG30	-46.0031	109.778	-210.739	-94.1936	-102.465	-220.04	-24.6704	-99.4961	-219.594	-69.2469	-110.128	-225.044	-64.7786	-90.1943	-265.656	-234.226	66.8744	-156.741	-166.375	65.1235	-161.604	33.2523	70.1882	-163.323	99.6199	74.2841	-156.092	-247.977	-160.603	34.1141	171.349	-137.519	45.7493	-50.7755	-304.339	-156.784	-59.0779	-211.604	-213.316	-55.6334	-155.953	-222.619	-125.6	-178.808	-190.252	35.3636	-169.917	-178.67	-46.0031
AG4	-6.21317	88.6777	-237.725	-43.1391	-135.803	-253.697	27.5218	-134.587	-253.069	-9.3457	-144.43	-262.877	-3.41892	-125.676	-309.425	-211.299	48.8573	-184.87	-127.255	45.9931	-188.559	87.1995	51.7706	-188.81	180.625	58.9379	-182.788	-268.203	-149.904	50.0777	236.41	-142.262	39.2618	6.58242	-361.716	-201.923	-0.195477	-241.421	-249.536	-3.01663	-201.593	-256.285	-78.7392	-228.789	-219.324	87.5402	-225.877	-207.96	-6.21317
AG5	7.96261	104.246	-236.733	-21.5551	-128.588	-248.112	54.1247	-132.203	-242.675	11.2191	-141.082	-252.303	17.937	-120.207	-300.841	-184.608	44.3696	-175.814	-111.808	43.5004	-182.988	77.7836	47.5769	-185.848	151.598	52.4559	-179.604	-229.185	-153.969	33.3422	220.184	-144.982	43.7702	24.8162	-330.951	-208.096	19.4696	-217.7	-241.838	13.7044	-174.521	-251.441	-56.3034	-188.249	-216.433	70.9739	-184.943	-217.755	7.96261
AG6	12.8887	115.113	-305.553	-36.6677	-176.729	-322.563	50.9028	-174.946	-319.422	4.29845	-189.49	-331.516	6.50574	-169.699	-388.926	-203.261	30.0545	-231.83	-122.694	29.3025	-238.446	84.1979	25.1815	-238.403	173.86	35.6332	-233.639	-263.934	-196.985	57.6134	255.099	-195.777	72.7556	17.4597	-426.144	-283.678	10.6648	-315.877	-315.467	15.1556	-269.052	-323.968	-62.2713	-302.78	-277.95	100.817	-292.867	-264.158	12.8887
AG7	-3.55672	115.235	-253.037	-93.3711	-138.122	-265.588	-16.9848	-142.447	-263.681	-53.8702	-152.414	-270.278	-51.8002	-126.333	-321.299	-230.029	33.5222	-187.675	-141.979	39.3033	-199.514	30.8711	37.9309	-195.925	118.633	39.7801	-190.323	-255.043	-172.994	56.5696	230.521	-157.422	51.3539	-37.1158	-367.382	-208.388	-42.1402	-247.307	-257.809	-38.0128	-203.478	-267.044	-103.829	-232.855	-234.801	25.8173	-227.206	-231.095	-3.55672
AG8	-27.8885	103.711	-231.134	-68.8286	-113.403	-239.128	24.3158	-109.152	-241.975	-24.2987	-121.368	-248.813	-22.5277	-103.642	-292.622	-210.597	49.7906	-173.552	-136.747	55.0268	-182.689	45.6162	66.4944	-180.64	131.956	67.935	-173.632	-241.942	-164.624	38.0631	216.8	-144.551	53.8849	-7.37588	-331.464	-198.798	-11.2553	-198.933	-238.352	-9.05099	-151.927	-245.876	-102.322	-185.333	-210.87	72.4945	-164.329	-203.86	-27.8885
AG9	-31.6668	101.94	-232.866	-62.5758	-115.695	-245.562	20.1915	-113.801	-243.681	-24.595	-124.535	-250.613	-21.7715	-108.168	-295.307	-199.667	55.5703	-173.893	-123.345	54.8994	-180.612	36.4807	62.1536	-184.727	118.899	64.6223	-177.76	-235.693	-167.782	43.3041	209.462	-150.239	50.8238	2.84458	-335.397	-203.153	-12.4476	-222.45	-238.662	-11.5565	-169.144	-249.363	-97.4727	-189.03	-214.662	60.0711	-188.523	-214.327	-31.6668
[truncated: 1,499 more columns]

## Sheet: Disgust
ID	X 5-se	Y 5-se	Z 5-se	X 9-alr	Y 9-alr	Z 9-alr	X 8-all	Y 8-all	Z 8-all	X 7-su	Y 7-su	Z 7-su	X 6-pr	Y 6-pr	Z 6-pr	X 4-enr	Y 4-enr	Z 4-enr	X 3-exr	Y 3-exr	Z 3-exr	X 2-exl	Y 2-exl	Z 2-exl	X 1-enl	Y 1-enl	Z 1-enl	X 16-obr	Y 16-obr	Z 16-obr	X 15-obl	Y 15-obl	Z 15-obl	X 14-gn	Y 14-gn	Z 14-gn	X 13-li	Y 13-li	Z 13-li	X 12-ls	Y 12-ls	Z 12-ls	X 11-chr	Y 11-chr	Z 11-chr	X 10-chl	Y 10-chl	Z 10-chl	X s 99
DS1	-54.0397	106.003	-209.064	-103.361	-98.8301	-209.886	-29.6633	-103.982	-217.21	-70.4804	-113.379	-221.967	-70.4596	-88.0148	-265.7	-241.583	49.8329	-156.572	-171.368	50.0073	-162.076	28.9138	60.2349	-162.938	94.019	64.6447	-155.819	-248.358	-165.143	41.2758	168.938	-134.537	53.4273	-36.9176	-310.741	-156.263	-55.3205	-203.448	-216.203	-53.9714	-145.365	-222.314	-127.224	-178.618	-185.364	35.7064	-160.271	-179.729	-265.077
DS10	-46.7794	97.4105	-211	-51.8282	-109.331	-223.235	14.4325	-107.499	-223.695	-27.7625	-114.931	-233.978	-22.6547	-99.7939	-270.132	-222.359	54.8179	-153.134	-149.08	52.5828	-164.239	50.9616	54.22	-165.03	129.371	50.6474	-159.517	-245.911	-162.18	49.7707	164.076	-137.265	40.309	-22.5438	-316.618	-167.783	-26.7025	-194.45	-214.23	-22.7884	-145.063	-223.38	-115.639	-168.742	-202.662	44.76	-157.952	-179.011	-263.732
DS11	-29.6957	93.2713	-195.205	-69.2768	-101.554	-203.952	-3.39647	-99.7928	-207.278	-49.1139	-110.851	-208.923	-39.5945	-89.1884	-249.745	-201.357	58.3183	-133.979	-127.64	55.9525	-151.417	42.4373	55.4848	-152.529	115.565	53.1238	-147.192	-235.184	-140.275	40.7824	145.825	-125.901	45.8461	-31.08	-282.398	-162.391	-43.0531	-194.385	-199.301	-32.3117	-152.053	-206.104	-111.233	-167.605	-184.284	35.9373	-159.294	-167.73	-248.368
DS12	-44.4352	90.2371	-174.844	-92.8547	-78.3424	-132.549	-24.8796	-79.7261	-180.22	-61.2341	-83.4365	-185.297	-53.0429	-57.6055	-221.376	-208.556	48.7441	-129.004	-149.677	49.3642	-134.465	22.9862	55.95	-136.082	92.76	55.3071	-130.803	-218.541	-131.71	36.5256	133.666	-108.758	40.5507	-25.1943	-253.524	-140.803	-31.7009	-161.915	-178.635	-31.8641	-124.086	-185.088	-99.9186	-138.389	-160.81	34.8284	-141.495	-153.941	-233.176
DS13	-53.3422	107.391	-223.224	-96.3194	-121.979	-234.825	-32.9637	-120.294	-234.763	-75.7256	-127.97	-241.816	-69.2476	-104.13	-285.591	-244.979	51.1849	-166.49	-173.212	47.9348	-174.477	39.6802	52.9579	-173.39	120.068	55.0963	-168.408	-246.563	-172.324	46.0006	163.179	-151.319	38.1219	-13.1993	-331.882	-179.328	-41.8773	-213.7	-230.15	-45.2126	-159.215	-238.952	-118.806	-179.904	-206.247	41.7338	-169.399	-202.15	-262.15
DS14	-37.7832	93.2233	-190.625	-66.2795	-96.6286	-195.364	-0.595789	-92.3526	-196.994	-40.8752	-100.646	-205.855	-43.2014	-85.8884	-241.333	-200.505	54.6161	-141.573	-137.052	52.7821	-146.476	32.32	61.2477	-146.91	106.925	61.6266	-141.418	-226.337	-146.242	38.6239	142.612	-120.943	43.5936	-24.8011	-282.603	-148.849	-38.3049	-180.873	-194.534	-37.1907	-136.864	-202.749	-99.8214	-155.081	-179.272	40.411	-143.932	-159.71	-242.505
DS15	-75.8545	104.855	-208.282	-158.776	-99.437	-217.58	-82.02	-101.708	-217.629	-132.883	-107.441	-227.91	-130.61	-83.2118	-269.191	-239.625	60.1377	-158.511	-164.315	59.2047	-166.339	-3.56223	62.2477	-168.079	85.7381	62.5325	-158.829	-258.959	-156.368	41.2684	175.75	-123.228	30.0034	-85.9206	-279.639	-160.248	-116.072	-196.382	-216.839	-107.433	-141.638	-225.814	-176.727	-166.966	-194.123	-25.867	-160.448	-192.792	-273.989
DS16	-80.7928	110.172	-227.187	-148.91	-116.796	-238.938	-81.5975	-114.11	-239.157	-123.136	-124.432	-247.612	-130.089	-98.4162	-294.715	-252.574	62.7414	-172.88	-172.02	61.7113	-179.462	15.0147	63.7702	-183.037	102.254	63.9888	-175.824	-245.835	-182.196	41.8135	164.803	-135.988	44.7844	-45.7711	-344.296	-175.482	-92.0999	-231.576	-239.52	-87.0733	-168.811	-248.219	-164.668	-200.096	-200.363	-2.2719	-198.43	-210.896	-262.223
DS17	-65.4023	124.345	-237.155	-149.742	-114.161	-247.697	-88.6072	-112.625	-249.74	-122.39	-120.267	-260.146	-124.506	-102.609	-299.855	-256.529	64.3843	-162.04	-175.37	63.12	-182.693	20.6958	63.8586	-182.154	100.879	69.0961	-178.579	-250.295	-176.536	41.7077	163.861	-141.235	52.3614	-56.5841	-350.562	-167.997	-82.6638	-238.126	-242.816	-79.7335	-180.971	-251.299	-157.505	-201.84	-214.228	1.15358	-200.711	-211.941	-265.617
DS18	-44.611	108.085	-195.82	-101.366	-81.6719	-205.576	-35.6713	-81.1371	-205.073	-76.9676	-92.2137	-207.75	-74.3817	-75.5548	-245.338	-231.966	71.6415	-143.334	-151.792	70.1913	-150.404	16.9215	76.8404	-152.264	98.5433	76.7867	-145.896	-239.579	-144.948	34.7712	154.111	-113.061	39.5231	-35.1119	-280.506	-154.512	-47.9226	-188.949	-197.646	-52.7377	-136.307	-205.859	-118.859	-157.568	-182.956	29.1638	-151.843	-168.501	-254.797
DS19	-58.0675	92.2023	-198.28	-91.9113	-76.3578	-213.699	-24.8635	-74.9132	-212.277	-66.176	-83.8431	-219.036	-65.4473	-63.8283	-258.541	-237.358	78.2571	-156.085	-164.881	76.3257	-159.293	31.0884	82.899	-158.367	110.868	81.6442	-151.126	-236.726	-141.836	41.5534	159.573	-119.872	41.2936	-27.4187	-294.235	-164.658	-57.5599	-182.006	-207.32	-54.0825	-124.746	-216.671	-117.12	-150.49	-190.616	19.093	-144.289	-183.758	-253.606
DS2	-34.5648	94.0278	-196.648	-67.7267	-99.3443	-207.995	-3.30717	-100.293	-204.219	-45.6675	-107.539	-210.899	-36.3126	-89.4367	-249.756	-192.976	65.1654	-149.292	-127.313	61.2903	-152.379	52.3163	60.8897	-154.425	116.805	62.6259	-148.724	-248.295	-151.665	34.5938	166.618	-123.442	45.4186	-13.8645	-295.112	-151.268	-22.8351	-202.225	-203.678	-29.1774	-139.968	-209.95	-98.7611	-160.103	-182.466	55.1483	-154.673	-167.823	-264.462
DS20	-46.2701	83.657	-206.689	-89.5515	-114.951	-215.107	-27.936	-119.504	-220.193	-67.9981	-127.431	-228.017	-69.7696	-103.444	-266.968	-225.875	29.8332	-156.126	-151.94	27.3863	-162.13	40.252	27.4946	-162.293	118.845	33.2852	-156.976	-229.69	-157.918	33.9367	154.634	-132.605	32.5917	-33.5893	-310.686	-159.909	-57.6857	-218.66	-211.429	-52.271	-160.077	-223.793	-113.37	-183.713	-194.543	26.8448	-181.476	-187.374	-244.835
DS21	-51.1621	95.8325	-211.543	-94.2376	-113.816	-215.737	-23.2309	-123.41	-222.801	-70.1313	-132.173	-230.713	-64.1234	-96.2886	-272.325	-236.487	61.6505	-149.686	-155.497	63.813	-166.487	42.0379	65.962	-166.261	127.137	67.7993	-158.42	-239.847	-153.088	33.4298	162.744	-126.377	47.5399	-35.5001	-314.315	-168.55	-44.6853	-202.64	-217.163	-46.0146	-147.052	-228.663	-120.562	-166.65	-192.377	36.325	-163.24	-187.175	-256.606
DS22	-51.1579	97.0806	-187.085	-92.0329	-101.437	-187.563	-27.8897	-108.062	-194.636	-70.4469	-116.932	-199.477	-65.1582	-91.8464	-240.212	-211.115	73.3044	-143.137	-136.335	72.8543	-145.736	20.8085	68.475	-148.505	103.443	72.5043	-143.221	-229.561	-129.406	34.4909	150.957	-105.998	42.4155	-32.0641	-264.395	-157.845	-51.4077	-156.282	-194.908	-50.3413	-121.353	-196.914	-130.195	-131.304	-169.212	20.912	-131.52	-159.906	-245.771
DS23	-42.6894	88.639	-196.214	-93.4007	-113.403	-201.7	-26.7125	-113.815	-210.674	-70.8888	-120.086	-219.092	-67.8118	-97.0866	-255.107	-240.427	75.6728	-148.335	-148.813	71.3075	-159.703	39.7924	70.1109	-154.271	128.111	70.6999	-152.736	-251.084	-145.232	38.2141	184.539	-110.104	51.7822	-23.4047	-291.906	-160.889	-51.0238	-174.319	-206.853	-54.4325	-134.978	-211.247	-123.435	-147.246	-182.781	43.4741	-144.101	-174.37	-268.913
DS24	-57.0039	100.663	-202.723	-96.1146	-112.877	-210.677	-29.488	-114.56	-223.539	-72.2113	-128.008	-220.933	-73.5956	-106.98	-263.539	-246.687	90.8861	-154.885	-154.998	92.3404	-162.391	53.2332	89.4538	-161.658	147.543	84.8525	-156.872	-258.811	-147.674	33.831	185.696	-124.542	44.9383	-26.4291	-305.73	-162.489	-32.9021	-207.442	-214.354	-36.4207	-154.283	-218.875	-113.394	-163.985	-191.88	46.4454	-164.197	-187.081	-276.805
DS25	-51.6024	100.466	-205.002	-83.5703	-98.0001	-209.801	0.776306	-105.932	-212.933	-51.2744	-117.437	-222.67	-43.083	-96.4521	-264.889	-253.159	89.7572	-155.331	-158.449	87.9935	-162.197	56.6629	88.5548	-161.238	156.457	85.8316	-157.245	-262.731	-152.737	33.7356	192.019	-126.033	46.7192	-17.9681	-313.862	-158.164	-28.5135	-210.267	-216.675	-28.908	-150.417	-222.214	-113.535	-166.448	-193.2	46.8355	-176.175	-190.568	-280.088
DS26	-46.8937	87.5966	-184.165	-94.0797	-87.4804	-189.489	-28.2549	-94.2132	-193.858	-67.2099	-99.5726	-201.948	-58.5855	-79.8395	-237.345	-227.505	62.524	-129.927	-138.338	61.0473	-144.076	19.4865	59.7121	-144.333	107.272	60.5401	-139.045	-238.543	-135.074	36.2685	169.393	-105.964	40.4535	-22.705	-280.6	-134.756	-42.675	-179.379	-193.576	-48.9348	-134.326	-197.207	-108.224	-147.959	-171.786	46.2979	-141.551	-163.227	-255.73
DS27	-46.6949	101.79	-212.338	-94.032	-106.932	-216.716	-30.9307	-112.046	-227.28	-61.7497	-119.204	-232.659	-64.3015	-94.6459	-276.365	-199.455	84.134	-161.815	-113.623	84.764	-170.347	35.5293	81.516	-169.608	118.645	79.2165	-162.465	-239.882	-157.222	43.8344	165.723	-137.639	47.4083	-16.3621	-324.926	-166.383	-27.4474	-200.378	-224.372	-28.0545	-139.39	-230.64	-97.0726	-159.872	-198.249	55.3821	-145.505	-182.851	-257.165
DS28	-23.3776	107.157	-179.977	-36.5728	-54.7693	-169.125	37.6679	-65.7847	-181.433	-9.50847	-76.1107	-188.516	4.74742	-51.2842	-225.316	-196.853	82.376	-48.2593	-103.831	82.6106	-137.064	71.2509	83.8016	-138.368	154.063	85.1963	-132.008	-225.405	-124.162	36.0479	151.064	-106.339	29.9298	-0.230526	-257.627	-139.474	-0.134456	-145.33	-181.755	4.85847	-108.487	-187.58	-62.7291	-114.96	-163.402	73.1193	-114.915	-149.668	-243.681
DS29	-44.3361	86.9093	-187.882	-78.3896	-82.4814	-201.866	-20.9303	-88.9111	-201.627	-61.2986	-97.2319	-204.669	-50.5345	-68.9786	-242.945	-195.436	62.4021	-144.948	-116.29	61.2002	-148.965	20.5343	66.7287	-148.052	97.5456	68.1182	-145.886	-225.269	-134.486	17.2056	150.353	-108.833	40.0819	-21.3058	-287.509	-139.649	-34.5818	-189.371	-192.684	-32.0093	-142.594	-203.282	-92.2767	-156.513	-176.381	30.1536	-150.161	-172.458	-237.524
DS3	-44.0311	96.6063	-227.003	-71.6957	-121.079	-238.007	-3.83841	-118.869	-241.315	-44.0644	-127.602	-248.165	-44.5081	-105.638	-294.338	-207.559	63.1449	-171.185	-135.338	64.5711	-180.36	52.5275	56.1717	-178.482	133.741	54.5533	-174.43	-248.868	-178.787	46.408	165.466	-154.638	49.8396	-19.9104	-339.645	-190.063	-43.278	-234.734	-237.321	-31.8762	-170.489	-246.597	-112.915	-192.723	-211.92	51.6027	-190.927	-201.663	-266.152
DS30	-49.9663	97.6144	-191.191	-100.398	-65.85	-201.69	-32.5767	-73.9109	-205.35	-74.9228	-83.7763	-208.404	-74.5095	-70.0513	-244.738	-234.966	78.0544	-40.3175	-144.623	76.5719	-149.194	30.076	85.1808	-150.117	120.467	88.5893	-107.037	-246.671	-134.528	26.9763	169.889	-118.037	34.576	-44.4596	-272.561	-149.704	-56.6712	-181.11	-196.717	-47.7501	-128.775	-206.042	-122.419	-143.291	-172.85	33.5205	-141.499	-163.912	-264.083
DS4	-54.5359	92.7726	-212.308	-91.3252	-130.347	-224.1	-19.7838	-129.22	-224.609	-61.1368	-137.599	-231.932	-62.3164	-116.057	-273.749	-247.185	41.183	-160.001	-175.788	40.6462	-166.074	36.0685	49.3253	-169.347	115.198	43.9465	-165.708	-259.374	-166.846	29.1256	176.004	-141.159	43.1642	-19.7607	-326.904	-152.648	-52.8196	-231.836	-221.257	-49.1365	-174.357	-228.568	-122.287	-199.124	-199.538	35.8159	-191.98	-193.265	-272.824
DS5	-59.2838	81.3827	-206.341	-107.191	-85.7501	-220.194	-45.7403	-83.3587	-220.023	-89.3598	-90.6548	-227.677	-82.8433	-72.8949	-269.483	-224.864	51.8679	-159.664	-162.3	49.7499	-164.312	15.1378	54.6603	-165.419	86.6439	53.3304	-160.792	-228.961	-160.503	35.8223	142.706	-133.583	44.0448	-35.4328	-318.026	-155.368	-70.8938	-190.195	-219.098	-65.4015	-136.91	-225.354	-136.505	-161.838	-196.918	6.33872	-150.94	-183.549	-242.047
DS6	-54.2218	99.3385	-262.011	-116.458	-160.247	-280.877	-47.7693	-160.808	-278.864	-83.4364	-169.289	-287.905	-84.452	-143.718	-339.132	-259.803	32.6918	-186.359	-183.546	27.7247	-207.296	27.1058	30.6899	-205.398	111.7	27.8616	-199.464	-262.546	-199.187	63.3657	179.016	-174.525	59.8718	-28.2108	-390.444	-220.449	-71.9985	-285.684	-274.301	-70.121	-221.353	-284.227	-140.015	-253.043	-244.602	25.2703	-232.971	-235.632	-280.136
DS7	-72.4093	53.0644	-228.903	-121.631	-142.858	-248.323	-43.2107	-139.111	-249.021	-87.3779	-149.789	-257.081	-94.788	-121.969	-302.284	-270.493	25.4267	-176.707	-194.482	23.2242	-183.388	28.8435	31.0259	-187.724	120.761	24.2976	-180.34	-271.251	-188.328	43.9891	194.058	-153.837	60.5155	-34.6727	-358.079	-172.843	-69.0493	-255.656	-242.796	-72.0815	-202.206	-252.423	-142.545	-222.379	-219.899	17.1748	-218.536	-216.322	-288.818
DS8	-64.8265	94.3675	-210.146	-94.1511	-103.918	-222.073	-20.1575	-103.997	-223.855	-67.4173	-109.315	-236.685	-47.7423	-82.0556	-273.169	-233.023	63.2232	-160.398	-154.456	62.0036	-168.42	10.3088	69.6074	-166.235	93.0504	63.6818	-163.775	-254.733	-167.634	45.5137	173.346	-145.057	46.9446	-25.8173	-316.405	-173.794	-35.9554	-207.338	-221.58	-37.0406	-160.446	-229.538	-116.289	-183.364	-199.991	40.357	-173.786	-191.432	-273.99
DS9	-33.7655	109.394	-215.438	-50.4191	-112.48	-220.689	21.5398	-106.459	-220.159	-28.7513	-118.936	-227.113	-25.446	-97.1956	-270.773	-220.987	55.7356	-154.816	-148.762	52.0164	-164.082	47.4413	54.6628	-167.824	127.618	51.1279	-160.739	-245.858	-165.022	39.3265	164.171	-136.019	44.1214	-23.4828	-313.977	-170.683	-35.8223	-197.211	-214.598	-34.9605	-145.937	-225.951	-122.892	-169.669	-198.743	38.0176	-160.105	-185.388	-262.979
[truncated: 1,451 more columns]

## Sheet: Fear
ID	X 5-se	Y 5-se	Z 5-se	X 9-alr	Y 9-alr	Z 9-alr	X 8-all	Y 8-all	Z 8-all	X 7-su	Y 7-su	Z 7-su	X 6-pr	Y 6-pr	Z 6-pr	X 4-enr	Y 4-enr	Z 4-enr	X 3-exr	Y 3-exr	Z 3-exr	X 2-exl	Y 2-exl	Z 2-exl	X 1-enl	Y 1-enl	Z 1-enl	X 16-obr	Y 16-obr	Z 16-obr	X 15-obl	Y 15-obl	Z 15-obl	X 14-gn	Y 14-gn	Z 14-gn	X 13-li	Y 13-li	Z 13-li	X 12-ls	Y 12-ls	Z 12-ls	X 11-chr	Y 11-chr	Z 11-chr	X 10-chl	Y 10-chl	Z 10-chl	X s 99
FE1	-50.9796	101.628	-201.593	-103.326	-52.0651	-174.223	-31.5355	-80.0949	-215.83	-70.9592	-89.9361	-219.693	-70.6935	-73.8581	-257.881	-237.816	66.6698	-151.645	-144.334	68.0962	-156.602	27.4721	84.7299	-161.323	119.867	87.4235	-152.675	-247.769	-149.437	49.4275	176.224	-126.916	40.2987	-33.1355	-301.202	-150.513	-41.8027	-202.517	-204.801	-39.8664	-149.681	-213.296	-110.363	-170.058	-184.385	41.196	-167.441	-174.383	-269.633
FE10	-47.5811	115.697	-227.889	-94.471	-91.3666	-226.373	-23.2586	-100.116	-238.984	-61.2337	-108.265	-245.605	-51.8416	-81.7863	-289.38	-231.68	69.2169	-172.111	-140.491	74.8969	-181.169	22.2545	74.2397	-179.928	104.416	79.4363	-172.813	-243.082	-172.935	28.7249	170.019	-142.051	31.7282	-41.9226	-331.194	-172.708	-54.7395	-227.64	-235.055	-49.3861	-159.438	-242.204	-127.281	-185.25	-203.163	19.8909	-177.749	-202.746	-259.574
FE11	-41.6018	106.264	-189.176	-79.9628	-67.003	-191.242	-23.0392	-65.4831	-199.045	-53.4495	-74.0515	-203.79	-49.7677	-42.6534	-234.888	-205.088	81.0717	-139.656	-126.041	84.067	-144.749	33.0569	77.4276	-147.121	112.632	76.2541	-139.342	-228.357	-137.4	50.0475	154.655	-109.31	40.3388	-26.4376	-274.985	-142.021	-46.4605	-178.789	-188.307	-39.1253	-121.529	-197.243	-109.871	-139.06	-170.333	28.1796	-127.578	-162.467	-246.682
FE12	-45.1364	100.264	-194.927	-91.7457	-81.3874	-196.235	-27.4074	-84.5492	-200.702	-66.9478	-96.6245	-207.724	-68.0359	-64.8186	-248.128	-206.178	78.4064	-148.418	-134.483	79.5504	-151.003	28.7518	61.9491	-150.934	95.594	66.2855	-149.989	-216.79	-144.191	37.1911	139.151	-117.421	39.7362	-47.7505	-291.319	-131.531	-59.6801	-205.804	-193.665	-54.611	-135.137	-206.458	-131.511	-151.868	-172.722	-1.64843	-147.028	-172.457	-233.742
FE13	-37.3184	100.045	-198.911	-75.3957	-76.2767	-204.465	-13.976	-84.8853	-205.977	-54.1302	-89.6234	-213.238	-49.3833	-58.1143	-250.888	-197.183	71.1818	-149.083	-120.165	75.588	-153.563	41.0217	67.5665	-153.628	114.986	70.981	-148.049	-218.394	-149.15	36.8846	144.227	-115.831	34.4506	-34.1935	-289.845	-153.472	-52.4949	-193.993	-205.324	-42.7342	-140.665	-209.229	-106.562	-156.81	-186.455	20.6465	-137.913	-178.789	-235.163
FE14	-42.7659	73.0274	-206.374	-83.2445	-93.5562	-222.13	-20.8084	-101.301	-223.419	-54.0752	-104.87	-236.583	-47.1913	-77.4373	-270.956	-235.954	53.0343	-159.21	-141.986	56.0663	-166.857	56.2695	56.2828	-164.754	136.698	58.2959	-161.086	-251.373	-149.171	43.2552	175.874	-123.247	53.2979	-29.7621	-313.584	-164.384	-54.8224	-211.741	-220.775	-56.1313	-151.118	-227.095	-116.733	-171.801	-198.817	28.3369	-153.214	-195.812	-267.522
FE15	-33.1647	93.1703	-201.534	-55.9162	-84.3315	-213.081	3.96237	-88.8493	-215.908	-22.7064	-95.3771	-221.719	-28.3674	-66.6897	-261.941	-188.707	77.551	-154.51	-109.383	79.372	-160.577	62.6529	77.7913	-158.96	138.054	78.6641	-156.241	-240.479	-152.396	43.5012	169.087	-120.127	42.5364	-15.4167	-302.528	-164.026	-14.9482	-190.185	-212.938	-11.436	-140.283	-217.918	-75.2421	-153.912	-183.389	46.5069	-144.086	-191.818	-258.889
FE16	-37.6643	101.847	-213.975	-69.9071	-78.3883	-225.045	-6.27582	-81.2211	-229.65	-44.0339	-90.9155	-235.04	-43.3202	-61.9412	-274.161	-204.141	62.8847	-161.098	-118.291	63.1978	-166.613	46.7732	74.5738	-172.458	135.275	71.404	-160.364	-238.25	-160.893	40.4281	165.738	-128.193	36.9077	-35.5144	-317.715	-158.918	-43.8454	-197.914	-221.534	-40.4494	-143.366	-226.832	-102.07	-162.183	-201.836	38.8697	-140.494	-192.198	-255.581
FE17	-40.6274	93.5111	-206.124	-99.1419	-99.9528	-213.848	-40.8859	-103.74	-219.308	-71.6254	-110.579	-224.877	-71.0401	-77.2168	-264.396	-213.872	63.5108	-157.48	-128.639	64.7384	-161.963	36.0417	58.4639	-166.615	118.08	58.7197	-156.807	-241.029	-144.652	37.1812	162.977	-123.06	33.74	-43.6016	-314.698	-139.842	-65.2655	-228.993	-212.639	-58.6669	-166.417	-221.367	-118.655	-183.325	-199.661	22.7377	-152.498	-180.555	-256.463
FE18	-35.9624	101.516	-191.516	-78.9299	-70.9265	-198.05	-25.7636	-71.8061	-204.328	-51.2946	-81.0767	-206.46	-53.0528	-49.3155	-241.074	-215.05	102.498	-46.196	-130.713	91.7745	-147.458	43.0821	86.4583	-150.029	124.991	88.5635	-142.775	-233.477	-141.443	37.5194	161.927	-108.841	40.2449	-40.0248	-275.356	-144.954	-53.3309	-184.84	-196.598	-52.2824	-124.443	-203.793	-112.054	-148.586	-179.727	13.9836	-140.27	-176.359	-256.444
FE19	-50.4164	101.486	-197.956	-85.7984	-69.0142	-205.944	-21.0696	-70.3001	-208.448	-59.9904	-77.7725	-215.283	-56.5929	-45.0986	-256.043	-242.259	94.1082	-151.863	-157.452	92.5434	-161.338	48.2021	95.7825	-155.755	123.96	94.5846	-153.309	-244.356	-141.045	33.8685	166.945	-119.521	37.2899	-42.1103	-269.086	-156.812	-47.1965	-159.677	-209.325	-42.3373	-111.237	-215.195	-113.115	-135.503	-187.091	24.748	-121.833	-185.322	-260.007
FE2	-39.5581	103.64	-201.815	-66.6866	-65.3744	-195.498	3.57395	-75.5735	-211.74	-37.4949	-82.8907	-221.447	-32.0922	-58.2578	-257.584	-214.287	88.9547	-152.048	-128.199	89.1169	-157.216	32.1714	83.5411	-156.61	117.446	86.5031	-153.057	-234.958	-144.809	35.7054	158.826	-120.331	49.8667	-23.1191	-303.556	-150.398	-38.9852	-190.088	-208.434	-27.3089	-131.498	-214.514	-103.676	-151.836	-184.725	47.8261	-142.491	-173.949	-253.856
FE20	-46.6912	85.1498	-217.495	-71.2197	-90.4042	-238.052	-10.8653	-101.621	-231.415	-48.928	-103.651	-245.884	-48.7095	-79.4388	-283.616	-235.684	46.9148	-166.416	-147.828	54.2194	-177.06	51.9274	43.4772	-172.259	128.506	46.9728	-170.478	-238.561	-175.105	45.9315	166.332	-141.411	50.759	-35.4937	-331.404	-163.956	-53.7368	-219.401	-230.873	-46.6936	-150.327	-237.146	-109.859	-171.855	-209.367	16.5343	-158.479	-203.456	-257.255
FE21	-47.9002	111.132	-212.063	-75.2672	-63.1058	-221.355	-16.4962	-67.5835	-223.392	-50.8945	-73.2228	-235.764	-48.5952	-47.57	-269.097	-234.645	78.8756	-160.261	-146.295	75.0283	-167.901	29.1808	85.8799	-167.208	111.477	86.301	-157.155	-232.762	-163.983	41.2658	162.755	-128.748	35.0836	-30.1301	-302.754	-169.213	-37.4832	-201.84	-212.708	-35.1893	-134.173	-224.716	-95.5387	-149.486	-194.957	25.4248	-141.001	-193.096	-252.264
FE22	-33.8283	98.3665	-172.601	-77.0344	-62.443	-175.574	-24.2519	-68.2665	-179.081	-59.1519	-70.94	-181.766	-47.1818	-43.4018	-214.747	-205.395	63.6536	-128.07	-127.687	67.6583	-131.276	23.4017	65.6223	-132.27	96.4229	70.7027	-129.023	-224.79	-120.97	27.7337	148.024	-97.3518	33.8737	-57.2897	-238.467	-117.682	-54.0756	-159.901	-176.432	-57.2	-112.271	-179.301	-127.062	-113.263	-134.008	20.0739	-118.898	-150.98	-240.773
FE23	-55.5004	101.088	-202.553	-75.1533	-81.746	-215.742	-14.2433	-83.7272	-217.121	-54.9663	-89.2933	-221.908	-49.8332	-50.2589	-256.578	-240.411	79.0921	-155.175	-147.482	84.3751	-159.375	22.341	83.2245	-159.664	101.817	86.5039	-156.725	-253.509	-151.527	29.9987	182.899	-117.454	43.9036	-53.84	-291.241	-147.872	-58.3713	-175.466	-213.998	-51.9871	-131.416	-219.179	-123.345	-152.342	-192.488	13.9659	-141.253	-190.351	-272.1
FE24	-63.8859	102.534	-200.348	-79.6923	-80.2737	-209.61	-15.0117	-86.3245	-212.082	-47.4186	-88.4744	-224.936	-52.6895	-56.0765	-259.593	-239.489	89.2025	-155.504	-150.216	89.7946	-159.449	40.2405	93.5049	-158.498	122.193	94.2194	-155.242	-241.444	-156.593	36.5518	172.019	-120.46	42.2791	-35.2185	-298.249	-156.878	-54.6201	-198.675	-210.921	-55.0174	-144.451	-217.013	-110.322	-159.922	-190.832	24.2599	-150.244	-187.116	-261.807
FE25	-54.6749	98.3988	-200.374	-74.9495	-79.4191	-215.327	-11.8294	-81.2329	-214.865	-48.8545	-91.2767	-219.129	-49.9332	-58.5131	-260.804	-240.621	87.2449	-154.059	-152.868	89.0455	-158.916	41.2199	92.3086	-158.442	121.383	97.2315	-155.76	-242.717	-152.644	46.5055	172.568	-118.566	43.6737	-31.5093	-303.836	-151.534	-46.6279	-199.287	-209.514	-37.576	-139.567	-218.503	-102.776	-158.769	-196.491	38.8623	-131.981	-177.809	-262.991
FE26	-50.5135	97.2328	-193.949	-78.8939	-73.5196	-203.058	-8.77285	-77.0389	-201.599	-50.1674	-84.4185	-211.665	-49.296	-57.5276	-249.984	-233.467	68.3889	-148.864	-148.176	75.4538	-152.548	21.1334	84.1992	-153.358	100.318	85.3649	-148.853	-247.745	-138.955	28.1938	174.243	-108.237	33.256	-48.8375	-277.533	-143.448	-55.9209	-187.752	-202.316	-48.4525	-134.376	-208.414	-109.346	-153.19	-185.052	33.1331	-130.86	-173.039	-265.561
FE27	-33.7061	99.1736	-205.677	-57.2473	-65.8292	-217.462	6.42798	-66.5458	-219.107	-37.0494	-73.8457	-225.174	-23.3639	-39.8252	-261.378	-193.515	77.8533	-156.225	-103.705	78.2543	-161.632	42.3311	80.4313	-163.489	126.975	82.292	-156.926	-243.309	-157.805	37.1707	172.713	-122.737	47.8772	-35.3678	-297.633	-160.896	-37.5187	-181.024	-214.299	-29.1384	-122.664	-221.392	-89.0923	-142.226	-185.647	49.0895	-133.233	-187.886	-262.706
FE28	-37.2282	95.7498	-189.951	-56.2474	-58.7262	-201.359	0.0122324	-59.6743	-202.208	-31.6832	-71.8686	-204.316	-25.1192	-40.9192	-243.753	-207.683	85.4235	-143.687	-131.769	91.1315	-148.875	35.2738	93.2543	-149.961	115.79	94.9852	-142.241	-226.358	-139.478	40.9778	150.672	-111.142	36.1337	-23.0221	-280.789	-152.583	-27.3597	-176.527	-195.039	-24.7688	-118.104	-204.522	-80.6888	-125.501	-171.557	47.8223	-111.19	-170.439	-245.843
FE29	-64.8575	86.736	-176.108	-110.481	-76.2519	-184.572	-55.2627	-78.7005	-190.283	-81.0239	-84.797	-194.826	-89.6134	-64.8346	-230.365	-217.59	62.6518	-135.388	-139.607	62.2258	-140.35	-7.19992	73.1364	-142.692	66.2804	75.0704	-135.821	-219.35	-133.567	31.1853	142.885	-106.209	29.1602	-39.631	-256.834	-141.073	-57.3748	-178.581	-184.627	-60.8318	-122.274	-192.992	-104.754	-138.542	-169.515	4.04068	-120.264	-168.137	-236.512
FE3	-37.342	110.413	-227.476	-83.266	-84.6616	-236.108	-22.9138	-86.1088	-241.386	-57.88	-94.3146	-250.71	-54.7296	-59.0079	-288.497	-217.14	76.7124	-169.476	-130.685	80.8447	-176.229	52.171	71.1952	-176.419	132.527	73.9305	-172.144	-241.455	-165.128	42.119	163.642	-143.95	38.4173	-29.3896	-338.147	-174.042	-47.355	-208.279	-235.229	-34.6791	-148.906	-242.202	-102.366	-171.825	-214.005	38.1268	-156.415	-202.902	-259.275
FE30	-59.8598	109.878	-210.591	-118.632	-94.9278	-214.653	-54.6581	-100.092	-223.306	-90.8488	-105.184	-230.232	-83.2676	-68.0817	-271.993	-234.198	97.9259	-159.038	-142.02	104.838	-167.222	39.5048	102.369	-167.803	117.729	105.578	-165.652	-239.923	-158.11	41.5582	165.841	-126.774	36.9442	-36.6723	-294.942	-181.654	-56.8185	-201.621	-219.584	-54.0107	-150.154	-223.877	-120.764	-163.796	-178.139	22.1898	-152.018	-198.419	-260.327
FE4	-48.5094	103.111	-217.218	-82.204	-95.3635	-227.848	-18.6933	-99.7116	-231.308	-55.2281	-107.533	-238.747	-55.8305	-80.7813	-279.285	-248.909	65.1112	-162.412	-159.838	67.572	-169.6	34.3	73.1078	-171.983	123.246	76.2832	-163.701	-247.36	-160.244	46.3636	175.439	-128.149	43.3583	-32.8468	-319.876	-172.498	-45.8417	-211.876	-226.727	-48.2824	-154.128	-233.701	-113.163	-168.706	-202.058	37.7303	-143.48	-193.304	-265.199
FE5	-41.6144	106.066	-220.256	-79.1827	-101.773	-226.993	-20.72	-109.038	-233.865	-58.8352	-110.933	-237.823	-48.4129	-76.1719	-283.04	-210.603	97.2304	-166.68	-121.994	96.7608	-176.238	29.1512	90.5009	-176.205	105.576	91.4566	-169.252	-225.15	-168.02	52.463	151.113	-134.515	45.9264	-38.9353	-322.906	-171.784	-46.8408	-226.161	-214.007	-44.7402	-164.202	-231.333	-115.784	-158.307	-156.91	32.3451	-158.471	-173.251	-245.654
FE6	-32.1638	118.492	-266.575	-75.2295	-96.7391	-264.164	14.0844	-114.301	-274.715	-32.1371	-123.275	-296.853	-31.681	-90.9955	-341.198	-240.63	67.0118	-198.082	-146.367	73.2091	-206.969	57.2692	69.0566	-208.068	150.097	77.0015	-200.805	-259.484	-199.594	49.0807	186.812	-165.369	55.6319	-38.9118	-388.492	-208.009	-44.5214	-286.603	-268.801	-25.5362	-204.452	-280.283	-118.282	-209.005	-237.903	54.2505	-196.009	-222.425	-278.059
FE7	-73.2258	89.375	-220.003	-110.212	-98.6406	-231.726	-47.0484	-103.015	-237.34	-82.7894	-110.053	-245.223	-83.0214	-77.6838	-294.179	-240.011	59.7499	-170.663	-154.711	65.4699	-178.553	-3.89754	72.3529	-180.279	80.1974	71.2988	-173.871	-233.679	-184.651	32.4654	161.287	-154.064	34.1744	-48.121	-331.299	-172.58	-71.3337	-229.4	-232.277	-64.8651	-155.543	-243.408	-122.888	-173.423	-212.165	9.40486	-170.3	-209.605	-251.342
FE8	-65.1862	103.073	-225.669	-110.501	-93.3264	-235.088	-49.5218	-94.9588	-243.491	-83.3889	-105.356	-246.681	-80.6785	-80.2069	-294.192	-238.781	64.3005	-173.887	-150.532	63.6982	-177.791	-4.80416	73.1347	-181.644	81.6148	77.4206	-172.764	-237.504	-174.446	46.7656	166.851	-135.118	37.1608	-34.012	-341.163	-173.992	-57.1143	-226.384	-236.026	-49.6304	-152.694	-244.222	-118.962	-185.378	-214.992	22.519	-156.397	-198.399	-255.475
FE9	-44.3776	107.554	-218.067	-83.8589	-68.7786	-221.293	-10.2254	-79.147	-227.529	-56.6098	-86.1024	-234.427	-48.6554	-53.0208	-280.702	-223.808	84.6086	-164.962	-130.96	86.5519	-172.176	32.9999	89.6812	-176.482	120.181	91.6106	-166.557	-250.484	-159.747	36.9037	173.9	-136.185	47.3116	-41.8758	-329.267	-156.495	-55.3806	-220.25	-221.636	-49.6714	-151.522	-232.073	-143.575	-164.233	-185.535	33.3707	-153.375	-181.248	-268.631
[truncated: 1,451 more columns]

## Sheet: Happy
ID	X 5-se	Y 5-se	Z 5-se	X 9-alr	Y 9-alr	Z 9-alr	X 8-all	Y 8-all	Z 8-all	X 7-su	Y 7-su	Z 7-su	X 6-pr	Y 6-pr	Z 6-pr	X 4-enr	Y 4-enr	Z 4-enr	X 3-exr	Y 3-exr	Z 3-exr	X 2-exl	Y 2-exl	Z 2-exl	X 1-enl	Y 1-enl	Z 1-enl	X 16-obr	Y 16-obr	Z 16-obr	X 15-obl	Y 15-obl	Z 15-obl	X 14-gn	Y 14-gn	Z 14-gn	X 13-li	Y 13-li	Z 13-li	X 12-ls	Y 12-ls	Z 12-ls	X 11-chr	Y 11-chr	Z 11-chr	X 10-chl	Y 10-chl	Z 10-chl	X s 99
HA1	-51.7194	86.3687	-184.832	-71.6725	-73.7279	-198.22	-5.25176	-74.3703	-199.001	-40.7249	-79.6267	-215.444	-44.6087	-48.6072	-236.342	-238.841	63.9896	-143.309	-155.109	64.7229	-146.531	31.8645	72.7437	-147.318	113.626	76.5068	-144.316	-248.682	-135.643	34.3294	173.206	-110.359	37.8445	-47.2585	-269.412	-142.462	-49.7425	-188.218	-187.185	-35.3652	-119.837	-200.891	-106.626	-141.669	-178.641	36.0194	-119.015	-172.401	-269.319
HA10	-63.2137	108.589	-208.521	-89.3819	-85.0396	-220.056	-26.5679	-89.4573	-223.525	-57.5583	-97.92	-230.784	-59.9969	-73.5318	-272.173	-251.031	72.5179	-159.583	-166.455	71.8408	-164.757	23.2331	73.3298	-166.268	99.7039	76.5765	-159.965	-259.033	-165.956	31.4729	165.895	-141.53	25.9427	-38.6991	-317.715	-154.95	-58.3073	-211.643	-208.874	-51.2696	-139.553	-222.205	-132.725	-162.053	-205.648	11.7469	-137.396	-197.627	-274.608
HA11	-52.1941	132.449	-215.48	-87.3455	-88.4041	-220.081	-27.6759	-92.546	-220.78	-64.9495	-96.5748	-232.295	-59.3742	-58.852	-266.935	-251.998	72.1715	-158.893	-168.865	75.1368	-165.015	23.1301	72.9453	-166.023	97.8482	74.3182	-162.757	-261.036	-161.429	32.7668	165.133	-141.334	38.5633	-48.2034	-308.344	-161.64	-70.7004	-207.755	-214.345	-62.4669	-131.46	-226.147	-140.045	-151.766	-203.832	4.22064	-141.903	-201.148	-276.152
HA12	-62.3143	107.051	-195.54	-95.5336	-85.9814	-206.16	-35.5002	-95.3223	-203.817	-65.2922	-102.901	-211.556	-73.0028	-77.4591	-252.7	-228.388	62.2473	-143.364	-148.498	60.1579	-154.102	25.0397	57.1165	-156.608	94.432	59.2394	-151.465	-244.514	-151.596	33.7557	149.039	-129.298	31.5665	-43.0578	-298.035	-139.128	-75.1665	-212.009	-187.604	-73.0818	-132.156	-210.997	-137.637	-160.45	-190.453	-3.39587	-135.068	-184.835	-260.45
HA13	-48.2293	101.233	-188.603	-77.0548	-79.696	-193.024	-13.6358	-86.1614	-196.846	-44.9867	-91.0369	-210.151	-46.5574	-66.2287	-244.194	-214.088	66.1605	-143.398	-131.464	69.5041	-151.696	30.9052	69.2936	-148.257	95.0665	69.6262	-147.021	-242.061	-151.225	25.1012	151.678	-114.124	29.5898	-32.4517	-285.675	-140.545	-45.6454	-213.791	-181.903	-44.7346	-126.819	-204.147	-125.068	-142.252	-182.023	27.8289	-134.225	-179.15	-257.903
HA14	-68.1231	71.9786	-162.704	-124.462	-67.353	-162.977	-64.9882	-75.6371	-174.307	-97.133	-77.9672	-182.737	-84.5745	-48.1524	-207.826	-239.332	54.3345	-128.25	-168.464	56.9584	-131.697	-4.19975	63.05	-129.165	58.7421	64.7952	-126.921	-227.43	-134.533	12.7866	134.075	-103.333	35.6119	-63.1821	-234.947	-120.958	-81.9979	-170.027	-150.108	-80.2462	-111.279	-178.421	-144.157	-118.649	-146.126	-3.89767	-121.905	-164.402	-242.004
HA15	-58.567	113.87	-204.021	-89.9101	-95.7967	-211.372	-21.1111	-96.6057	-210.691	-63.1317	-106.882	-222.13	-63.17	-82.1421	-263.379	-244.618	68.6364	-154.113	-155.31	71.4537	-159.601	27.9872	71.8491	-162.571	111.886	72.2811	-155.332	-269.166	-159.444	16.264	178.78	-129.47	21.0394	-45.8194	-312.526	-138.388	-64.1662	-217.199	-196.626	-65.0746	-143.8	-216.352	-128.418	-165.803	-197.182	7.28798	-142.183	-197.884	-286.331
HA16	-43.5598	100.932	-185.059	-83.5859	-74.0859	-199.888	-29.8773	-76.8491	-200.224	-59.7127	-87.6692	-205.436	-55.6281	-60.7998	-239.094	-224.436	68.0022	-140.257	-146.557	64.7059	-145.345	24.4708	66.2652	-145.196	93.9061	70.987	-140.44	-243.898	-145.736	35.4072	148.28	-128.95	30.3716	-39.6598	-282.048	-130.971	-42.5918	-180.59	-187.079	-41.7744	-129.319	-197.288	-123.552	-132.928	-175.533	26.9156	-125.592	-173.244	-260.356
HA17	-61.5349	94.7549	-204.452	-86.5694	-87.7683	-220.602	-26.1868	-92.3076	-221.726	-62.3116	-100.233	-233.352	-54.9925	-80.3966	-269.646	-238.599	68.8286	-157.262	-149.508	73.7718	-166.528	27.763	72.2531	-163.857	106.9	76.5203	-157.874	-263.094	-156.557	38.9045	167.518	-137.832	48.6137	-76.5743	-314.948	-110.83	-85.6895	-200.356	-146.288	-70.5269	-136.111	-224.117	-148.074	-147.516	-197.711	1.19386	-149.847	-199.665	-279.646
HA18	-56.0845	114.283	-219.389	-104.898	-100.054	-225.877	-45.0793	-95.8684	-232.151	-80.0133	-104.025	-246.236	-81.7292	-80.9869	-285.174	-243.289	81.5929	-166.784	-160.593	82.3413	-173.466	36.5689	80.7007	-172.548	111.401	83.6617	-166.04	-243.692	-168.613	44.4617	158.495	-137.991	36.5088	-65.5849	-333.849	-132.565	-75.8447	-221.916	-155.765	-78.0809	-152.965	-234.294	-133.522	-160.469	-214.841	-6.60254	-158.221	-212.823	-263.054
HA19	-59.8557	105.481	-179.961	-94.647	-59.7912	-188.231	-40.8092	-60.5133	-195.3	-75.846	-69.9594	-195.727	-65.8354	-45.7812	-233.691	-238.677	85.4964	-138.824	-166.964	91.3844	-142.171	18.6152	86.3963	-145.783	96.3634	88.5635	-136.765	-239.315	-129.75	40.6212	153.203	-101.491	37.0553	-81.1102	-258.592	-104.577	-81.9856	-160.134	-127.604	-66.2225	-97.937	-195.18	-147.262	-113.666	-164.689	19.7063	-105.023	-165.317	-258.503
HA2	-56.319	106.002	-186.862	-73.1286	-74.6379	-195.361	-14.1814	-80.7922	-194.83	-45.2732	-85.487	-202.743	-44.2965	-40.922	-230.6	-225.124	69.2659	-141.172	-142.742	69.6794	-146.771	27.2195	71.7	-146.581	99.2104	75.9197	-143.689	-255.459	-143.909	27.4758	161.564	-118.417	39.7179	-45.0301	-266.62	-151.174	-49.6262	-183.626	-186.502	-43.6523	-113.825	-201.882	-127.326	-129.833	-176.099	35.6898	-121.916	-168.762	-270.949
HA20	-57.2541	109.872	-187.346	-113.519	-65.301	-188.903	-52.3737	-68.0384	-200.278	-82.0872	-78.2737	-203.418	-81.4775	-46.9762	-241.112	-245.784	89.7257	-143.91	-165.962	95.7188	-151.051	25.4525	87.5345	-148.966	99.909	91.32	-144.558	-246.078	-138.95	27.4137	157.875	-119.839	27.5687	-71.3389	-270.513	-115.961	-76.5093	-166.384	-133.521	-72.6439	-115.867	-201.899	-149.367	-117.071	-172.612	8.43108	-121.436	-177.133	-264.516
HA21	-60.4626	100.277	-180.379	-98.3384	-77.8771	-188.946	-54.2067	-81.8338	-191.952	-79.6982	-86.7744	-198.997	-76.0923	-69.9265	-231.849	-258.167	42.6494	-131.935	-179.512	50.8553	-144.495	13.0616	57.482	-144.208	77.6796	59.1197	-137.301	-259.317	-143.217	9.29801	130.159	-109.607	34.4036	-66.4012	-252.524	-124.826	-68.7665	-178.412	-184.775	-68.1807	-130.649	-193.438	-132.232	-136.923	-164.262	-2.17962	-133.138	-174.14	-273.338
HA22	-70.6648	114.73	-189.044	-104.846	-64.6919	-157.539	-40.7527	-65.9951	-200.517	-70.0284	-72.3969	-216.369	-67.7939	-36.4133	-237.393	-245.94	76.2229	-145.151	-166.742	81.3028	-151.502	12.7603	84.0935	-149.018	81.3906	85.5289	-145.587	-277.152	-142.991	22.3123	145.016	-118.749	23.9282	-66.1752	-257.902	-131.53	-72.0738	-174.541	-192.797	-69.1643	-113.814	-203.973	-143.601	-130.517	-169.705	2.04489	-128.899	-181.02	-289.448
HA23	-69.2716	92.3596	-157.981	-126.059	-28.6626	-127.951	-63.5283	-43.0032	-170.123	-92.9772	-49.7408	-178.315	-87.4343	-20.459	-204.143	-227.654	79.2961	-126.937	-152.017	78.8342	-130.491	0.659625	79.0832	-127.579	66.7874	84.5607	-124.168	-268.972	-117.085	17.9965	138.02	-87.7036	34.757	-83.4619	-231.43	-88.6216	-82.3588	-146.023	-113.238	-79.7103	-85.595	-173.041	-154.039	-71.415	-129.433	-5.00896	-81.1888	-151.44	-282.054
HA24	-74.5953	113.032	-189.282	-121.893	-57.5762	-196.965	-65.0466	-60.1734	-201.523	-94.5075	-69.397	-205.47	-97.0606	-38.3747	-245.742	-262.195	87.5584	-148.715	-183.041	85.7297	-153.176	14.3318	88.0222	-148.961	89.9722	93.7504	-145.48	-296.546	-141.48	24.7755	165.976	-119.457	12.682	-97.9287	-259.533	-114.917	-95.9025	-167.151	-198.192	-94.5137	-104.64	-205.8	-164.88	-115.22	-179.814	-5.18988	-112.381	-184.46	-310.547
HA25	-84.5302	108.41	-186.637	-123.505	-55.5441	-196.002	-66.8406	-60.5898	-202.33	-97.1109	-71.4827	-205.094	-89.2241	-39.4156	-245.828	-261.242	88.7406	-149.15	-177.574	88.2604	-153.67	13.5524	90.646	-152.303	88.9957	92.1217	-146.707	-308.34	-90.8919	-43.4622	155.518	-46.211	-24.8677	-97.0463	-269.253	-108.937	-106.32	-173.633	-129.483	-91.0968	-111.614	-204.896	-165.553	-122.037	-182.422	-11.8845	-120.427	-186.43	-301.555
HA26	-66.6896	102.482	-189.764	-116.57	-58.2895	-197.434	-59.8335	-61.2443	-198.563	-93.5328	-63.0829	-223.188	-93.8359	-17.7109	-236.052	-210.668	74.4328	-158.37	-135.473	71.3753	-167.792	10.9132	69.2984	-153.803	82.3184	73.9139	-147.689	-274.087	-137.476	33.045	140.434	-116.097	30.416	-72.6189	-264.049	-128.662	-77.0506	-180.054	-196.444	-76.6094	-115.697	-205.533	-139.373	-119.971	-169.509	-4.92241	-119.683	-195.671	-287.11
HA27	-95.8015	96.2411	-174.453	-111.329	-71.3994	-180.3	-63.8754	-74.9351	-186.433	-92.3357	-80.6494	-189.154	-89.8013	-52.9035	-227.651	-250.87	67.4941	-132.693	-173.882	69.8861	-138.05	-9.2653	77.3364	-137.946	52.2427	77.6712	-138.916	-277.796	-119.912	22.9637	138.3	-113.584	24.3891	-87.1098	-242.293	-110.803	-99.6145	-158.904	-121.292	-86.062	-109.221	-189.764	-152.331	-121.551	-167.962	-11.237	-114.349	-170.333	-288.016
HA28	-81.6077	115.205	-193.853	-107.677	-68.3801	-203.147	-47.598	-72.8476	-201.77	-87.0227	-71.4988	-214.509	-84.1398	-30.5142	-239.501	-244.274	67.378	-147.987	-161.786	70.5046	-153.044	6.44584	84.4378	-152.743	72.5848	85.5746	-153.659	-296.752	-139.015	30.6177	162.327	-127.171	14.3751	-79.039	-279.031	-122.75	-97.2512	-177.164	-134.755	-84.9147	-113.774	-208.87	-168.077	-123.935	-179.039	-5.34632	-121.43	-186.495	-309.128
HA29	-43.2996	94.9082	-163.637	-63.5446	-54.0995	-182.012	-9.7686	-61.1831	-175.411	-38.7287	-60.7943	-190.832	-28.3761	-40.5524	-219.475	-211.539	75.2111	-132.747	-138.052	80.4821	-139.16	30.3849	85.8318	-134.554	91.4224	85.606	-134.152	-256.124	-140.222	8.14908	130.468	-104.351	24.9248	-69.0512	-242.475	-113.097	-75.0245	-154.241	-118.472	-47.2962	-102.442	-182.171	-118.547	-92.1701	-156.425	24.7984	-100.032	-159.112	-271.253
HA3	-47.3426	110.861	-212.55	-73.007	-88.5127	-222.125	-15.8505	-90.2186	-227.59	-49.9035	-98.3352	-231.765	-46.5279	-75.3154	-274.413	-230.045	64.5618	-159.787	-147.091	68.5048	-166.468	33.7635	63.8194	-169.041	115.173	65.8431	-160.494	-257.673	-174.468	40.7491	167.614	-145.083	34.3146	-47.6198	-315.679	-159.381	-59.4381	-213.219	-210.963	-50.8069	-152.71	-226.693	-115.09	-170.924	-207.027	11.2467	-153.875	-203.363	-276.392
HA30	-91.3726	95.6865	-171.429	-112.367	-79.6888	-162.902	-55.2395	-86.1958	-182.761	-79.7843	-90.1863	-187.213	-75.4338	-64.5626	-222.631	-241.371	68.2056	-133.655	-180.644	67.7576	-136.353	-3.48167	79.4297	-136.417	53.4692	83.0941	-135.037	-255.878	-132.656	34.1564	122.179	-114.9	34.0203	-109.016	-234.578	-90.1077	-100.485	-152.187	-118.144	-82.459	-116.209	-183.367	-147.263	-114.35	-157.44	-21.8824	-122.223	-167.855	-271.241
HA4	-43.7741	112.644	-207.442	-82.0031	-99.0245	-216.71	0.896661	-95.609	-208.173	-52.4638	-106.561	-230.465	-60.6023	-68.9643	-258.629	-264.555	51.1392	-155.307	-164.643	54.7921	-161.592	46.1813	60.3449	-162.242	136.772	62.2333	-157.266	-287.075	-166.957	32.3845	202.438	-135.724	32.812	-44.7837	-314.475	-143.144	-56.4675	-233.343	-198.555	-47.808	-162.578	-220.159	-139.985	-172.424	-193.803	9.23748	-190.753	-208.118	-304.277
HA5	-69.4491	98.6589	-194.224	-100.933	-74.5139	-206.579	-38.2278	-74.997	-208.719	-73.3484	-85.3641	-215.368	-78.0804	-53.0022	-254.034	-239.848	67.9201	-148.333	-157.005	69.6925	-155.403	26.2223	70.1137	-155.18	97.1027	71.6511	-154.181	-250.862	-154.694	42.8692	157.853	-129.176	44.7079	-59.601	-284.051	-148.768	-71.581	-180.8	-198.57	-65.4835	-123.22	-212.614	-116.205	-143.487	-194.523	-0.500266	-137.543	-193.348	-268.781
HA6	-49.212	116.372	-264.846	-77.3599	-122.224	-283.985	-12.9464	-128.315	-284.323	-51.1437	-139.137	-289.639	-48.2694	-97.5252	-344.454	-260.641	57.7395	-204.846	-167.978	58.4184	-212.204	47.0393	69.8791	-214.736	134.483	68.6454	-204.812	-282.309	-224.124	17.7009	195.999	-184.185	23.8771	-25.6754	-399.511	-217.547	-53.6983	-267.686	-276.631	-50.8599	-179.2	-289.133	-114.583	-217.851	-257.603	19.7991	-203.268	-264.754	-298.887
HA7	-60.6868	86.1618	-212.032	-92.4352	-100.781	-228.947	-30.725	-98.7988	-234.118	-70.7412	-108.959	-237.998	-66.7602	-84.0415	-279.105	-256.561	52.8958	-163.263	-164.071	53.5013	-168.998	22.7618	62.9443	-168.814	98.4018	68.9302	-167.981	-273.375	-174.506	33.2149	183.168	-150.195	29.3207	-34.7115	-333.82	-146.271	-61.9896	-232.451	-210.236	-62.5543	-140.478	-233.059	-133.431	-169.339	-204.187	29.7191	-147.297	-204.407	-290.459
HA8	-58.1205	89.8898	-212.205	-102.656	-97.6915	-218.806	-29.7319	-102.437	-228.22	-69.7469	-107.146	-243.129	-62.7598	-79.654	-278.533	-251.239	51.7485	-166.281	-166.8	52.5602	-169.404	23.065	67.6851	-171.047	100.118	65.5015	-167.256	-277.296	-164.371	42.1164	184.641	-144.034	37.2694	-46.2182	-317.392	-166.093	-54.9931	-227.192	-212.733	-49.1373	-151.692	-232.784	-117.604	-176.647	-211.178	19.147	-163.437	-208.183	-294.834
HA9	-69.0724	114.21	-210.076	-100.557	-87.7368	-218.845	-40.7912	-92.0966	-222.322	-74.7254	-98.9088	-228.436	-74.6291	-71.9926	-273.191	-248.62	74.2469	-161.133	-164.339	74.707	-167.696	19.4302	79.009	-166.313	93.1745	78.7172	-163.099	-258.734	-167.675	35.8346	166.759	-139.314	43.0999	-56.9594	-319.634	-143.547	-73.5099	-221.009	-205.859	-76.0418	-132.629	-228.741	-166.317	-144.633	-185.71	-7.59441	-156.675	-205.825	-276.37
[truncated: 1,451 more columns]

## Sheet: Sad
ID	X 5-se	Y 5-se	Z 5-se	X 9-alr	Y 9-alr	Z 9-alr	X 8-all	Y 8-all	Z 8-all	X 7-su	Y 7-su	Z 7-su	X 6-pr	Y 6-pr	Z 6-pr	X 4-enr	Y 4-enr	Z 4-enr	X 3-exr	Y 3-exr	Z 3-exr	X 2-exl	Y 2-exl	Z 2-exl	X 1-enl	Y 1-enl	Z 1-enl	X 16-obr	Y 16-obr	Z 16-obr	X 15-obl	Y 15-obl	Z 15-obl	X 14-gn	Y 14-gn	Z 14-gn	X 13-li	Y 13-li	Z 13-li	X 12-ls	Y 12-ls	Z 12-ls	X 11-chr	Y 11-chr	Z 11-chr	X 10-chl	Y 10-chl	Z 10-chl	X s 99
SA1	-1.79581	77.0476	-212.535	-38.3637	-110.795	-223.009	49.3202	-114.943	-226.94	9.40345	-123.076	-228.897	13.7068	-98.1879	-273.975	-162.168	48.6595	-162.862	-78.4169	47.382	-169.271	80.2247	49.7388	-166.206	159.697	50.509	-161.546	-221.799	-131.953	49.7181	224.088	-127.688	35.8413	10.1422	-311.385	-185.668	17.085	-219.08	-219.456	10.8252	-167.349	-229.2	-73.2446	-181.203	-186.059	89.9754	-180.228	-191.893	-231.012
SA10	-31.4469	75.8991	-214.979	-60.1937	-130.202	-236.703	20.4587	-131.593	-229.797	-26.5753	-140.788	-239.695	-22.0644	-126.674	-278.134	-207.625	42.3202	-164.382	-132.34	38.6532	-173.984	49.7092	45.2994	-172.782	129.712	43.0289	-166.038	-228.019	-154.637	33.6127	195.563	-148.62	40.712	-15.9369	-307.737	-198.823	-21.3095	-243.126	-215.01	-18.3406	-174.256	-234.332	-94.1266	-201.822	-202.449	43.7939	-203.377	-196.763	-243.044
SA11	-29.5056	82.0096	-202.444	-72.0804	-103.598	-216.809	5.47254	-100.825	-216.993	-34.3526	-109.445	-226.704	-35.6486	-92.4004	-262.932	-176.205	67.5832	-153.983	-110.253	69.4523	-160.436	54.7467	57.1008	-159.838	129.581	55.7497	-154.039	-220.514	-144.45	46.0381	188.68	-137.888	42.4828	-33.9052	-302.061	-169.703	-36.9465	-205.223	-209.177	-40.4674	-150.122	-220.511	-107.978	-175.819	-182.743	26.5912	-169.736	-189.735	-237.825
SA12	-38.5509	80.1707	-211.159	-62.7524	-125.977	-226.731	8.77275	-122.715	-227.643	-32.7804	-130.771	-236.207	-28.2774	-111.399	-275.536	-190.113	49.7361	-161.518	-122.704	48.3325	-167.22	58.9686	45.3684	-168.557	129.586	44.3509	-165.657	-212.753	-152.335	50.0736	180.185	-143.355	40.2182	-26.1402	-320.081	-178.341	-27.0598	-226.056	-218.895	-24.9758	-169.888	-230.245	-106.397	-204.786	-198.326	46.5437	-193.282	-181.893	-228.548
SA13	-28.7117	70.9222	-201.615	-59.7151	-115.012	-219.378	13.9872	-115.22	-219.287	-28.3174	-125.611	-226.8	-30.5872	-104.998	-264.78	-164.557	53.5103	-155.676	-99.2279	50.2748	-160.938	58.5657	48.4237	-161.11	131.49	47.4855	-155.545	-216.826	-141.875	43.3555	183.818	-128.824	52.1572	-7.17363	-293.931	-185.725	-10.8569	-210.248	-213.718	-13.3931	-160.524	-221.823	-76.9202	-194.716	-189.21	75.2221	-194.026	-176.981	-232.197
SA14	-26.2175	70.8861	-180.355	-56.9325	-102.239	-191.975	7.51682	-106.836	-188.875	-28.741	-110.723	-198.028	-25.6045	-95.4844	-232.672	-191.895	42.6805	-134.879	-114.994	39.7541	-141.378	53.4152	48.8743	-141.206	121.692	49.6791	-137.311	-208.611	-125.062	32.6365	173.29	-115.643	38.5734	-11.8661	-270.848	-152.018	-9.56595	-184.499	-187.672	-4.10204	-138.056	-195.108	-74.4603	-155.8	-169.382	59.8421	-159.071	-158.118	-222.726
SA15	-35.0163	84.5806	-226.741	-68.0499	-133.657	-241.522	20.2305	-129.434	-243.952	-28.8515	-142.206	-249.7	-27.9804	-125.498	-293.489	-230.021	48.1538	-171.764	-139.012	45.849	-178.69	64.72	43.4305	-180.083	144.404	47.7666	-177.032	-226.486	-190.856	40.7925	212.117	-152.619	49.1141	-2.72675	-333.098	-203.009	-17.2569	-233.79	-237.422	-14.774	-185.343	-246.598	-92.5848	-212.723	-207.981	58.3069	-210.232	-202.093	-246.753
SA16	-25.6923	84.0613	-192.616	-55.3092	-108.208	-205.331	5.80894	-108.456	-207.316	-24.6347	-119.701	-209.006	-27.1065	-100.997	-248.074	-173.445	58.6254	-147.832	-106.059	56.2679	-151.231	54.8123	54.729	-150.899	122.464	55.1115	-145.717	-208.47	-135.897	29.3633	172.281	-131.955	38.0645	-5.09087	-290.404	-159.847	-11.248	-200.337	-197.061	-15.8076	-145.388	-207.791	-82.8007	-173.796	-170.522	42.3487	-169.956	-171.104	-222.729
SA17	-19.9887	92.4359	-222.419	-57.2826	-126.435	-239.994	14.1427	-127.749	-239.343	-29.1255	-137.514	-248.383	-20.7004	-106.413	-289.434	-190.891	60.7635	-169.804	-109.563	58.5717	-177.473	61.404	66.2232	-180.199	135.712	63.0371	-172.372	-266.314	-174.846	34.7695	194.671	-149.288	42.9953	-15.5288	-334.888	-191.815	-12.9851	-226.242	-235.337	-16.6792	-171.688	-242.32	-89.1278	-189.418	-196.952	53.8548	-195.197	-197.527	-278.013
SA18	-41.2216	87.9041	-195.88	-103.642	-92.9968	-208.164	-30.0561	-101.788	-206.927	-79.1006	-99.3471	-226.295	-69.3942	-70.1208	-250.115	-210.633	64.9757	-148.841	-136.852	62.1311	-153.16	55.1074	59.6842	-154.628	117.051	60.8368	-152.115	-255.328	-149.682	33.1057	177.994	-129.538	39.5146	-64.1967	-293.697	-147.638	-59.7556	-200.395	-201.523	-61.1876	-143.368	-211.323	-125.722	-171.176	-171.373	18.6492	-168.704	-174.177	-268.762
SA19	-41.5067	104.184	-217.836	-111.66	-87.7296	-223.547	-34.0571	-89.4857	-230.834	-81.7027	-93.582	-238.772	-74.5732	-69.915	-278.793	-225.126	69.973	-166.816	-153.947	72.0077	-171.804	30.9064	69.009	-171.393	105.022	71.8925	-164.532	-244.781	-162	33.5649	168.273	-153.042	36.3323	-26.2034	-320.241	-176.759	-37.3485	-193.354	-223.895	-40.9604	-136.474	-233.066	-126.206	-170.436	-183.177	41.3283	-172.771	-184.75	-257.652
SA2	22.868	80.5315	-208.861	-6.94572	-110.412	-223.432	65.6153	-109.313	-226.441	27.8941	-120.221	-227.747	32.8411	-103.021	-269.976	-136.337	60.5282	-159.049	-53.143	63.4873	-169.296	101.769	58.0233	-167.425	186.598	59.5868	-159.749	-222.502	-126.838	47.9915	221.844	-131.827	46.3451	9.88597	-305.808	-186.444	20.9451	-206.629	-218.6	23.4256	-149.227	-227.364	-50.8097	-178.613	-200.131	101.474	-175.861	-177.668	-233.31
SA20	-33.5153	80.7268	-228.798	-88.5113	-141.58	-245.423	-15.9522	-145.575	-242.103	-61.9596	-149.625	-250.112	-50.0394	-111.593	-294.787	-220.07	22.8292	-170.103	-152.242	18.2257	-181.439	47.7081	26.3801	-183.979	115.823	22.3509	-174.594	-231.537	-173.697	42.1647	157.15	-155.511	44.7579	-27.4283	-343.035	-191.125	-35.4573	-246.382	-237.094	-43.2315	-188.429	-247.734	-106.707	-212.467	-207.947	33.232	-217.893	-207.396	-243.674
SA21	-34.8734	71.0307	-218.39	-94.1181	-105.817	-232.927	0.323553	-106.657	-232.721	-59.0289	-114.252	-244.211	-45.9438	-86.6304	-284.84	-207.493	53.9128	-166.802	-139.423	51.0765	-174.444	38.8831	58.1869	-177.824	113.339	61.4264	-170.207	-242.989	-166.807	43.6329	169.225	-151.688	44.0362	-19.9121	-324.923	-190.393	-30.8713	-223.324	-228.63	-32.1373	-157.162	-239.067	-112.713	-194.658	-194.938	42.2982	-186.836	-200.208	-257.049
SA22	-32.9636	80.2849	-187.744	-91.1688	-94.3808	-192.966	3.51655	-88.7981	-195.043	-57.9362	-95.2448	-208.585	-38.5827	-66.6711	-239.303	-190.648	55.0085	-141.208	-119.273	56.761	-149.545	51.7018	53.5923	-148.857	114.547	51.3918	-146.319	-236.082	-146.438	15.791	162.888	-126.72	24.2261	-14.7744	-283.807	-149.998	-35.7811	-200.655	-188.588	-38.607	-128.885	-203.184	-116.312	-138.776	-122.35	53.0322	-137.504	-158.036	-247.52
SA23	-48.656	104.007	-219.672	-95.4307	-106.874	-228.751	-23.6714	-109.556	-224.508	-69.3853	-110.882	-242.885	-64.659	-82.5251	-282.019	-232.265	64.5854	-163.778	-150.52	63.614	-173.209	24.481	56.1183	-175.302	96.0644	59.7452	-168.938	-258.025	-159.62	36.5663	183.266	-144.881	47.9892	-33.5992	-328.305	-169.425	-48.2524	-226.85	-220.368	-51.3692	-160.283	-236.295	-132.04	-178.06	-194.511	26.9657	-178.511	-198.993	-271.812
SA24	-39.3341	101.571	-219.765	-80.9368	-128.24	-217.594	4.20273	-126.238	-228.195	-49.4398	-139.635	-235.829	-32.4512	-103.633	-279.161	-233.846	65.0207	-164.325	-153.757	71.3547	-177.282	44.5124	65.5026	-170.499	115.766	68.0436	-167.733	-255.913	-166.763	35.7004	183.202	-149.695	38.9758	-29.0401	-328.726	-172.428	-43.5845	-242.872	-227	-49.5239	-187.262	-235.473	-114.179	-209.545	-199.367	50.6458	-195.606	-193.055	-270.888
SA25	-43.9682	92.9177	-200.178	-80.3837	-88.6094	-208.997	-15.9787	-90.8257	-209.269	-50.9978	-96.6675	-219.919	-51.1637	-77.1055	-258.51	-185.655	65.6409	-153.284	-119.232	64.0816	-160.106	37.0164	61.8808	-157.27	99.8774	62.899	-154.21	-230.233	-152.026	21.5648	154.454	-138.06	22.2968	-32.8348	-304.278	-148.003	-38.0477	-197.586	-207.926	-34.2141	-140.106	-216.425	-99.7437	-165.106	-186.301	27.4145	-159.133	-183.595	-240.929
SA26	-35.5044	82.5664	-215.062	-62.8466	-119.519	-234.113	5.09768	-119.897	-235.247	-34.4124	-131.349	-236.526	-27.1366	-90.5111	-274.873	-203.781	48.3053	-169.195	-134.842	49.0311	-173.263	51.3717	50.0204	-171.552	122.776	52.8934	-166.89	-253.993	-162.21	29.2592	179.839	-143.574	42.9914	-30.0733	-326.152	-170.696	-39.9695	-238.491	-219.424	-44.1734	-177.782	-234.034	-109.233	-198.625	-199.906	33.0675	-207.58	-196.689	-265.657
SA27	-30.154	90.114	-228.947	-71.6772	-120.718	-241.06	-0.267784	-118.908	-239.408	-47.2947	-125.875	-250.907	-29.5928	-100.067	-295.803	-215.687	54.6967	-176.524	-132.336	57.3395	-185.313	48.7592	56.1805	-182.125	126.469	55.47	-175.767	-276.073	-174.108	30.3383	204.951	-150.395	40.7179	-18.742	-339.874	-193.558	-23.1001	-236.083	-237.924	-20.9728	-173.575	-247.479	-120.618	-204.046	-209.419	77.5041	-194.205	-194.911	-287.654
SA28	-37.6715	80.1692	-180.798	-64.0249	-90.472	-190.482	7.83627	-89.8054	-196.193	-38.6246	-94.9643	-204.301	-25.2331	-71.2123	-233.494	-190.465	59.9817	-137.907	-119.305	58.1742	-143.584	48.1542	67.0832	-142.57	111.58	73.7705	-139.052	-241.461	-132.783	23.8794	165.765	-118.289	35.4793	-12.2953	-265.767	-155.278	-18.3162	-178.421	-189.403	-13.482	-134.32	-195.615	-95.6946	-152.63	-167.479	73.4687	-148.151	-151.424	-251.957
SA29	-42.0715	71.2583	-194.079	-75.6798	-103.142	-208.944	-2.72823	-98.2981	-212.874	-49.4212	-111.493	-215.499	-41.1849	-87.023	-254.664	-184.594	51.9056	-154.075	-123.993	50.4469	-155.581	28.1402	52.629	-157.038	90.038	61.4652	-152.006	-225.988	-151.133	28.7468	152.666	-128.751	39.6653	-23.0184	-294.228	-161.422	-37.8581	-206.918	-204.84	-37.5573	-155.81	-212.642	-101.08	-177.845	-182.656	45.8265	-166.31	-173.046	-237.824
SA3	13.1222	102.927	-248.345	-56.9431	-125.177	-256.782	21.428	-130.119	-262.688	-12.3163	-134.785	-274.907	-12.2571	-110.699	-319.875	-174.466	58.5343	-188.989	-91.4369	56.2276	-194.206	96.6268	53.6079	-193.598	175.713	53.133	-189.528	-254.162	-158.902	49.0897	223.071	-149.229	54.2609	12.456	-338.716	-232.096	8.5841	-243.219	-257.093	3.56864	-191.635	-267.875	-68.7935	-225.545	-221.504	78.8105	-225.913	-215.277	-261.797
SA30	-57.2917	100.444	-206.642	-98.4436	-102.69	-215.135	-23.8199	-98.484	-220.934	-69.3595	-109.912	-225.268	-68.3303	-80.8834	-265.905	-238.296	63.0383	-154.958	-163.689	66.1144	-162.1	29.5284	67.1805	-163.163	98.1113	74.4227	-158.304	-243.284	-169.34	36.1513	172.298	-136.335	39.4497	-30.3288	-307.13	-166.564	-49.8161	-207.632	-216.194	-42.785	-150.767	-221.595	-126.825	-181.33	-189.112	40.2	-169.64	-174.496	-260.289
SA4	3.68109	87.4883	-238.68	-45.8967	-130.749	-257.334	30.5954	-135.767	-249.096	-9.30415	-143.978	-263.758	-4.61882	-128.953	-307.74	-214.708	46.3627	-181.924	-130.574	42.4721	-189.274	85.3397	55.4602	-194.032	178.622	58.9003	-183.835	-266.736	-154.271	50.9126	235.684	-143.22	45.8649	5.0693	-352.674	-211.02	8.36387	-258.495	-239.001	7.95436	-190.343	-260.355	-78.6446	-224.189	-220.484	88.785	-230.756	-206.505	-277.362
SA5	-2.49618	75.7126	-229.631	-23.1628	-125.618	-250.45	48.8946	-126.076	-251.606	19.8458	-136.327	-261.21	19.1031	-116.047	-301.543	-180.808	39.9401	-179.106	-105.692	44.0265	-185.241	69.9527	44.1265	-186.524	151.502	48.3706	-180.379	-229.263	-152.194	42.0234	218.224	-153.824	43.8019	20.4957	-300.94	-222.6	27.0264	-215.206	-242.925	24.5372	-167.268	-252.431	-48.2551	-200.889	-219.834	90.4269	-199.722	-194.958	-239.93
SA6	11.7141	96.34	-302.155	-41.0106	-171.833	-324.672	51.671	-170.613	-323.928	1.38337	-185.541	-338.918	7.44258	-166.039	-391.495	-208.521	27.3251	-229.17	-123.182	28.5248	-238.346	84.2917	22.8793	-238.139	174.873	35.7207	-231.844	-259.262	-208.872	56.694	255.598	-193.9	62.5726	25.0057	-432.268	-277.762	24.8116	-316.091	-315.043	24.8825	-257.493	-327.815	-67.712	-299.023	-273.817	107.932	-292.827	-255.283	-275.497
SA7	-33.0394	77.8167	-242.062	-99.8619	-140.472	-255.921	-7.18751	-137.03	-257.916	-51.6535	-151.382	-272.38	-49.178	-129.972	-320.583	-226.067	35.491	-189.06	-145.918	34.303	-197.019	33.2046	37.2308	-194.658	115.853	37.536	-194.233	-252.899	-179.91	43.8071	226.918	-175.968	35.2807	-30.6296	-364.203	-215.062	-38.0568	-259.142	-249.017	-48.3313	-202.15	-266.526	-119.981	-229.538	-221.297	52.279	-222.708	-206.2	-269.521
SA8	-31.6653	88.0652	-226.398	-75.3044	-114.236	-232.121	23.8883	-109.167	-242.643	-22.7328	-125.656	-245.256	-21.4612	-99.4596	-293.477	-212.312	52.9799	-174.179	-138.809	52.1074	-178.664	48.4334	63.555	-177.904	130.098	65.7532	-173.348	-246.331	-157.136	26.4559	217.079	-146.752	41.117	-9.44187	-328.158	-200.732	-15.3454	-203.637	-235.063	-24.7961	-158.745	-245.113	-111.333	-175.088	-206.187	63.8904	-167.598	-209.741	-260.701
SA9	-33.7021	103.127	-232.919	-67.8738	-117.549	-240.24	15.3437	-120.108	-242.314	-27.6166	-130.666	-248.774	-20.7995	-101.882	-297.769	-194.475	54.7996	-176.14	-111.292	55.5347	-186.57	48.8078	67.2253	-182.925	124.726	68.7718	-175.074	-236.835	-166.613	36.706	209.287	-152.089	50.2776	-10.256	-341.051	-199.745	-8.22994	-220.942	-239.999	-10.4961	-161.632	-249.538	-108.739	-197.089	-204.642	84.859	-178.124	-193.143	-253.078
[truncated: 1,451 more columns]

## Sheet: Surprise
ID	X 5-se	Y 5-se	Z 5-se	X 9-alr	Y 9-alr	Z 9-alr	X 8-all	Y 8-all	Z 8-all	X 7-su	Y 7-su	Z 7-su	X 6-pr	Y 6-pr	Z 6-pr	X 4-enr	Y 4-enr	Z 4-enr	X 3-exr	Y 3-exr	Z 3-exr	X 2-exl	Y 2-exl	Z 2-exl	X 1-enl	Y 1-enl	Z 1-enl	X 16-obr	Y 16-obr	Z 16-obr	X 15-obl	Y 15-obl	Z 15-obl	X 14-gn	Y 14-gn	Z 14-gn	X 13-li	Y 13-li	Z 13-li	X 12-ls	Y 12-ls	Z 12-ls	X 11-chr	Y 11-chr	Z 11-chr	X 10-chl	Y 10-chl	Z 10-chl	X s 99
SU1	-1.09649	72.0572	-211.026	-25.9316	-113.37	-228.726	54.3081	-113.14	-228.001	12.9284	-117.745	-237.026	12.1301	-97.0319	-274.146	-159.151	45.8156	-163.771	-82.7512	45.9681	-166.08	79.5598	52.9173	-167.294	156.613	53.2394	-163.824	-220.787	-136.324	46.8717	222.168	-133.503	46.9337	9.57627	-313.897	-183.455	13.331	-219.402	-219.182	17.7731	-172.583	-229.27	-59.4873	-194.168	-193.478	93.2713	-192.36	-185.414	-229.76
SU10	-26.0227	76.1826	-215.914	-66.5848	-133.918	-226.711	14.14	-134.922	-230.61	-21.6875	-142.451	-237.386	-27.7693	-122.538	-279.171	-205.222	39.1117	-164.386	-138.972	39.692	-170.219	54.9147	44.9218	-169.966	125.15	47.5354	-169.384	-230.074	-149.135	40.0554	196.197	-146.736	46.7841	-28.0082	-327.727	-176.241	-9.8596	-228.047	-222.144	-12.2692	-176.995	-233.421	-100.159	-198.483	-198.425	64.6442	-193.749	-178.634	-244.758
SU11	-24.2327	91.228	-206.269	-65.6005	-101.971	-220.031	6.25288	-98.6867	-220.266	-37.214	-111.298	-222.62	-35.3439	-79.6156	-262.87	-174.001	69.5506	-156.368	-108.605	69.0484	-160.064	52.6638	57.9219	-162.36	129.459	56.3675	-154.407	-223.016	-140.53	4.91721	187.665	-141.258	43.0315	-23.4389	-290.127	-184.151	-37.8854	-198.105	-214.211	-33.1327	-155.136	-220.736	-102.013	-174.546	-188.183	34.129	-173.958	-182.307	-236.93
SU12	-23.892	90.8651	-215.983	-66.746	-122.294	-228.772	16.2085	-120.075	-225.27	-26.2185	-134.419	-231.481	-23.3866	-110.786	-275.648	-190.138	54.2407	-163.998	-117.384	50.5041	-171.699	56.2726	48.7233	-172.91	131.685	46.7246	-162.951	-213.543	-152.678	37.6125	180.301	-144.304	37.7406	-27.5942	-322.568	-174.513	-31.5153	-225.096	-219.808	-24.3164	-176.575	-229.705	-104.305	-200.612	-200.2	34.8834	-200.755	-192.588	-228.156
SU13	-19.4034	84.9182	-206.646	-55.3591	-117.28	-219.004	5.99057	-120.711	-218.271	-21.8075	-124.58	-229.904	-27.2341	-104.82	-265.092	-165.731	53.1327	-154.009	-99.9587	53.0473	-161.605	58.5007	46.6642	-160.212	128.761	49.75	-158.021	-213.345	-154.032	22.6603	178.875	-150.53	31.9856	-1.78214	-297.719	-182.445	-12.0173	-206.595	-215.331	-8.2566	-158.555	-221.546	-82.3596	-178.452	-187.444	78.3423	-181.726	-175.677	-227.661
SU14	-37.8573	63.9534	-177.574	-57.593	-105.172	-188.157	11.869	-101.2	-192.893	-24.0789	-110.253	-200.109	-24.4655	-87.037	-233.465	-186.303	40.3516	-136.839	-113.357	42.2197	-142.651	53.706	50.3721	-142.491	123.943	52.5913	-137.758	-205.78	-130.374	33.2512	173.007	-119.256	33.951	-11.9755	-270.829	-152.133	-7.8961	-185.065	-187.298	-8.83025	-141.71	-195.305	-83.6028	-159.259	-161.889	54.5188	-161.316	-161.773	-219.237
SU15	-32.9285	85.5977	-227.254	-64.334	-129.711	-247.226	15.6792	-130.743	-244.581	-27.1734	-133.796	-278.083	-32.1953	-100.796	-292.369	-224.898	46.4936	-173.963	-138.162	51.5	-184.221	62.7936	45.5875	-181.305	144.355	48.7608	-176.998	-239.641	-167.463	30.4779	213.559	-148.327	39.9068	-27.6532	-345.019	-186.044	-26.0506	-233.4	-236.015	-28.3596	-176.839	-245.49	-103.104	-202.767	-201.584	59.7374	-198.451	-203.194	-255.258
SU16	-25.7724	80.8063	-191.821	-56.0547	-110.813	-202.393	11.4797	-107.582	-206.898	-25.9267	-117.406	-214.476	-27.1151	-95.3513	-248.756	-175.04	59.5604	-148.58	-99.039	56.3108	-154.639	48.4205	56.007	-155.133	118.561	54.6879	-149.993	-206.067	-140.024	33.3321	173.455	-128.835	35.2221	-8.13709	-293.928	-155.874	-21.671	-197.638	-198.177	-18.193	-155.581	-207.259	-82.372	-170.989	-171.311	48.0566	-163.053	-169.936	-221.291
SU17	-27.985	86.3801	-222.32	-56.8125	-128.535	-238.43	10.5694	-129.607	-239.225	-24.6615	-137.962	-249.044	-24.046	-115.992	-289.631	-187.096	67.1592	-172.028	-108.514	60.4141	-176.102	61.2891	65.352	-179.443	135.839	64.4891	-171.499	-267.268	-168.616	44.1378	194.356	-148.42	52.1612	-17.0798	-340.199	-185.259	-21.1741	-228.858	-232.325	-22.9548	-176.884	-241.197	-93.6297	-198.95	-192.467	60.7808	-192.88	-192.511	-279.572
SU18	-41.1082	95.8521	-197.809	-107.932	-85.4556	-187.826	-35.8439	-101.265	-208.701	-82.0883	-102.491	-217.561	-83.7363	-82.0808	-252.797	-212.821	67.8477	-148.227	-137.616	63.2703	-153.127	51.3902	57.2535	-153.208	118.815	58.2953	-151.152	-251.211	-156.965	36.6489	175.019	-137.924	34.5914	-60.4749	-287.921	-157.021	-59.1811	-197.458	-203.432	-58.586	-155.282	-211.153	-120.15	-178.695	-175.41	3.61151	-185.608	-183.398	-267.31
SU19	-55.7794	94.4595	-213.352	-108.392	-89.9805	-226.234	-24.1072	-87.2729	-231.116	-77.7565	-97.8096	-232.866	-74.6355	-70.3963	-278.784	-225.864	72.29	-166.299	-159.967	69.2517	-169.228	32.4162	69.9296	-171.595	98.4608	70.9659	-169.642	-248.476	-151.672	39.2955	170.603	-144.583	43.5965	-25.3961	-317.597	-180.154	-45.1113	-197.66	-219.688	-48.0918	-145.694	-232.235	-124.817	-152.106	-153.651	36.0828	-161.467	-194.437	-261.095
SU2	26.1445	83.246	-210.221	-7.60418	-109.87	-223.425	64.2371	-110.776	-224.95	27.5367	-117.064	-231.897	31.1576	-94.8602	-272.589	-134.184	58.0467	-160.639	-52.6689	59.6294	-165.938	107.021	62.8576	-169.222	185.112	61.4613	-161.271	-219.91	-135.652	44.5804	221.047	-135.823	35.3496	6.41258	-303.962	-187.865	16.5889	-204.825	-220.085	17.8744	-155.225	-227.821	-72.858	-182.717	-182.383	95.4925	-188.839	-179.7	-231.286
SU20	-31.1438	63.7279	-226.021	-91.6252	-137.317	-245.603	-19.9214	-143.219	-245.65	-66.2291	-148.678	-250.741	-60.4378	-122.473	-297.699	-211.847	23.6572	-178.301	-150.055	21.1658	-180.378	49.4533	27.7331	-184.53	111.818	25.0092	-178.614	-233.568	-166.776	43.8286	157.505	-154.406	46.174	-27.0833	-345.776	-187.33	-39.1927	-245.364	-237.245	-40.1941	-192.906	-248.14	-101.212	-212.882	-213.7	36.4934	-213.58	-206.026	-245.131
SU21	-47.6567	80.198	-217.572	-91.1361	-109.998	-232.44	-11.3155	-107.654	-239.106	-57.7914	-112.668	-247.434	-58.1679	-86.7941	-286.589	-205.74	53.7695	-169.222	-141.338	55.8524	-174.944	43.8341	61.6788	-178.906	112.985	60.4798	-169.056	-245.799	-162.989	35.4955	168.3	-156.773	31.9666	-28.0277	-329.921	-182.149	-48.9999	-219.316	-229.294	-42.299	-160.648	-238.678	-111.892	-190.79	-193.878	43.7017	-184.455	-200.084	-257.128
SU22	-32.0517	81.8558	-188.283	-88.6099	-90.8238	-200.567	-19.3745	-95.2852	-199.282	-65.5153	-96.9845	-204.924	-61.0985	-69.1145	-242.378	-187.934	56.8315	-144.479	-120.933	56.1966	-147.574	50.6158	53.0044	-148.961	118.181	55.6688	-144.252	-241.929	-130.003	29.8792	163.11	-123.636	35.2126	-34.5607	-279.276	-150.639	-38.8981	-191.855	-196.258	-29.4466	-136.083	-202.624	-109.363	-153.401	-168.765	35.2424	-157.399	-167.52	-251.919
SU23	-51.0975	88.08	-215.773	-94.5886	-103.226	-235.311	-34.286	-109.262	-232.172	-66.2649	-113.74	-237.877	-63.8566	-88.6811	-282.491	-229.295	68.3908	-167.102	-155.976	62.59	-170.956	26.763	58.798	-170.682	94.2146	60.8821	-170.404	-256.477	-165.027	33.1054	181.67	-150.31	41.3263	-24.8042	-330.545	-170.105	-42.5869	-214.305	-229.053	-43.7659	-159.736	-235.462	-135.11	-184.584	-190.442	29.8188	-178.225	-196.649	-270.764
SU24	-51.4561	86.9908	-214.886	-73.3071	-130.843	-230.889	-6.93402	-130.695	-233.231	-41.3133	-138.208	-238.54	-38.0429	-114.817	-281.553	-231.657	64.9565	-165.348	-149.651	62.286	-174.866	41.4062	68.7176	-174.559	116.219	66.5038	-167.662	-254.719	-167.191	41.7388	185.374	-142.326	51.354	-20.3257	-326.124	-179.651	-29.5788	-237.888	-228.877	-35.7211	-184.298	-235.753	-119.617	-209.211	-192.004	55.3416	-195.528	-189.003	-271.71
SU25	-45.1493	86.7116	-198.463	-76.1163	-89.5	-215.515	-18.2468	-92.2739	-210.313	-50.0389	-95.9556	-221.236	-48.4504	-74.4884	-259.015	-186.683	65.0579	-152.69	-120.473	60.3708	-157.127	33.0129	62.1186	-160.075	99.8316	61.7984	-154.806	-230.551	-145.518	38.6888	155.22	-132.063	43.5683	-24.6921	-298.361	-163.53	-36.1312	-198.449	-207.141	-30.7406	-142.532	-216.136	-98.891	-163.085	-186.948	40.8606	-153.585	-173.654	-242.991
SU26	-34.8045	75.0751	-213.94	-60.7257	-124.034	-231.983	2.45548	-123.376	-232.216	-35.3585	-130.158	-238.947	-32.9643	-111.139	-279.404	-211.277	49.8779	-164.52	-133.935	48.3028	-173.232	50.0015	49.725	-173.06	125.767	50.3484	-163.424	-251.019	-161.664	49.2866	179.376	-145.171	42.1857	-23.1987	-319.888	-182.365	-37.8645	-227.687	-227.385	-35.3474	-174.795	-234.269	-109.959	-199.108	-199.386	39.9571	-184.46	-194.274	-265.71
SU27	-38.677	91.8376	-228.626	-71.6726	-117.045	-245.695	-2.53997	-117.19	-244.357	-43.6214	-125.638	-252.207	-31.0712	-96.2513	-296.436	-219.644	55.2042	-174.285	-134.136	56.5445	-183.798	49.4844	55.0893	-180.299	128.263	53.3625	-173.852	-273.996	-175.244	42.7381	202.855	-157.562	32.5839	-15.4892	-347.33	-185.947	-29.459	-239.482	-236.108	-20.8089	-182.672	-246.643	-113.123	-204.048	-215.196	68.3006	-187.862	-203.802	-288.865
SU28	-27.7558	90.0551	-183.967	-64.6559	-89.8581	-189.624	13.368	-93.6822	-188.419	-36.1642	-98.4997	-197.34	-15.711	-75.4591	-231.207	-194.379	61.6563	-136.171	-121.323	56.3254	-143.661	46.8127	68.3685	-144.915	109.01	73.1617	-140.857	-237.253	-139.802	27.1755	164.668	-120.436	39.3593	-12.0227	-267.401	-153.378	-20.9045	-177.914	-189.503	-18.3778	-133.178	-196.183	-89.5748	-149.374	-172.087	72.7727	-141.445	-152.577	-250.348
SU29	-37.743	87.9767	-198.032	-72.3627	-106.326	-208.734	-2.20698	-100.404	-209.497	-48.7025	-111.803	-215.314	-44.284	-92.1033	-254.33	-186.357	53.0883	-151.941	-125.864	50.2063	-154.728	29.9089	54.4426	-157.865	90.426	57.1714	-152.953	-227.851	-141.907	41.8534	150.171	-137.503	37.3531	-23.3551	-296.415	-158.974	-37.0652	-208.906	-203.284	-37.1419	-152.443	-213.236	-105.39	-178.312	-178.573	52.3223	-156.255	-168.394	-239.841
SU3	7.59876	103.195	-247.618	-43.0301	-130.121	-264.439	21.1307	-133.13	-259.531	-18.2434	-136.709	-269.758	-15.4853	-108.402	-320.165	-169.026	58.0297	-191.965	-92.8191	55.319	-193.614	96.6203	56.5977	-196.418	171.482	54.9942	-193.384	-254.078	-164.05	32.2754	222	-153.157	59.8972	11.5367	-366.122	-213.356	1.41673	-242.695	-257.412	1.86364	-185.009	-267.965	-65.9642	-211.727	-226.679	69.837	-209.545	-226.779	-260.858
SU30	-51.6016	90.5313	-204.673	-93.6927	-102.89	-219.774	-31.8499	-102.583	-219.751	-74.9812	-110.899	-222.691	-68.8373	-92.1543	-265.253	-237.895	64.1228	-154.928	-165.485	65.7425	-161.548	32.0001	70.2637	-164.542	97.4522	76.215	-158.018	-246.966	-166.36	17.3459	170.705	-140.211	40.5987	-35.0595	-304.852	-167.385	-55.6457	-210.504	-214.362	-53.7013	-149.174	-222.68	-129.782	-176.459	-185.059	39.6766	-169.341	-174.997	-261.27
SU4	-4.79251	91.9894	-238.625	-53.4861	-129.767	-248.91	31.3101	-130.876	-252.198	-6.69784	-141.891	-271.057	-2.96576	-116.115	-311.002	-219.019	46.1914	-178.555	-128.051	43.5768	-188.438	86.1941	50.5656	-188.388	180.542	62.3922	-185.881	-266.453	-157.196	41.711	236.617	-140.882	48.8721	4.51498	-358.937	-205.874	8.52696	-240.239	-250.586	7.25296	-189.018	-260.467	-80.8493	-210.152	-221.696	87.1965	-211.663	-209.854	-276.69
SU5	9.66193	86.6786	-233.134	-22.1269	-127.792	-248.298	59.5981	-123.297	-246.05	9.45951	-143.427	-251.678	22.8359	-110.133	-301.843	-182.014	41.7029	-177.337	-107.309	42.5012	-184.864	71.0217	41.4214	-183.272	147.127	48.0632	-184.753	-227.332	-161.842	23.7818	217.47	-158.789	37.1474	13.554	-342.525	-202.82	23.6821	-211.851	-245.385	25.4157	-158.883	-252.052	-71.6843	-186.56	-201.62	91.4309	-188.9	-196.828	-237.423
SU6	-1.53685	80.3142	-298.309	-29.6538	-174.54	-327.281	52.906	-171.572	-320.207	2.3633	-187.15	-335.807	8.17144	-162.877	-392.266	-207.805	30.277	-230.17	-124.93	27.5307	-238.684	80.3229	24.1802	-240.07	175.612	33.7421	-231.856	-260.476	-205.939	58.6847	254.317	-203.973	57.3743	36.1617	-444.456	-264.501	22.6233	-311.077	-319.35	16.8604	-250.387	-329.356	-67.404	-294.437	-275.233	97.6878	-283.348	-267.211	-276.531
SU7	-35.3616	67.8282	-241.328	-94.3615	-137.87	-265.656	-4.98762	-139.117	-253.353	-50.537	-152.884	-269.857	-56.6329	-129.593	-320.153	-230.052	34.0119	-187.387	-151.295	38.3877	-195.757	29.8401	38.8695	-197.977	122.417	39.3992	-189.01	-251.737	-183.305	40.738	228.103	-170.796	44.1348	-31.455	-371.921	-205.652	-39.854	-263.952	-247.103	-43.3761	-198.058	-268.427	-122.846	-229.926	-218.239	44.1609	-221.617	-214.275	-269.105
SU8	-27.3442	98.8178	-229.688	-66.9957	-110.419	-244.682	20.8898	-113.8	-238.5	-25.6056	-114.065	-270.523	-12.6452	-79.0572	-289.387	-208.163	46.2935	-175.22	-133.424	52.7477	-181.34	49.6762	66.4107	-178.407	130.557	63.7547	-173.024	-244.423	-162.662	22.7998	215.366	-155.596	38.7488	-19.5458	-317.433	-205.529	-20.5825	-214.011	-227.24	-25.9083	-151.59	-245.4	-106.397	-181.592	-209.153	62.4206	-167.989	-210.112	-257.56
SU9	-32.4693	94.8891	-230.812	-72.5968	-114.191	-238.871	17.7072	-113.646	-245.571	-26.3154	-125.629	-249.671	-24.4442	-104.121	-297.178	-196.597	53.7885	-173.364	-124.822	56.299	-181.278	37.8142	65.8272	-182.507	123.396	68.2207	-175.758	-237.425	-165.914	36.8541	210.638	-146.566	41.2337	2.09468	-350.375	-189.224	-8.20434	-216.257	-242.342	-10.5566	-165.154	-249.803	-103.621	-197.005	-209.821	66.4285	-192.554	-208.293	-253.611
[truncated: 1,451 more columns]
