# Supplementary material for: 3-Dimensional facial expression recognition in human using multi-points warping
Source: BMC Bioinformatics. 2019 Dec 2;20:619. doi: 10.1186/s12859-019-3153-2 (PMC6889223; doi:10.1186/s12859-019-3153-2)
Supplement: Supplementary file 3 — Additional file 3: Table S3. PCs scores for all subjects used in the Stirling dataset. [file 12859_2019_3153_MOESM3_ESM.xlsx]

## Sheet: All-PCA
ID	Expression	PC 1	PC 2	PC 3	PC 4	PC 5	PC 6	PC 7	PC 8	PC 9	PC 10	PC 11	PC 12	PC 13	PC 14	PC 15	PC 16	PC 17	PC 18	PC 19	PC 20	PC 21	PC 22	PC 23	PC 24	PC 25	PC 26	PC 27	PC 28	PC 29	PC 30	PC 31	PC 32	PC 33	PC 34	PC 35	PC 36	PC 37	PC 38	PC 39	PC 40	PC 41	PC 42	PC 43	PC 44	PC 45	PC 46	PC 47	PC 48
f1001ang	Ang	-222.57	-12.712	48.521	15.088	-9.0778	23.008	-38.638	-21.18	5.5004	-5.3219	2.4514	16.389	-5.0868	18.747	20.705	4.586	2.995	19.368	8.1487	-1.3238	2.4852	12.432	6.8757	-8.262	4.8007	-0.54995	-6.2426	-6.3274	-2.6508	-4.0108	-3.9322	-4.3447	4.4385	-5.3204	-5.7622	4.1561	-5.2675	3.4512	-4.0631	2.8231	7.0883	4.1483	0.67513	6.0935	5.7763	4.762	0.37722	-7.3332
f1002ang	Ang	-4.9097	-35.012	39.169	18.645	5.0692	-12.741	-53.023	-16.706	-5.5601	27.356	-9.0734	-6.9023	-10.522	6.8798	-1.6643	-11.601	-9.9391	3.9021	1.7999	6.6003	7.5243	-1.4718	-5.7953	-6.4173	-5.9286	7.1353	6.0722	3.1561	-4.4515	-0.83952	8.0833	-4.256	-0.60933	6.2497	6.2366	-4.2786	-5.2179	3.708	-0.2606	-1.6129	-0.67201	-2.369	-0.3159	-0.53274	2.9978	-2.9413	-3.7124	0.79726
f1003ang	Ang	-5.935	-9.8514	17.551	5.1154	-45.571	30.989	-5.0112	-9.6701	-26.893	2.3922	26.772	3.7964	-27.84	4.7265	-6.5631	-14.112	-0.45306	-11.38	-7.9907	-13.619	1.3102	-4.7198	-3.1609	-16.24	1.4394	-5.7101	0.16085	13.962	6.1962	-0.93743	0.0044148	-12.046	-5.1072	-5.778	-3.8009	-0.47038	-2.1134	-3.2833	-1.5821	-0.2007	2.6717	12.031	3.1376	4.7417	-2.3784	-2.4963	-3.3337	-4.7589
f1004ang	Ang	-32.166	-79.424	38.684	-26.972	48.425	-2.3846	-14.372	13.653	-15.349	-19.811	11.352	4.7475	-14.021	-6.8288	-15.421	-9.1783	5.0401	7.6602	5.9944	-10.863	-7.9871	0.58081	-6.0563	10.686	-5.7557	-3.1853	-8.112	-2.7304	-2.7603	-12.166	6.0544	3.9407	-0.58287	5.3415	11.465	-4.5351	7.9398	7.7495	1.6832	-0.021897	-1.7344	-4.3923	-3.4106	6.5419	3.9311	-2.284	3.6792	-1.2648
f1005ang	Ang	-112.74	46.045	11.405	11.278	26.721	14.623	-18.021	4.7868	7.0816	-14.79	5.4181	-14.705	15.209	-1.6243	-17.871	0.59843	-12.005	-6.0304	-2.5616	-10.162	12.578	6.4339	0.62511	6.3697	2.1528	0.73866	2.5354	-1.2846	-3.6757	-0.010758	-1.2203	-4.6659	3.9435	0.85484	-5.3564	-3.0427	0.66921	-2.0263	-1.0534	-8.2491	4.4091	2.9843	-4.3908	5.4752	0.28999	0.4774	-1.3356	4.1016
f1006ang	Ang	-101.39	54.805	-13.632	-52.534	-13.46	25.886	10.296	-25.484	6.4399	-2.8039	5.6752	6.8042	-7.0559	14.57	-12.52	-0.25392	19.907	-15.877	-21.155	-4.515	18.608	-4.8869	3.4442	4.7895	3.7624	-0.52553	-2.9338	5.847	-2.0429	4.5318	2.9783	-0.54278	-4.8625	4.5468	14.701	-4.4118	7.1867	3.199	-6.8942	-0.69401	-5.0884	7.5667	1.0662	-7.1613	-0.54958	6.0185	5.0465	4.8124
f1007ang	Ang	-140.68	-26.893	17.009	-7.866	-13.095	19.408	17.373	0.9429	-12.24	-6.0504	5.8595	-12.622	4.746	4.1115	13.315	-8.5856	0.65844	-7.8335	-14.457	7.6689	-3.5651	-5.4953	10.305	4.6671	-15.353	-6.8626	11.629	5.0847	8.1719	-2.353	-4.2634	4.0613	-2.6458	-3.841	-5.739	11.386	5.18	-1.852	-10.841	0.80288	2.1686	-6.4185	2.0208	-3.7475	-9.3916	0.18003	-6.1444	-1.1871
f1008ang	Ang	-79.619	33.319	-46.137	-93.656	19.483	3.2485	-9.2666	-42.011	-11.268	1.4877	12.357	-13.775	2.938	-4.983	-1.7494	-22.257	-2.538	-4.7129	8.3616	-0.78229	1.4717	0.60866	2.4878	-8.8915	-2.9205	-8.2747	3.5839	9.2747	-5.8998	2.3037	0.44087	3.4361	-4.8294	2.6067	4.3149	-7.162	-0.63133	7.8681	6.0643	3.3668	-2.4996	-1.1611	-5.6886	-1.0461	-3.5994	1.6021	-2.9964	-1.3315
f1009ang	Ang	-53.552	-71.137	1.9136	4.923	1.5418	40.496	-40.952	10.459	-6.3676	-25.119	26.91	-10.94	3.7939	7.8903	-10.275	10.175	-9.3811	8.7689	5.0381	19.599	-13.521	3.8504	9.5084	2.8351	5.8082	-6.8817	-7.7294	-0.22563	4.4615	-2.8496	-1.1432	-2.3127	6.4629	0.14498	-0.92704	-5.6141	2.007	0.4672	-5.6825	-0.73177	0.65865	0.63673	0.1287	3.2251	3.125	3.4356	-2.0269	3.6874
f1010ang	Ang	-79.679	-51.749	-24.411	10.024	-27.163	1.7838	-21.657	35.099	1.7174	-13.415	-4.5199	9.0541	-15.828	7.8614	-0.90603	25.361	-3.8121	-0.98023	7.0468	2.475	0.4464	-0.43634	-12.859	-3.9231	-7.9639	0.50305	-4.4279	-5.6608	-3.7767	1.4562	4.0216	-5.8765	-4.2537	-1.2277	4.5736	-7.9834	3.3996	-3.551	1.9138	-4.3556	3.104	1.0314	-1.7761	0.83079	7.3706	1.2989	-5.3104	1.5043
f1011ang	Ang	-136.63	44.217	-9.2602	-44.249	-33.734	0.62685	18.782	-16.259	-25.299	-6.582	9.6066	-1.1474	-7.0614	4.2153	10.145	8.2983	-7.3178	-8.9736	-14.592	7.066	-18.815	-0.26339	-2.9545	5.091	-2.1963	-0.18227	-4.4067	3.1854	-8.7422	-6.1848	0.65633	-5.4493	-6.4071	-3.3373	-2.8449	9.1648	-2.5613	-8.525	-6.4775	-2.5651	1.0866	-1.8222	-3.1619	1.9421	2.8926	-0.4388	0.37866	7.1035
f1012ang	Ang	-122.8	-39.609	-4.1066	-44.065	-62.613	32.207	-18.308	22.07	14.79	-13.287	10.894	-31.878	13.065	-0.71348	4.0625	-3.5312	0.74968	13.923	12.714	13.356	-15.819	-0.57	-1.7702	-1.7988	7.1768	-0.94421	-6.6451	-0.44895	-11.394	8.2967	-1.3379	-2.9478	13.76	5.7486	-2.4338	1.1733	-0.92488	5.239	-1.323	4.6756	0.34771	-0.55022	-2.0769	3.1735	-3.5372	-2.5066	2.6104	13.222
f1013ang	Ang	-108.13	-26.423	10.304	-2.3309	5.0297	-4.3629	-10.977	-1.1336	-16.98	9.5232	-2.4919	-13.515	-16.891	3.0872	16.375	7.4537	-20.175	-8.1506	8.5215	5.5467	-5.5736	-2.7448	-0.61466	6.6253	-5.1393	-1.4265	1.3732	1.9855	7.612	4.5807	12.008	2.2456	-2.4121	1.9794	9.9856	10.751	4.8384	6.5916	2.6149	2.9485	5.0253	1.9586	-3.9653	0.66837	-3.309	3.3123	1.7181	-3.5018
f1014ang	Ang	-11.712	-54.842	-6.3299	20.669	52.736	41.875	-31.348	8.805	-21.75	-11.155	2.132	3.0332	14.263	-21.629	5.9184	-1.9305	-14.6	-5.2945	20.882	18.969	0.47154	1.2914	-0.047491	-0.62662	-1.4726	-9.2587	-2.5409	-3.6266	-2.0141	-4.0885	-2.4763	-0.49357	-2.1955	3.6546	-3.046	-2.3381	2.7469	-0.14019	-1.9669	7.5989	-2.4476	0.051479	-6.5157	-2.9443	-4.4461	-0.15367	-6.0557	2.8903
f1015ang	Ang	-29.529	60.948	-19.173	-37.615	-2.5256	0.94089	-21.209	-16.874	14.739	9.9813	-13.561	4.2132	-2.3307	-2.109	14.246	-10.333	-5.7811	-12.934	6.5289	10.373	0.060769	3.5149	-11.935	-9.2711	-6.1682	-3.6613	6.7348	-3.3273	-5.9572	-4.7686	-0.29845	-0.44867	-4.3284	-2.1709	-0.90451	-0.38713	-4.1321	7.5088	-1.5982	-0.75263	-4.2666	-2.3902	-0.98802	4.3255	4.4873	3.6522	-0.69527	2.3241
f1016ang	Ang	-5.4793	-29.568	11.901	-32.797	-5.117	-19.304	8.8834	25.379	12.839	1.4285	-5.0332	-4.3479	9.0957	10.173	-6.9187	-8.5752	-14.487	-13.249	24.779	-8.0606	11.159	-11.117	5.1498	-12.254	-2.8904	-8.1967	-1.0252	1.5067	-5.9509	-2.6273	-0.14521	-1.505	-1.6126	8.9991	1.3493	4.5882	-1.4245	-1.8308	0.87846	-1.6655	2.8798	2.2968	-1.3923	-1.1975	2.5027	-2.1031	-7.9432	-4.1011
f1017ang	Ang	-59.666	20.905	52.144	11.333	-23.937	-8.0069	-36.994	-5.7772	-4.9796	13.857	7.1337	-27.842	6.5167	4.7163	1.0789	-5.8076	-2.8834	-7.0793	11.818	5.1664	-5.5397	6.0104	-11.448	3.1088	17.763	3.2895	-0.21924	5.0889	-9.0985	-2.5699	-2.4301	-3.5241	0.54851	-2.9607	2.9055	2.8889	3.8863	0.056074	-5.7109	8.1349	-2.0761	2.6151	-3.1466	-2.3146	7.325	2.6081	1.5503	-3.8067
f1019ang	Ang	-29.773	-55.084	31.719	-9.6387	6.4441	-38.983	-9.0047	5.9625	-1.0891	-11.356	6.7125	14.553	7.3897	12.328	5.9574	-9.7173	-14.186	15.44	4.9918	2.2565	4.4264	-1.9048	1.2652	-1.6573	7.9134	0.31674	13.232	-6.2213	-3.9072	0.044807	10.154	1.2003	7.8363	-3.135	5.5054	4.6679	1.0011	-4.4834	-10.129	-1.0659	3.7781	-1.8328	-3.7743	-3.3622	2.3083	-1.4079	0.82445	9.24
f1020ang	Ang	-86.44	28.401	25.436	-22.678	-4.9754	-20.667	-64.383	-1.7253	21.708	-10.758	1.8118	-0.41865	11.179	3.9962	27.129	1.1424	10.318	-26.753	9.7725	0.13354	-20.066	-16.978	-4.8798	1.1623	10.448	-4.3152	1.7019	0.62815	1.8411	0.38166	0.20772	-1.2707	1.1101	0.59991	0.65628	-0.023709	1.6157	-3.8222	6.011	4.9814	1.607	-0.97781	1.6065	-4.0851	-0.16012	-0.44063	-1.0222	-6.365
f1021ang	Ang	-70.68	5.6995	16.941	20.294	-36.049	-22.082	-13.099	12	-9.2793	0.44698	-5.8857	21.937	-9.2368	18.124	10.675	-14.095	0.64821	6.9114	-5.5708	1.1429	-1.3738	-1.4499	1.753	0.17689	2.6884	0.28149	-0.96212	-1.9103	0.9461	7.0705	3.1373	-2.4216	-8.7548	-1.2455	-2.727	1.8858	3.992	1.5889	-2.8979	3.0189	-3.1358	4.6891	-0.40535	2.5132	0.71872	1.0827	-3.5332	0.84583
m1000ang	Ang	-15.803	57.126	92.201	-7.7535	5.0127	-49.328	17.124	-3.6642	-10.373	-7.3139	11.973	13.099	17.866	3.0732	11.694	9.5036	-0.31175	-18.776	-21.068	15.266	16.054	9.5019	-2.7426	3.0555	-2.1921	-6.1619	-7.036	1.3298	0.057708	-2.5196	-4.5733	-0.06882	-1.4435	6.2502	7.176	-3.9557	2.1317	-7.4102	-5.974	4.0577	5.8527	1.514	-4.2977	7.1123	3.4251	0.73805	-2.934	3.3259
m1002ang	Ang	-13.883	53.783	43.179	43.474	-45.31	13.551	7.4888	-10.491	25.592	-19.755	43.147	-17.971	-10.978	3.9566	36.164	6.4766	2.0704	13.423	-7.5109	27.775	-8.1444	-14.147	16.355	-11.295	-5.6712	7.9162	8.0259	6.1286	4.5975	-5.9054	-3.4809	-3.4421	4.3589	10.775	4.4049	-5.0098	-4.0801	1.8512	-3.5615	-8.6287	-4.2892	9.7135	-2.1886	0.82304	-0.33521	5.9039	-1.5785	-2.0471
m1003ang	Ang	-1.4863	47.941	80.934	-10.22	8.4614	19.187	-6.07	-8.5284	16.966	-4.0688	0.67945	-5.4109	-5.732	-29.85	7.7874	6.4693	20.717	7.8529	4.8181	-4.0825	6.3455	-3.2039	-5.1334	0.17242	0.5944	5.4549	14.484	-0.69572	-1.9007	3.5195	-1.4005	10.827	-9.7484	-2.6361	-1.0277	-1.8261	-1.8964	0.43715	-5.6813	6.157	1.5691	8.0703	-1.586	-1.266	-5.8956	4.0989	-1.5062	7.0295
m1004ang	Ang	-50.212	75.451	75.797	69.092	1.1201	34.483	-20.065	3.8991	19.242	-19.854	12.9	11.574	9.6428	3.936	0.63089	-10.958	-8.8891	4.3534	-7.0502	5.6935	3.2045	3.1142	-9.2803	-15.638	-4.1787	4.1635	0.63302	6.2462	8.8898	-12.759	-7.1023	13.559	-1.907	6.3329	1.8765	-6.2377	6.4759	0.31554	1.2246	-1.9696	-2.3797	-1.6319	-1.1686	3.659	7.3952	0.24547	-4.9884	-4.6693
m1005ang	Ang	-15.744	-41.728	22.844	-23.983	-3.6469	45.809	22.447	1.2496	0.49185	-14.504	0.094354	17.768	22.739	-0.071055	3.5149	11.597	-4.5494	-4.5295	-0.24319	3.5117	6.2772	7.1817	-10.399	1.4068	-10.282	7.2417	-5.4501	-0.54948	-11.016	-6.0492	0.022491	7.1947	3.2407	5.2232	3.2496	-1.3087	3.6776	0.53158	-4.617	4.7931	4.5898	-1.1694	-2.2008	1.2351	-0.85811	1.097	-0.35754	-7.4403
m1006ang	Ang	-23.714	24.709	-61.855	-33.566	-41.635	15.58	7.526	-36.78	12.006	10.152	12.859	-3.6367	9.9117	5.5064	-17.193	2.5454	20.691	9.9753	-5.1407	15.142	-5.3024	-4.7543	9.2488	-9.2035	4.845	-5.9794	6.1027	-6.8476	3.6367	-4.2101	2.9244	10.628	4.9609	-12.801	12.786	-5.6151	0.97804	-3.242	-7.0295	1.0351	-9.3008	2.5225	-3.5913	9.4359	-2.948	-0.15583	1.1779	-2.5953
m1007ang	Ang	142.25	164.04	-7.2488	-4.6729	-41.917	-0.17008	-34.36	51.356	-46.098	-18.77	-17.9	5.4126	6.6144	-5.3869	3.3343	-5.5533	2.1357	8.7782	-9.2063	-7.9923	-7.3229	4.5907	-21.089	5.7051	-0.43258	-2.1342	13.176	3.0984	-14.154	-3.8129	4.8553	1.1764	-3.1724	3.9414	-1.1431	-0.086997	1.4753	-9.36	-0.85223	8.0029	-0.61758	-1.2117	-0.94224	-1.1244	-2.8842	-1.3687	-1.7672	2.0246
m1008ang	Ang	-27.147	65.765	47.564	-51.47	25.301	-6.5593	3.442	7.4688	-10.381	-11.881	-9.3333	-4.4355	-5.5058	-6.198	11.718	6.6705	-2.0999	12.882	4.2626	4.1545	-8.0465	4.4347	-3.986	-13.761	4.6333	-7.0256	-4.0442	-0.5543	0.70358	1.2489	4.3848	-7.1033	1.5631	-0.085525	-4.0292	6.7658	10.319	1.727	-3.4621	-6.6529	-4.7567	-6.6789	-5.1236	4.6778	-3.2149	4.5849	-0.88379	4.7152
m1009ang	Ang	191.63	134.99	-14.373	-10.474	-5.6879	-18.287	-42.546	18.889	-4.0717	-8.635	9.7098	0.027939	-7.2327	0.0086433	4.631	-7.1652	-3.3209	-6.2895	11.013	2.9893	7.663	-0.80812	5.3522	6.1376	-10.204	-3.7584	-16.187	-6.5351	-4.2437	0.080961	0.24412	0.57326	-1.9861	-9.3223	4.567	-4.912	5.2478	-0.88398	-2.8231	-5.0709	-1.5675	-3.5068	-0.12058	2.1686	-4.3062	-6.0286	1.8669	1.5693
m1010ang	Ang	-93.478	80.42	54.836	-25.711	14.085	49.831	-25.011	17.563	-3.5102	-14.777	-11.663	-22.613	-0.68409	2.0373	-8.5495	-2.2213	-7.5317	13.476	-2.8311	-6.6774	-2.3959	7.7363	1.2064	8.491	0.25663	4.6635	-0.20912	-1.8085	12.187	4.2353	-0.8293	-4.3967	-4.0245	2.1007	6.8353	-6.4557	-2.7967	-1.4144	-2.6123	3.1413	0.48711	-2.6416	8.2648	-2.0413	-5.0509	4.2027	-2.4329	4.0397
m1011ang	Ang	49.192	61.625	29.23	-62.255	29.455	26.812	-1.8654	-18.077	-7.3494	-7.958	-8.1259	11.015	-15.245	40.246	-3.1336	11.85	-10.545	4.3921	6.9427	-8.492	-8.9557	-13.933	-7.3489	-8.4747	2.2447	8.5039	-0.36662	-9.1051	3.2933	5.1553	5.9212	14.227	2.2831	-0.49673	-1.8466	0.63276	2.6036	-1.6125	0.85546	-8.6988	0.72092	0.93239	-1.588	1.428	-4.921	-0.40216	-0.70266	-5.0304
m1012ang	Ang	-8.6065	70.385	24.322	-5.049	-13.41	-7.7708	-0.65345	-46.687	1.515	4.0666	31.534	3.6972	-3.1162	-3.1932	-5.1014	1.6484	-11.785	13.312	13.954	2.9126	-15.346	4.4411	-10.495	2.8752	-14.517	5.7687	-3.7003	-1.4682	9.1858	-16.214	-5.2576	-8.9901	-10.474	5.0296	-1.7023	3.307	-1.6513	4.9981	-11.101	0.5155	-3.0416	-2.8937	-0.47598	-9.748	-7.6112	-1.8238	5.9961	-2.5165
m1013ang	Ang	46.756	-12.336	76.963	-1.3165	1.8707	15.901	24.297	-19.446	3.9378	25.46	-5.4621	-4.1721	-11.611	6.3799	-2.2083	-8.2301	5.0251	4.4122	3.8241	-3.9716	-1.8916	-5.6685	8.0496	11.111	-0.82924	-2.9201	14.78	-4.5835	0.47322	6.8933	-8.6816	-6.7341	-4.0527	-1.2887	1.4027	-8.0593	12.76	-4.0124	0.57082	5.193	8.9675	3.1756	-0.72285	2.7712	1.8207	-6.8186	-5.7996	-0.72282
m1014ang	Ang	-6.727	42.961	40.94	34.008	-29.183	41.46	-11.159	-3.696	18.37	20.242	-12.425	10.243	-6.0431	-8.4235	-21.591	18.757	-0.20839	-11.809	0.82977	-5.4707	-7.6251	9.1024	-7.2734	1.2873	-2.0271	-9.834	-2.2789	-10.123	5.9985	0.60232	12.445	0.30041	-0.37623	-1.742	1.6193	-5.0803	1.0632	2.071	-6.8328	-1.7706	-0.10231	9.3705	-6.9335	3.4685	-7.5868	-2.6873	1.0345	-5.1629
m1015ang	Ang	-61.033	44.193	22.557	-27.484	-25.886	29.247	22.684	31.063	5.2981	-5.9598	-2.0072	-32.496	18.869	4.7558	2.3347	-26.407	7.3829	4.8147	14.416	5.1834	2.6946	26.469	7.0438	-5.4507	7.8457	10.445	3.681	3.6231	2.1374	-5.3912	4.2104	7.6398	-0.92338	-3.6107	1.075	-2.6436	-0.9699	3.763	5.1583	-3.275	-0.31452	-1.1478	-6.0239	-11.865	2.9513	-3.023	-1.7272	-0.029396
m1016ang	Ang	-31.465	82.481	108.07	8.6069	-21.574	-10.881	0.70585	-16.672	7.5717	30.659	-25.599	-8.9456	5.3619	18.303	-1.8151	-4.6027	8.3128	0.78516	-8.1858	-11.232	-7.2506	3.0359	-15.163	-7.9972	-4.9613	4.3013	-2.4457	-1.7288	-7.6133	-0.35598	4.4662	-5.1139	12.096	7.0172	-3.8302	-1.6461	6.7705	-3.7628	-4.1763	1.5654	9.2657	-1.3535	1.9121	2.5932	-5.5294	10.834	-5.943	2.2509
m1017ang	Ang	-17.44	10.39	36.132	-39.46	-4.3319	28.116	22.401	1.3194	-5.1491	0.10344	-20.043	10.826	9.9644	4.371	7.7804	-1.173	1.0247	2.0756	10.64	-6.0907	-4.1401	-1.4391	-2.6011	-3.5146	-14.513	-0.60135	6.69	10.388	-12.014	7.655	1.5733	-1.8242	-0.62882	-0.045934	10.606	3.7633	1.5247	6.2719	-5.0638	2.0217	0.6067	-1.0983	3.3921	8.3987	0.80688	-1.4682	3.0067	-5.7686
m1018ang	Ang	-17.32	43.758	70.267	5.2743	12.837	36.442	-3.3547	-18.232	-20.64	4.4408	1.559	15.175	-22.131	-12.395	-0.79705	-0.063239	10.586	-6.2313	-2.7481	-1.7859	8.6017	-4.3181	-1.5843	-1.1319	-1.5843	-5.3276	-3.2479	-10.033	-6.2455	8.034	4.3154	-6.72	4.5177	-1.5974	5.4047	-2.5948	-3.85	-2.3468	-2.1439	1.6404	2.6167	-5.6799	-5.008	-6.0828	-3.5614	-4.6583	-2.8382	-1.6991
m1019ang	Ang	32.813	-11.585	-7.1934	25.38	28.153	2.1296	20.527	16.927	-8.4628	9.925	-13.432	-18.88	2.2793	18.249	7.537	-9.1764	30.308	7.9849	8.5546	-8.1206	4.1306	-4.1885	10.837	-6.3383	-9.4747	-12.699	-11.286	-10.7	2.6523	-0.23796	2.6024	5.285	1.7681	7.2066	-6.4994	-2.7308	-3.2707	-9.7076	8.438	2.1644	-3.6499	5.0217	-3.6981	0.17815	1.5885	1.8608	6.8492	-0.069901
m1020ang	Ang	112.36	-17.76	86.95	-2.4536	29.707	17.5	-12.123	12.173	6.8379	3.3898	-2.1126	-6.2887	21.685	-1.4748	-5.8483	-9.3543	22.01	-18.68	8.8165	9.5557	-7.3343	1.9138	-5.341	7.3859	-0.75405	0.45614	9.9238	-9.119	13.368	-3.8802	11.075	-6.1445	-8.1507	-3.3262	1.718	-3.2751	1.5384	-0.92577	-2.7076	-8.3977	2.6748	7.0458	-4.0929	6.2487	0.55308	1.148	1.5028	-6.9984
f1001dis	Dis	-193.65	10.777	31.305	-13.359	29.033	-6.0512	0.56122	-8.41	-14.685	3.087	-10.842	6.3023	2.117	-5.9598	14.361	-18.203	3.2503	1.9624	3.7581	-1.4352	1.3459	2.5777	8.3145	3.586	-2.388	6.3728	0.2464	0.18854	-5.6767	0.41233	-13.298	1.9064	-0.011451	-7.8395	-3.6296	-5.8061	-0.95991	9.5895	0.44033	0.72069	6.1533	1.4715	2.6987	-1.517	-3.7813	-5.7524	0.73759	-0.48685
f1002dis	Dis	21.001	-37.764	2.6653	85.01	13.337	17.448	-30.006	-22.957	6.7136	33.074	-9.2886	-12.491	-8.9885	15.606	10.745	-21.975	-6.2136	2.9266	-12.953	2.2717	8.5953	-5.3018	-0.73834	0.5907	0.15809	6.3068	-2.5656	-1.607	-1.5395	0.2104	4.4883	-0.53868	-2.7399	8.4421	0.43518	1.2229	-5.3361	0.62504	1.9199	-1.5176	-1.1841	-0.21287	-0.99299	-3.3335	5.2818	1.7039	-2.1798	1.5092
f1003dis	Dis	-131.56	54.244	-27.594	1.5709	-41.896	36.52	13.084	19.207	-50.378	9.866	-5.1445	16.54	-13.154	-22.029	-7.3583	-37.099	10.566	-11.332	12.954	-15.473	0.64214	-14.542	-9.602	7.2148	10.776	5.7504	-4.3057	-13.674	7.9659	-6.4741	-5.1655	-2.5709	7.4161	5.0193	-6.2891	-5.9122	-6.7947	-2.9832	-13.241	-6.8768	5.7047	-4.4836	4.5164	-2.3123	-0.55429	1.944	1.9253	6.7643
f1004dis	Dis	-90.487	-51.801	19.81	47.658	18.735	2.414	-18.594	13.475	16.422	-23.209	6.8197	11.533	-8.0672	-7.5124	4.2222	-1.2413	3.6701	6.9593	-6.6251	2.6567	-8.3774	6.7801	2.291	7.975	-9.5273	-0.032353	5.047	2.3003	-10.91	-13.386	1.6322	9.7145	-2.1075	-0.89892	1.4677	-2.0293	3.8414	-1.1388	6.0719	-6.5727	5.456	0.4222	5.4553	1.0203	-2.7863	-4.3818	1.9522	3.4247
f1005dis	Dis	-87.234	40.397	11.116	30.183	18.497	28.088	-15.745	1.7151	43.126	-13.07	3.9083	-15.723	-1.0549	19.668	7.0827	-4.4415	2.9773	-15.675	-7.4928	-4.4637	25.431	2.2473	5.4522	3.3977	-3.3738	3.9515	7.6175	3.8674	0.91525	4.1797	-7.0489	-3.5412	3.9436	4.8768	-5.5279	6.3952	-0.61661	-1.1159	4.8094	-5.8272	-1.0893	-0.30186	-7.0447	7.283	-6.3349	-5.6451	4.6063	-1.1555
f1006dis	Dis	-109.25	63.377	-11.12	-5.983	-3.2391	19.745	-1.1637	-11.192	13.213	-16.145	1.4687	19.707	14.456	1.0286	21.034	10.572	-1.5185	-16.522	-3.3455	-4.2346	7.893	-11.246	4.8986	4.7529	-4.7364	0.029447	1.5531	4.9653	-11.608	-0.2705	-0.45351	-2.0326	1.2917	3.4607	2.7174	0.79529	3.343	5.0556	2.8181	0.13912	-2.9513	10.094	1.8849	-3.7934	4.1088	-2.0815	0.33256	5.0814
f1007dis	Dis	-125.45	-105.26	-26.393	95.37	-44.036	-0.26545	-0.51411	17.405	5.1163	3.9348	-3.0245	10.273	-7.6321	13.427	14.876	0.89648	3.9291	7.6587	-7.3811	-3.7041	3.7634	0.79843	-3.9079	-9.0021	-5.4075	2.5393	-0.055871	1.1252	-5.2477	-4.6674	-2.2033	4.4721	0.42464	-3.2425	0.90756	4.2241	2.3528	-5.6911	-5.3696	1.1448	-2.7286	-5.4291	-1.2624	-5.5855	2.5389	2.295	-2.2585	0.99318
f1008dis	Dis	-108.33	62.894	-74.246	-24.9	14.265	-2.3363	-15.872	-26.433	-22.172	-10.708	8.5986	8.5782	-11.218	-11.912	-11.932	-13.577	16.377	9.808	-15.447	3.3885	3.7287	-0.21446	1.9574	-3.0943	-4.339	-4.0116	1.3089	-3.2436	-6.8862	-1.5649	-0.6599	0.9368	-4.8546	4.524	-10.982	-0.62914	-6.1436	-3.8542	12.499	0.97103	3.5104	-1.0112	-0.77953	-3.0429	-1.3094	4.8877	-2.2442	-3.9038
f1009dis	Dis	-44.539	-31.787	-9.4091	51.815	9.7947	9.8787	8.7894	22.015	-11.203	-6.8586	1.8965	-5.5371	-9.8221	3.3762	0.74967	-5.2238	-2.5521	-5.7153	11.318	-1.1429	7.615	-0.0020176	-7.5441	0.71426	6.0305	2.7261	2.1962	0.056331	-0.1505	-1.8627	-5.4438	2.5095	5.3084	0.12475	-1.5689	-12.406	8.6435	-5.3847	-5.1126	0.1842	-5.5211	-1.5815	7.6524	-2.3659	-0.68338	6.8886	2.6685	-1.1268
f1010dis	Dis	-84.034	-47.546	-63.845	36.548	-6.9032	64.684	-11.766	7.6594	15.442	-12.377	5.5532	-4.1256	-0.46011	11.55	12.704	15.397	-17.215	-0.93286	-2.3586	21.7	1.0653	-2.5534	6.2494	5.856	-13.006	-2.1369	6.0809	-8.3363	8.697	-5.6703	-8.7623	-0.78775	7.4164	5.4987	-0.13615	4.0793	-4.2377	3.3468	7.9438	-1.593	0.63926	2.2729	5.4659	-0.74381	-4.3806	-3.5502	1.3292	-0.17003
f1011dis	Dis	-53.311	14.133	-36.779	19.131	-2.6741	-7.1796	14.032	10.995	10.729	4.905	-8.4438	-33.728	-13.782	-12.187	-4.8759	13.113	-8.8588	7.8392	-9.0891	-11.223	4.6503	-6.9062	-4.5098	3.3302	-7.0613	-0.74295	1.1927	-0.21948	-7.2195	5.1187	-5.4631	2.5477	4.5035	3.6957	-6.5132	-3.171	3.3647	-5.9078	2.0272	0.5095	2.3241	-0.07315	0.74052	-3.723	0.16927	-3.0968	1.1177	-0.084141
f1013dis	Dis	-115.4	-32.587	-34.562	30.636	-10.203	-1.2909	16.664	1.1916	-20.424	17.861	2.5553	-22.035	-5.2892	2.3842	6.9676	0.32848	-11.559	-9.2008	5.7699	-2.9708	-7.7081	0.69101	5.8285	4.6521	0.55797	-3.863	-7.9897	-0.40258	10.457	2.4499	9.2895	9.1916	0.47394	1.1857	1.8177	1.4704	0.24511	5.7472	1.2022	-0.13529	3.5504	1.3207	-5.3214	3.0489	-3.9895	3.8573	-0.97598	2.7651
f1014dis	Dis	-9.1698	-33.756	0.099933	11.308	26.038	18.237	-19.218	7.5181	-4.5155	-5.2817	1.5221	3.6549	-20.233	-1.1674	-3.7913	-1.3002	5.4491	-8.2182	11.14	12.055	3.3373	-0.54059	0.67185	2.2611	-3.6466	-2.1832	-1.4421	-2.8576	-2.9698	1.3289	4.4125	-3.522	-6.5444	2.5014	-7.1915	2.3905	3.1792	-5.6507	-6.1539	3.1984	3.3047	-1.4943	-7.6122	-1.5347	-0.25346	1.1294	2.7089	1.1747
f1015dis	Dis	-3.8091	68.616	-48.86	-22.425	25.267	25.389	3.1966	-9.3468	-27.447	6.3776	-18.886	9.4591	23.49	-11.409	13.698	-19.464	0.33845	-14.392	6.4101	2.3466	7.3998	0.46706	-15.8	3.0155	-3.4919	-4.6278	14.244	-5.2214	-0.20055	6.8652	-3.4275	1.3667	8.4587	-4.6831	0.50254	4.6423	8.5589	0.19625	2.3764	-2.7017	-3.33	-2.4776	1.4098	-0.14372	-0.40448	-1.2468	4.8741	6.8358
f1016dis	Dis	-11.186	-42.517	-30.965	-32.12	2.6645	-5.8226	19.669	28.737	2.7293	-2.7265	-0.6327	-4.7959	21.553	2.0513	-13.755	-4.8232	-11.067	-6.56	28.944	-0.78683	18.449	-5.863	10.117	-4.4679	2.7639	-4.2228	-4.0208	0.72925	-0.57933	-1.1688	-0.07911	3.9537	-5.4962	9.9452	2.4262	6.7503	-0.78112	-8.5557	-2.55	4.0995	-5.2223	2.2985	2.2347	0.29972	-2.4518	-0.9043	-0.21206	0.092943
f1017dis	Dis	-32.363	4.9055	13.286	37.556	-2.0611	-9.9587	-22.668	2.1641	9.0629	3.6749	3.562	-32.725	8.2903	15.52	13.577	-10.239	-2.176	-2.4225	11.13	0.51841	-4.6837	3.9612	-10.658	4.1799	7.666	8.9882	1.0742	7.637	-12.296	-0.1903	-6.0339	1.908	4.7779	-4.5035	-1.3831	6.6561	5.3113	-6.2536	-1.7339	2.8864	-5.9812	5.5966	0.2384	-2.044	-6.1833	-0.5942	7.7304	-4.9647
f1019dis	Dis	-67.608	1.6622	5.7261	-12.554	36.971	-6.1515	10.924	-4.6914	0.82351	-19.651	8.4975	1.6687	11.411	0.54184	0.91999	-5.8246	1.2741	3.5117	-7.0229	-6.8261	6.3505	0.64938	4.3643	4.2345	2.0144	-10.561	12.482	-5.7205	-5.5522	5.3612	8.0994	-5.8775	2.6233	-4.2922	-5.2976	1.9487	-4.3216	-1.7575	-9.5889	-5.4307	-4.159	-0.726	-2.5931	-4.7828	1.3498	-2.3517	-1.3299	3.6224
f1020dis	Dis	-75.073	-18.426	-28.156	-10.208	9.1619	-3.2184	-44.222	1.2762	12.557	-8.0356	-3.2534	-4.1167	17.769	3.7282	6.3336	-10.653	16.854	-9.4245	1.739	-9.2725	-7.7481	-6.1485	-10.897	2.7357	6.6416	1.8413	-6.6057	-3.3432	6.1042	0.63738	1.9371	10.495	1.1129	1.6902	-0.38507	0.82349	2.335	-2.8185	-1.4809	0.99651	2.8438	0.96211	0.22954	-1.568	-8.1117	-2.4452	0.94112	-5.3808
f1021dis	Dis	-63.069	-13.782	-27.242	49.753	-34.236	-32.146	-0.38299	18.613	-26.584	2.9163	-10.12	25.606	9.4171	12.585	8.5137	-18.534	-1.0576	8.7108	-7.4283	-0.4726	1.66	1.6381	3.4926	0.95411	-2.9692	-0.8572	0.83814	5.7669	1.8039	12.539	0.85161	0.31769	-2.0843	-0.565	1.6444	-0.83303	1.1506	0.63037	-1.1018	3.5213	-3.0966	2.5284	0.91621	2.0198	-2.6287	-2.4054	-3.6206	0.23986
m1000dis	Dis	117.3	-40.887	35.711	34.452	39.055	23.884	17.361	-2.8689	-6.0467	-2.2183	4.0719	2.7492	4.2254	12.447	16.755	7.2648	-5.6724	-2.5149	-24.268	20.043	1.1838	9.1967	-8.0489	-8.323	-3.6977	-7.2823	-16.102	-0.42272	8.3753	1.6478	-8.5367	9.5304	5.2837	4.8064	5.8469	-0.25752	1.3873	-0.23028	-6.3625	1.8281	-5.3787	8.2729	-2.4087	-6.6217	3.6612	-5.1737	-4.2549	-0.82091
m1001dis	Dis	188.42	-89.913	12.576	15.224	-61.554	22.112	11.061	-12.405	-14.143	-0.04507	43.816	-4.0318	-6.4135	-1.2044	12.236	-4.4548	3.9089	0.77599	1.9302	4.4929	4.5963	15.176	-2.7431	7.222	13.66	-14.01	7.7311	-10.831	0.32953	-1.3814	6.6753	8.0127	-1.3035	10.313	1.0814	-8.14	3.6961	0.21173	-0.33397	-4.7449	4.0367	-3.0497	8.5227	0.10843	-8.4391	1.4694	-5.1414	0.5348
m1002dis	Dis	15.757	24.123	38.125	13.952	-51.426	-16.26	16.625	22.458	3.664	-6.9902	15.338	-2.6591	-5.9619	-18.085	46.542	16.758	8.2389	-4.7189	10.435	-1.9033	19.222	-23.033	-5.0158	-2.6751	-7.5692	9.723	4.0519	-6.5547	4.7133	1.6312	9.1866	3.6415	4.7227	7.3134	-1.7171	-1.9363	3.3697	2.8206	4.8207	-3.5769	-0.57201	-2.0715	0.65436	-0.56374	6.6983	5.13	11.717	-0.52552
m1003dis	Dis	24.861	14.395	12.492	47.847	-19.979	9.8019	33.995	3.897	-2.2682	14.92	-2.0964	-3.2582	16.663	-27.68	11.255	11.74	22.057	1.4048	2.6363	-9.0126	11.174	-14.835	-11.127	0.61816	-8.4885	-1.014	-1.0496	-12.321	1.9738	10.762	0.98288	20.411	-4.1383	1.9229	-5.9205	8.0608	-6.3619	1.4508	0.66141	1.4936	-2.2991	-0.22623	-2.1013	1.0953	4.2424	-2.1621	-0.8848	7.6531
m1004dis	Dis	-33.104	29.885	12.559	34.666	5.5837	23.817	8.1325	17.011	15.463	-20.168	8.4012	3.5458	31.915	-2.2608	9.7191	-30.769	-8.2898	10.989	-3.6201	-11.004	3.3678	-7.1569	2.4341	4.2243	6.9136	9.829	-11.232	-3.905	0.30147	0.78666	-0.52698	12.224	-7.4765	2.798	-0.35245	3.4503	-4.5571	-5.3578	6.4464	-0.48225	-6.3409	-2.7157	-0.52779	6.275	1.334	0.62315	3.6135	-4.0741
m1005dis	Dis	6.5533	-77.114	15.673	24.108	-14.035	40.147	22.196	14.016	1.634	-12.124	8.1892	9.0814	22.982	12.374	-10.558	-0.44806	-3.8065	0.99492	-6.4237	-3.0304	1.4127	1.1448	-2.8922	-0.23227	-5.0011	10.144	-7.5044	0.10255	-12.006	8.0256	0.19189	9.2008	10.681	-2.57	-4.1675	4.083	-1.4517	1.4029	-2.5717	3.7626	6.3769	-6.0089	-2.1333	-1.5108	-3.1472	0.21702	1.495	-7.1963
m1006dis	Dis	60.434	13.4	52.115	41.104	5.6275	32.446	-32.358	-22.405	-3.1469	8.8005	5.9622	-0.15347	16.926	16.86	8.6896	-7.2719	6.8715	2.4501	8.3413	-3.8669	2.4741	-0.71805	6.8295	-5.9351	6.8727	-0.69258	5.5404	8.5864	-4.4976	0.8374	-2.108	12.88	11.782	-5.2695	3.5302	-5.0804	-1.5409	-0.81879	-0.58788	6.7566	-3.6382	2.5496	3.3829	-2.0055	8.5407	-4.1147	6.1223	-0.49916
m1008dis	Dis	-10.45	21.632	39.332	11.321	18.693	38.199	-2.6562	2.338	-24.41	-0.23521	-5.2053	-6.0083	3.5604	-0.6225	13.589	3.1428	4.6732	20.541	-2.0019	-7.8397	-7.9657	6.7554	5.2649	-1.1232	11.569	-1.2903	-4.374	3.0489	2.0907	2.661	-4.8991	-1.0679	-1.8274	1.5044	-5.1254	7.2583	2.7238	-3.084	0.55543	-10.348	-9.6685	-5.0988	-3.8393	2.7763	-1.1137	-6.6533	3.8103	-6.2315
m1009dis	Dis	190.45	172.44	-56.767	-9.7915	6.0909	-25.007	-13.829	0.98127	21.247	-6.2607	7.2103	-13.158	1.5197	-5.327	29.663	-9.2943	-19.918	-5.7538	8.3643	-10.829	11.899	0.11143	16.825	7.5021	-9.9704	-2.5197	-17.11	-4.9209	-1.7204	-12.815	1.6449	1.5069	6.0628	-6.1113	-1.7231	-3.0255	-1.3425	-5.7947	-4.3923	2.8563	3.149	-4.1785	2.0846	3.5186	1.0423	-0.26411	1.2324	6.6743
m1010dis	Dis	-79.422	46.86	18.638	-22.289	-0.45385	25.198	-14.723	22.897	-4.2674	-8.907	-17.515	-21.473	4.4804	9.6815	1.4751	5.0022	-5.0288	12.027	4.2878	-16.627	2.8214	10.529	-1.6946	0.77115	-3.0311	5.5765	-4.8247	-3.6049	10.122	-2.3987	5.9877	-3.915	-5.7304	0.27316	-0.54918	-6.17	2.8096	-2.6269	-2.2351	1.482	-3.3489	-1.842	3.0613	-5.1168	-0.44136	-0.25821	-2.0489	-0.6264
m1011dis	Dis	59.763	61.88	-10.736	44.612	-0.024095	12.378	20.654	-13.834	2.3711	4.5917	-6.3966	19.634	-3.4696	45.052	-0.25263	-9.4769	-0.29556	-5.2469	4.4995	-0.89961	-23.143	-20.995	-12.501	-2.9536	6.0109	1.0796	-7.5391	-14.6	2.6223	2.5222	6.0688	12.372	4.3059	3.0931	-2.0534	6.7158	-0.46754	-3.4147	0.001948	-3.2155	3.9049	-2.0586	3.0761	4.4686	-5.7031	-7.8823	-4.0859	1.4896
m1012dis	Dis	12.788	26.881	4.3035	6.7629	-12.034	-4.9168	7.3786	-26.989	-18.596	-7.0004	33.808	17.624	22.975	-4.7875	7.0299	-6.8726	3.7543	9.6637	24.86	-6.839	-5.6646	6.5323	-6.4346	4.9605	-14.412	-1.7358	-5.0375	0.30204	5.1687	7.1681	-11.531	-3.0325	-1.34	7.7664	-0.58908	-6.7611	3.6082	-2.2068	2.2015	-8.1937	6.2861	6.2639	-4.8078	-9.6461	8.7298	-5.1757	-2.4482	-1.658
m1013dis	Dis	12.86	-16.35	35.68	-8.7681	-34.949	29.58	43.276	-3.8413	26.462	15.693	-19.272	10.928	-0.51574	14.88	9.2238	-0.3094	-7.3011	13.511	0.86947	8.08	15.09	-3.4723	-6.8273	8.3136	5.0795	-0.16834	9.0333	-6.3128	-7.3836	4.9289	-2.7702	-6.7389	-6.0702	8.5804	4.0084	5.3877	15.154	3.3405	-0.66924	7.2625	-0.15135	3.1557	7.3011	1.1969	0.46131	-4.8196	4.0221	-2.3239
m1014dis	Dis	17.342	-21.842	44.027	-9.3874	-37.948	19.571	45.12	-36.782	29.069	-16.185	-54.924	10.095	-5.0685	14.86	6.8926	-1.5102	2.0157	39.129	20.197	28.433	34.373	-34.531	-32.344	45.355	10.906	-25.696	-17.534	45.23	8.0544	-12.481	9.05	-1.3124	3.5129	-15.9	-6.7785	-5.4389	-9.7975	-2.0963	5.6339	-5.7537	2.3757	-0.93062	-3.1005	-1.3091	-3.6052	2.1597	-3.6308	-0.56426
m1015dis	Dis	-96.511	119.87	-25.978	-23.945	-15.536	28.892	60.202	16.627	25.856	-16.13	3.2417	-42.787	-22.806	12.483	-10.588	-15.125	25.959	1.0617	-17.879	13.864	-0.93773	14.775	2.2759	2.7379	-1.0533	8.9251	-6.4718	-4.8606	-7.6822	-5.3349	0.19396	2.9138	-4.2566	-8.0621	2.186	2.6339	3.2273	-2.7417	6.4708	-0.79634	4.6292	4.6634	0.45745	-2.893	2.4051	-2.2409	-4.0948	-3.316
m1016dis	Dis	-7.2186	56.431	74.347	-8.3587	-11.345	-28.738	-6.5767	-21.861	5.3471	31.098	-10.484	-12.702	-0.88877	5.7944	9.6218	6.9192	15.659	-1.0434	4.2904	-11.982	1.2902	8.9288	8.1189	-0.88167	-7.0638	-0.13995	-1.7782	3.1874	0.5129	-5.7095	-5.0138	-4.4297	10.289	7.4737	1.4762	-15.68	-5.3904	-8.0307	5.7488	2.9634	-12.668	3.1553	-5.3007	7.6163	-8.5853	-1.2995	-3.3255	-0.0352
m1017dis	Dis	10.552	53.77	60.552	21.664	40.235	35.554	15.287	-3.6877	2.9471	-2.7464	-13.597	-1.749	-1.6077	7.3571	20.247	-14.325	-0.09518	-1.7319	1.2689	-15.941	-17.431	-1.6506	5.8454	-0.39123	-13.245	-7.6178	-1.065	6.6695	-10.534	-10.564	-2.9511	4.9988	3.2399	-2.303	-1.2879	2.0459	0.54734	-5.2708	-5.5662	-1.5169	0.14187	1.6621	1.9528	-4.2008	7.1041	0.21066	-0.53971	-2.9008
m1018dis	Dis	-31.304	19.09	25.176	8.6197	13.201	48.225	1.0687	-18.33	-22.558	7.9369	-2.8642	14.947	-19.237	-16.966	15.536	6.8969	18.549	-5.2938	-2.4033	-1.7796	12.523	6.1944	-0.71577	-4.885	-0.1782	-11.5	-2.7409	-10.549	-6.3058	-4.0376	-2.7499	-1.5549	2.0399	-4.4302	2.0801	0.15743	-2.4387	-7.2749	2.1266	-0.1389	-2.3482	-4.0911	-4.4653	-9.3419	-0.044415	-1.6066	-2.7057	-1.5867
m1019dis	Dis	43.407	3.165	-3.868	11.501	16.05	7.5012	22.366	25.82	-20.429	4.5355	-19.215	-11.528	16.925	12.613	13.454	-3.4431	14.663	1.4885	9.6572	0.56815	-5.0477	-9.83	7.6256	-8.8579	-13.594	-17.612	-9.7608	-4.2655	-3.7451	9.1915	5.3998	-1.9947	0.68243	4.9707	-9.1205	-4.1101	-0.81032	-3.669	0.25847	4.7703	-5.2148	1.6684	1.4681	-1.9203	-2.179	-0.57798	1.6642	-7.8846
m1020dis	Dis	96.969	-3.2686	63.14	37.585	8.4165	3.7848	2.2784	5.997	13.17	5.9817	-1.5436	-10.255	32.549	11.685	7.74	-1.3272	16.825	-29.308	-8.6262	21.7	1.2707	-0.21376	-7.2241	-4.7977	-19.556	1.6592	17.021	4.8693	5.9224	-8.4661	2.4735	-1.8627	-0.69074	-1.5401	-6.2361	0.7695	5.0514	-0.89784	-1.4916	-0.23116	-1.616	-3.9199	3.2071	-4.5345	-0.23745	-4.616	-0.1421	1.6938
m1021dis	Dis	-16.877	14.535	-113.97	31.094	-32.879	10.128	-15.86	-15.334	-12.025	23.024	-6.1236	-21.49	23.159	-4.663	23.104	20.602	24.855	-14.323	-4.0008	-17.456	14.35	-8.3047	0.8136	8.7248	-10.269	2.7766	-1.0245	6.6002	-6.7793	-8.7782	-9.6662	-3.7158	-15.364	-3.9549	10.326	5.2106	4.7802	3.4555	-7.6444	-1.172	-1.1626	0.53961	-5.1126	6.9984	1.8379	-4.9501	-5.3641	6.6051
f1001fea	Fea	-155.91	-27.257	-23.681	-18.158	-8.1611	-41.837	18.187	-3.7986	-33.831	18.38	-15.792	17.225	-18.342	2.6972	10.88	10.578	16.02	2.4921	10.803	2.806	14.045	11.158	0.14888	-3.0119	4.0109	1.8729	-0.50911	-13.086	4.9658	-4.43	-10.157	5.7453	-2.8892	-8.5986	3.0203	-6.3562	1.6259	1.0857	4.7763	1.1331	10.087	2.4747	-0.77421	2.8676	-7.3707	2.1623	3.9692	-0.20204
f1002fea	Fea	57.251	-66.148	-42.016	43.807	5.3733	-27.191	-15.026	-4.7903	-21.617	39.914	-17.203	-2.1753	-3.8213	-10.559	-21.048	-13.399	-4.821	-1.66	-13.112	12.79	12.845	-5.1224	-7.598	-5.1625	-11.315	-0.72397	-0.99923	-1.9244	0.43474	4.1105	6.8778	6.4163	-0.053175	2.1448	2.0446	4.2912	-0.42672	-0.12544	2.2219	-8.2668	2.4861	-3.5526	0.51788	-3.0691	4.0329	1.6554	0.69251	-2.6047
f1003fea	Fea	9.1978	-1.7312	-34.673	6.7724	-32.149	34.723	28.057	5.1954	-31.788	-6.3405	20.68	15.327	4.731	-8.5849	-2.2423	-22.882	-16.601	-11.623	-11.998	-7.7276	2.0376	-6.7717	-8.0532	-18.014	3.7981	0.05687	-3.8868	8.5174	8.8632	-3.8514	-1.9461	-11.918	2.3721	-3.5617	1.0476	-3.443	2.0111	-3.1041	3.9983	2.2042	5.5578	8.0786	-0.042339	3.1854	-0.026849	0.21644	-1.2752	3.8325
f1004fea	Fea	-19.259	-57.333	13.505	-48.307	31.888	-30.788	14.012	10.769	-8.8065	-8.2351	-0.41647	8.1926	-30.976	-11.548	-12.043	-14.511	13.867	-2.4327	-14.688	-13.203	-10.096	-0.77679	-3.1342	8.4553	-8.2052	-3.8219	1.8247	1.6101	-2.2857	-14.219	0.58507	5.8454	2.1885	-0.36748	-2.9101	-4.0491	7.91	2.4943	0.19481	0.65714	-2.89	-5.459	-4.1271	-0.52992	6.0673	-0.90871	0.11988	-1.6178
f1005fea	Fea	-107.05	61.25	-2.5841	-3.5595	11.846	6.4538	-0.32416	5.5559	13.497	-8.2926	2.1969	-16.244	7.0175	5.6894	-5.2734	-5.9335	-7.8106	-13.103	-4.4195	-6.389	19.035	-1.3423	3.3978	7.5777	5.6052	-0.091862	8.3947	-4.0468	-0.14429	2.7809	0.18081	-5.0457	6.1662	-3.0396	-2.5724	4.1801	1.0105	2.1967	-4.0141	-4.7219	1.2065	-1.1357	1.6903	4.625	-3.799	2.2096	4.4377	-0.08952
f1006fea	Fea	-72.168	28.225	-8.5749	-11.232	-2.2688	2.8877	-1.4145	-5.7311	-19.156	-7.8486	12.319	9.2403	-0.55343	19.786	-21.533	-5.7092	12.854	-6.4899	-17.065	-7.7833	-2.1063	-9.3797	-2.9041	13.869	5.4451	-1.9707	-7.8778	-6.5304	0.78234	1.3811	1.5062	3.7686	3.0568	7.433	1.2088	-3.474	-5.365	14.833	0.65862	-4.6834	-4.6959	3.8885	-2.064	-2.9664	6.4654	0.97953	2.2898	-0.73478
f1007fea	Fea	-92.402	-37.33	7.167	27.377	-7.7519	-13.625	18.027	3.1208	-2.179	9.7898	-1.0434	3.4167	-35.523	-1.8755	1.8194	-12.778	12.581	-4.8012	-17.161	1.2549	1.6527	-1.4788	10.707	-0.42431	-3.4834	-1.2064	1.7573	9.263	3.2829	2.145	-6.6708	4.9867	-4.5439	1.592	-6.9003	5.6754	-2.8039	-0.7049	-8.8843	-2.185	1.5825	-1.0857	-0.97714	-0.776	-0.45459	4.372	4.0496	-2.3258
f1008fea	Fea	-57.356	19.602	-58.196	-71.212	22.764	-4.9003	-6.3669	-36.865	4.7559	1.0901	-2.2303	2.765	3.125	-12.252	10.108	-17.807	2.5632	3.2458	-1.0679	-3.4324	1.9942	0.42766	0.61133	-5.222	-0.56666	-0.72249	4.8892	8.1567	-8.208	2.3091	5.3923	-1.3279	-0.85111	6.7809	-2.9292	-1.0431	-0.25159	11.019	4.6008	3.621	-2.7093	0.54313	0.26133	1.9677	-3.0327	1.9831	2.7457	-4.9033
f1009fea	Fea	5.0812	-81.242	-2.3025	20.85	11.047	18.327	-5.1284	11.656	-10.835	3.9297	-0.069441	-0.99351	-7.244	-3.6841	-13.885	14.402	2.3988	-5.5615	9.0372	0.27035	11.685	2.758	-2.9479	-4.8032	3.7364	-5.2281	1.2251	2.8774	2.6787	1.4163	-3.6104	0.31832	0.69003	-2.7238	-2.5435	-6.4188	10.418	1.2436	-7.9963	-4.7589	-1.4812	-2.487	3.6467	1.0767	2.6065	2.5164	2.4848	0.5543
f1010fea	Fea	-77.692	3.9643	-34.255	-33.82	-1.9197	5.4203	11.735	26.505	17.147	-13.527	-11.2	0.65144	-26.55	-6.0115	5.5744	13.88	8.2804	-14.893	-7.204	0.27092	-6.1961	-1.8948	-4.5166	5.8297	-5.1485	0.02428	-0.82222	-2.6219	0.81642	5.8443	2.9338	-5.4724	-0.11428	-0.52769	-8.3751	-5.2676	5.3013	1.6862	2.5669	1.4662	-1.2358	0.26221	1.7219	-2.2179	4.4281	0.94783	0.040882	4.866
f1011fea	Fea	-34.015	19.01	-48.874	-8.9336	-7.7643	-6.3733	44.559	-16.554	-20.289	18.613	-1.4042	-2.3216	2.996	-4.9753	-1.1353	9.4051	-13.052	-5.3408	-5.1365	-1.186	-6.621	-2.6438	16.308	10.505	6.9431	6.9057	-1.4576	3.8516	8.5036	-2.9878	3.2276	5.6157	-8.0118	-5.0133	-13.256	2.0478	2.1805	-5.4519	-7.1457	7.5212	-1.0737	-4.3576	3.0458	2.1888	3.6259	2.5609	3.4036	-0.56197
f1012fea	Fea	-16.415	-14.922	13.202	-15.429	7.2462	-26.994	-10.308	3.3352	8.8871	19.524	-10.95	-31.699	-4.5167	-21.448	-3.7193	6.8667	-14.017	2.5843	0.17106	-0.44866	-8.4207	-6.6791	-4.2704	-1.3007	-2.2662	-3.8687	3.6547	0.5997	-3.3421	4.1278	-4.669	3.6927	5.5996	2.9062	-2.0843	-8.6925	-0.055084	0.083905	-3.0515	-1.1769	1.934	2.2359	-0.96679	1.239	-1.7507	-4.5971	-2.5776	-2.0152
f1013fea	Fea	-101.49	-36.846	-14.734	37.641	-14.935	-15.659	10.396	6.5379	-16.945	16.896	0.45027	-13.729	-32.08	7.6678	5.9638	10.266	-5.2482	-9.2106	4.1925	-6.1147	-5.7233	3.9159	1.4995	4.6864	-0.2007	0.28112	-3.066	1.8539	7.2955	3.8161	13.045	7.5195	6.9045	-0.66339	0.87855	8.525	1.7004	2.8575	0.45797	0.409	2.8761	0.78459	-3.3848	0.30129	-1.6879	4.4511	5.1851	0.16121
f1014fea	Fea	-17.973	-74.711	-32.005	14.774	-1.3513	-3.4947	-25.775	18.056	11.013	-13.343	7.9037	15.407	-23.415	5.2958	-18.962	1.6409	11.717	6.248	15.299	17.319	7.3459	-0.21762	3.4518	-3.7487	-3.0122	5.3009	3.893	0.16599	-0.54406	1.1679	5.9241	-2.0526	-0.71435	0.80999	-8.3549	4.2735	0.44236	-2.9485	-2.8701	10.968	0.18562	-1.5397	-5.8657	0.79997	0.75828	-0.67684	2.2586	2.7327
f1015fea	Fea	43.342	28.36	-34.207	-30.362	-18.161	-3.0967	-4.4914	-19.13	30.875	15.082	-7.9403	14.255	-25.496	-14.734	6.4278	-27.443	-6.9171	-5.3311	2.9876	10.595	-7.6853	20.098	-12.03	7.4967	-2.3857	4.6294	-13.949	-6.5438	3.5777	7.576	-4.2426	5.5743	-0.68498	-0.21416	-11.06	9.7849	-2.0405	-3.1526	-6.526	-3.4009	-10.646	4.2451	15.018	7.5337	3.4059	6.7887	-6.3292	-1.419
f1016fea	Fea	0.38809	-35.688	22.934	-40.108	3.816	-24.695	3.1535	28.901	26.543	-6.0842	-5.0913	-5.2687	-4.8166	14.861	-14.345	3.0689	-1.8586	-4.0557	18.87	-18.472	19.769	-6.0845	10.246	-5.6044	2.8764	-3.217	3.241	-0.10213	-7.0713	-6.565	-0.77141	-2.0733	-5.7177	9.3489	-2.2346	2.252	-3.9438	0.57748	1.9936	1.6947	3.4797	2.4657	4.8239	2.0455	2.5313	0.46904	-6.1059	0.32223
f1017fea	Fea	-1.4627	21.319	-5.5859	38.003	-4.498	-60.655	2.1689	12.103	-15.339	23.366	-7.5838	-18.512	-9.4942	-2.3262	-8.652	1.0296	-6.2558	-6.9873	1.3273	4.1476	6.9672	0.39148	-17.265	2.4713	5.022	6.5329	0.20214	2.9185	-9.7075	1.2957	-7.5342	-5.0288	-4.6108	-1.7675	1.9714	8.1277	0.7783	-1.5715	1.7693	-2.4914	-6.2764	3.3553	-0.083104	-0.14273	-1.2264	-3.1506	8.4021	-2.4336
f1019fea	Fea	-10.38	-33.652	40.403	-30.784	37.003	-50.675	-15.157	7.9342	22.329	-12.759	-2.4651	13.999	9.0669	-11.965	4.8293	-16.388	-24.956	10.919	-8.7842	1.0511	11.729	-4.8297	11.487	-6.0659	-2.3454	-3.3525	6.4118	0.8941	-1.158	6.3426	7.1748	0.20421	5.1208	-1.4233	-3.061	0.88804	-1.1439	0.82291	-3.7678	0.084618	-0.44861	0.46324	-6.817	-3.4699	1.1304	-0.89579	-0.70734	0.0060716
f1020fea	Fea	-39.666	-29.204	-59.074	-27.849	1.8582	-40.932	-30.799	-0.29613	18.177	-2.1001	-3.8778	-0.35227	7.4443	3.9955	4.9358	3.3569	17.668	-14.548	-1.3183	-7.7764	-8.2733	-7.8379	-7.0639	-4.1628	14.591	-3.1049	-2.2642	3.8796	7.5034	0.29441	-4.1134	0.44159	3.3615	-0.26978	3.693	-0.44973	-2.9262	-7.0501	-1.1573	1.78	0.045527	-4.4481	2.2736	-3.2124	0.67249	-2.0001	1.546	-3.3562
f1021fea	Fea	-43.177	2.7138	-16.643	15.087	-32.072	-59.646	-1.7067	25.028	-7.2373	-2.4731	-14.686	32.766	-6.5391	10.187	14.631	-13.58	-3.5391	13.168	-10.262	6.0642	0.85948	1.1433	5.5458	-1.018	-1.0265	3.0722	1.7776	1.8261	6.1915	8.3159	5.5509	-4.7944	-5.0192	0.50854	-0.69046	-4.3136	7.3261	4.5081	1.4873	7.6578	-3.2809	4.2372	-2.4553	1.6947	-2.0316	-0.83844	-1.59	-2.417
m1000fea	Fea	91.972	-17.814	40.377	-30.475	26.553	-56.539	31.031	12.279	-24.696	1.0518	-2.5918	3.941	-2.8931	9.5491	3.6658	4.8374	0.30502	-2.9717	-18.175	7.3854	13.586	11.406	-3.5655	-4.547	5.9472	-0.78855	-7.7804	-5.1353	7.4375	0.13816	-8.5552	4.6723	2.8288	0.51177	3.0866	-6.6408	-8.8513	0.27541	-3.0684	3.812	8.9369	-0.89233	-2.6724	2.0728	0.69236	-3.4002	0.47342	-1.0229
m1001fea	Fea	202.11	-126.67	43.575	71.443	-112.96	-36.496	-0.97208	-128.24	-37.343	-165.84	-113.24	-41.893	-6.6622	-17.589	-16.058	-7.1718	-2.9901	-19.399	5.0604	-3.6551	-2.4238	5.1819	13.168	-8.38	-0.90366	5.0906	-0.26289	-10.309	2.828	0.54579	-2.9357	-0.69566	-0.20475	4.0879	0.96466	2.0299	1.721	2.2105	-0.23757	0.34833	-0.3328	0.87811	-0.43181	0.37927	1.6701	-0.63073	1.6624	0.21775
m1002fea	Fea	47.98	12.125	28.569	11.08	-25.802	-58.756	17.977	23.273	-12.547	-14.089	20.122	-0.18508	-10.099	-12.739	20.662	18.496	9.1806	10.537	-2.3633	-6.433	14.181	-14.505	-1.294	-2.5574	-0.13238	9.8204	6.7901	-3.6642	0.37962	2.032	3.8539	-4.5089	1.066	0.81764	0.098914	-6.8565	-5.4347	6.6982	5.7108	-5.2697	-1.3325	0.98643	1.3616	1.8488	0.92779	0.16352	5.4221	2.8873
m1003fea	Fea	72.809	-4.615	64.962	-27.009	7.8969	4.3468	-8.0425	-20.807	12.268	12.292	9.8256	-14.913	-0.70964	-38.4	4.5697	5.6387	0.23252	11.215	1.7884	-6.2062	2.5408	-8.6597	2.7085	6.4958	0.13761	15.186	3.2884	-0.049531	5.122	-1.0617	2.4886	7.5458	-8.8018	-1.4443	-3.0608	2.3142	0.3552	-2.651	-7.4585	4.5593	1.4185	9.005	-1.5461	5.1069	-0.051904	6.0247	-3.2932	2.7231
m1004fea	Fea	-13.978	48.738	34.127	12.811	-5.7102	15.76	8.3892	11.814	32.468	-10.175	-6.122	23.081	9.9389	-17.547	6.0915	-6.0082	-0.21753	-3.3025	-5.1862	-7.8082	8.6065	3.8598	0.27354	-14.512	9.1247	0.0051828	-4.0545	6.5406	-2.6356	1.87	-3.9766	5.0793	-12.375	1.5762	0.80541	1.6028	3.8728	1.4135	6.3711	-1.8268	3.5232	-4.5011	-4.3401	2.1892	3.715	2.3059	-0.69897	5.8965
m1005fea	Fea	33.24	-60.419	19.621	-6.075	0.69389	-3.8033	31.284	5.2361	-21.289	-12.162	16.812	6.6185	26.965	3.9511	1.2912	-0.0035336	-13.51	-24.183	-1.2416	-4.1149	-1.2782	2.3446	-1.5595	12.464	-11.295	11.027	-7.9782	1.6862	-18.895	1.3999	-11.301	-2.0768	0.026196	-9.2036	8.0567	-7.7784	-10.883	0.62529	0.18464	0.22402	-5.0672	-2.8896	1.6335	1.2197	-9.5263	7.3245	-4.077	-1.1176
m1006fea	Fea	114.89	29.09	-1.5832	29.228	42.983	-12.383	7.1749	-10.168	-2.5079	14.685	-5.5032	5.5139	18.925	-5.1133	-14.442	-10.824	-3.4937	1.6212	1.5339	3.6948	2.7843	-2.7022	5.9273	-0.089766	1.1908	-1.802	2.6018	0.82428	2.2742	-1.7728	8.0413	2.7226	-3.2292	-3.9323	3.9595	-1.6718	3.5768	3.2085	-6.7911	-2.2139	4.3612	-0.63672	4.5364	0.076292	0.28756	0.15541	10.649	-2.9874
m1007fea	Fea	261.14	137.67	-47.481	-23.805	-23.337	6.1606	-23.794	35.991	-25.903	11.334	-26.71	-1.9054	-19.039	-5.2835	9.4631	16.116	-14.575	4.0842	-16.155	-6.7476	6.0603	-1.6224	0.89373	0.74932	8.9814	-3.4909	2.1339	3.7406	-6.2226	-6.7398	-4.6689	1.4618	-4.5342	11.697	6.9102	6.749	-0.97607	-2.2742	-4.5781	-5.0744	3.7389	3.8603	-6.6841	-0.34541	-0.78586	6.6168	1.0125	-3.0392
m1008fea	Fea	21.286	62.838	23.087	-17.234	48.701	-7.5024	21.972	4.912	-20.014	-2.4628	-11.94	0.37154	0.65681	-11.62	3.0621	12.488	-1.0737	11.694	2.1827	11.256	-4.8851	3.1704	-4.0389	-15.685	8.8405	-5.5398	-6.5839	4.505	4.8977	5.1208	-3.5698	-4.8409	-1.4596	0.72276	-1.4674	6.6272	10.423	4.2463	1.3167	-7.0874	-3.2241	-5.4725	-5.8623	4.0375	2.0265	-0.74982	-2.1155	1.9228
m1009fea	Fea	256.89	89.144	-48.811	-6.1044	-0.45352	13.709	-34.625	-23.813	8.5224	7.8216	15.488	-9.3982	-12.49	22.711	1.7693	6.0585	-1.5399	-9.3924	2.5191	-4.1553	26.863	2.5113	13.833	-1.1958	-5.9354	3.1506	-3.4371	6.4639	1.1594	10.092	-6.5914	7.2549	1.8262	-9.1971	-3.5811	-1.7448	8.0545	11.53	0.99434	0.9788	2.9395	-4.1779	-0.49839	-6.5377	-0.56768	-2.5212	-1.1786	-0.0095031
m1010fea	Fea	-64.183	37.036	-1.4789	-19.657	-10.62	0.76567	-8.3754	38.353	5.0908	-12.646	-20.889	-10.617	-7.9076	15.176	-4.2465	9.1338	-2.5923	17.568	5.2843	-17.119	11.878	7.809	-7.123	-2.8418	-9.5836	2.9477	-0.063232	-1.8066	9.7597	2.8786	6.7001	-7.6577	-7.3864	-0.19442	9.3365	-4.3207	-0.031981	3.3879	-5.7492	-0.54648	-4.9106	-3.53	5.5211	-2.9779	-0.92648	-3.9846	-0.096849	-1.4684
m1011fea	Fea	79.507	38.35	-12.456	-60.796	22.653	-16.674	14.663	-17.164	-26.742	15.203	-28.257	34.148	20.943	6.5525	6.1869	32.714	-27.107	-7.2315	5.9426	3.1349	6.5009	-4.4101	-3.7748	-0.45133	-2.2811	13.388	6.9527	-6.9508	9.3802	-6.5372	-1.8581	8.2156	-2.7454	-1.3246	-2.0201	-0.41178	6.5044	-0.018557	1.1125	-0.63848	-3.1104	-0.91325	2.8385	-5.667	-0.6849	-3.3043	-6.8041	-1.3557
m1012fea	Fea	30.557	48.71	3.4803	-30.578	-31.894	-24.925	15.331	-58.467	7.253	2.2002	46.35	-2.4159	-11.25	12.779	-0.42916	5.2733	-2.7335	7.8715	17.996	-2.6086	-6.7539	6.2736	-6.8416	-2.6521	-8.2059	-6.0283	-6.5935	4.5092	2.4065	7.0388	-10.298	-0.25233	-14.475	3.6668	1.473	0.85372	-1.525	-3.5694	-1.2712	0.87458	2.4538	2.0737	-6.047	-1.0688	-0.75866	-0.37612	5.5135	6.0925
m1013fea	Fea	48.886	-25.579	60.477	-10.531	-26.761	-0.039062	29.741	-0.80667	25.814	6.9712	4.9694	-3.0078	0.503	14.92	-3.1907	-21.423	-14.255	9.4117	-0.1386	-12.751	-9.7756	-14.28	-1.5161	1.1097	-3.5167	-17.708	8.6865	-21.93	-1.3405	-3.0407	-14.791	-6.3383	-0.65285	-11.286	3.2225	-4.2259	-0.71726	5.5599	5.3338	6.2268	-4.346	-6.4848	-3.4129	0.097061	7.6836	9.3887	2.3013	0.83575
m1014fea	Fea	-0.9257	47.663	-15.512	36.425	-76.481	-10.228	12.437	14.357	69.281	19.322	-19.011	30.626	-2.6971	-18.75	-3.607	2.7044	-22.288	-17.549	-7.2312	7.1551	-9.6659	7.4246	6.5756	-2.7055	1.6434	-5.1072	-7.8161	2.2308	-2.3048	0.15224	7.2786	-1.7725	-2.9531	5.5719	-3.2726	-2.4415	-0.61779	-2.5334	2.6297	1.0003	1.0878	-1.6986	-1.7501	-3.3686	-8.8984	-0.15524	9.7629	2.3339
m1015fea	Fea	-1.8331	67.274	27.891	-20.631	-60.723	2.0327	45.028	42.789	1.2607	11.734	-12.292	1.9137	-18.799	-22.104	0.94792	-6.6011	9.517	-12.91	6.6639	19.16	-1.641	11.309	1.1659	-4.9151	3.5287	3.9608	1.64	-0.28537	8.6635	-9.7118	-9.203	1.9195	1.9852	4.3034	-4.4629	2.2636	-5.7732	17.53	-0.18652	-7.7081	-1.2413	-1.351	1.3924	2.6985	-3.9535	-6.5078	-4.5577	-3.4428
m1016fea	Fea	15.887	41.775	82.632	-1.9964	-6.6662	-22.566	-10.187	-23.498	12.403	37.291	-19.897	0.28537	26.789	-13.824	-7.1896	-3.0856	10.329	4.5389	-8.719	-6.1966	-5.0961	7.5744	11.723	-0.35833	-2.4686	-2.9863	1.6004	8.7725	9.1156	7.8044	-5.3462	1.7577	13.836	6.5902	-5.3498	-5.1373	2.443	-2.7844	1.3436	-0.4595	5.5975	-4.9017	4.5324	0.82438	-4.0025	5.7083	-5.3828	3.7968
m1017fea	Fea	53.767	11.324	66.287	-20.799	18.533	10.838	12.868	9.9303	6.1558	7.8446	-12.061	10.845	-14.516	-17.732	-14.16	-0.20152	3.4269	-2.5929	13.433	0.531	-13.571	-6.7897	17.441	-15.434	-6.6137	-5.4733	-4.8796	18.306	0.091189	1.4538	-1.2732	2.0986	5.1192	-3.1385	2.008	-2.0087	4.6517	3.1513	1.7537	3.3349	2.663	1.9104	5.7534	5.4356	1.8154	-2.0082	-1.9849	0.34449
m1018fea	Fea	-9.6777	20.832	33.362	-6.4617	-13.371	29.947	7.2983	-25.222	-18.721	19.99	1.9876	16.262	-14.616	-19.812	2.7353	-0.6633	2.4799	-1.8093	-3.2319	-4.4594	4.5224	-6.785	6.8374	-0.16143	0.39887	-2.1513	-12.96	-14.575	-0.83547	-3.0799	5.3024	-7.9316	7.3509	-0.66411	-0.39234	3.1327	-4.0634	-2.9912	0.28077	1.8572	-3.4829	1.41	-4.4713	-3.3652	-2.4988	-6.0488	-2.2937	-8.7566
m1019fea	Fea	44.87	13.435	-20.36	13.122	17.775	-0.6217	32.908	4.5477	-34.42	25.293	-17.947	-15.028	17.417	9.7287	-5.0664	2.4811	5.6367	1.996	11.656	-0.10085	4.8934	-7.1156	0.82692	-8.8043	-3.49	-3.6323	-6.4608	-5.668	-0.98583	4.9431	0.61617	-0.41886	-4.0836	-1.2816	-1.3494	-2.7241	-4.5463	1.6927	3.0099	6.3575	0.086247	-5.8083	2.9239	2.7653	-0.32099	5.6188	3.3021	-0.99392
f1001sad	Sad	-209.14	-52.486	43.34	-36.745	-9.8451	1.6608	-41.82	-15.565	-15.547	11.439	-4.6138	8.5146	11.597	-1.113	13.105	-6.292	2.9098	8.6572	12.017	-4.5855	11.427	13.918	10.904	1.92	12.827	3.9712	-10.487	-8.3429	-6.2213	-3.5789	-5.9282	2.6627	-1.1867	-5.8984	-5.8808	1.1441	-5.2196	1.2709	5.4201	3.6435	4.0496	4.6007	2.3898	0.33633	1.6402	-4.3976	6.2333	3.2768
f1002sad	Sad	-4.8504	-42.875	19.56	5.78	5.9516	-10.597	-46.223	-10.812	-22.718	29.601	-11.64	-4.2097	-10.073	-7.3878	-11.705	-19.321	-10.13	6.2473	-0.3896	10.97	-1.4793	-4.602	-8.0916	-0.3192	-0.70999	6.721	2.3886	1.1212	-6.3687	-1.7815	4.3728	1.1755	-4.7773	5.4657	4.4667	-7.7787	-4.4967	0.34476	-0.31054	-2.6517	-0.95708	0.16188	0.32176	0.3374	2.5971	-3.3259	-3.0356	-2.0388
f1003sad	Sad	-24.275	1.0633	-29.636	-6.9176	-31.034	26.27	10.126	-0.38866	-28.002	-8.135	25.609	10.007	4.9255	-6.5163	-17.212	-13.441	-5.7602	-11.841	-12.095	-5.4958	12.086	-11.759	-7.0467	-14.51	-6.1454	-4.6916	3.1206	6.3511	11.566	2.2634	2.453	-12.041	3.0964	-6.8228	-1.7483	4.4472	7.5863	-1.4518	2.3841	2.5447	9.3028	2.3567	10.661	0.38572	0.47751	0.55729	3.0973	1.0964
f1004sad	Sad	-59.485	-71.99	48.091	-16.038	8.1401	-18.766	-24.85	-2.3401	2.6627	2.082	2.9544	12.708	-20.176	-12.329	-7.3969	11.094	3.3959	0.80531	0.90211	-3.4957	-5.5165	-0.48511	-1.9677	3.5755	-2.598	-8.7922	3.698	1.6984	-4.2934	-8.5271	-2.6192	7.1737	-0.33368	4.0264	2.213	3.9911	3.3402	2.6196	6.2213	-4.7736	5.7425	-0.32829	5.1574	1.3505	0.9636	-4.7471	2.0512	5.5267
f1005sad	Sad	-98.968	37.832	6.9942	-23.464	16.845	0.8484	-18.95	3.2176	14.885	-11.992	9.4631	-19.872	3.9521	0.47531	-25.196	-0.20963	-5.1524	-10.255	-10.322	5.4792	15.405	1.356	5.1539	7.9591	-0.11482	-0.00012097	2.8439	-3.9909	2.6003	1.508	1.5173	-1.8329	4.2817	-1.5021	-4.9391	2.5128	2.3473	-5.0495	2.6431	-2.9997	0.66658	-0.19536	-0.55955	2.0773	-0.0058023	0.76611	2.653	-2.2628
f1006sad	Sad	-92.135	15.098	-2.4025	-1.0016	-18.838	-20.395	-10.27	5.4124	-19.418	-0.40992	5.5855	20.875	15.915	3.1248	-27.638	2.3581	1.376	-9.8473	-6.4654	-3.6785	4.4143	-3.6986	-0.94285	14.384	3.7476	-4.2652	-5.9835	-1.4813	0.72633	1.7943	8.1433	3.9626	2.489	11.275	-0.27164	-0.31365	2.009	11.592	-1.0709	-1.7646	-7.1921	4.4856	-2.0995	-3.5752	3.4858	-0.2538	-0.6186	3.9441
f1007sad	Sad	-103.74	-83.803	20.951	5.2124	-38.101	-13.581	-10.327	6.2243	0.51589	4.5384	4.0024	6.6083	-26.881	6.6383	15.066	2.9197	14.616	-4.4582	-10.192	7.1736	0.62581	-2.4786	15.097	1.6428	-2.7028	4.7112	10.232	9.9069	0.81272	-2.7744	-2.4364	6.3251	-1.503	-1.232	-0.38594	1.0242	-7.6391	-3.075	-2.2096	2.2537	-1.1011	-6.7702	3.7813	-1.0649	4.0975	0.067686	1.7662	-1.0669
f1008sad	Sad	-119.91	72.458	-64.443	7.1027	11.043	-13.339	-29.905	-44.971	-39.902	0.71372	11.999	18.555	-5.7365	-15.762	-16.975	6.6918	2.2059	9.2809	-6.4527	0.6812	-4.4055	-7.0811	0.30491	2.0479	-1.9987	0.56325	16.45	6.065	-5.7735	3.3701	-0.63684	4.4886	-4.2133	-1.7079	-1.6127	1.1342	3.0623	-1.1028	7.8985	0.13715	-0.081184	-3.5879	1.0356	-4.1303	-9.9462	5.999	-0.90628	-7.5916
f1009sad	Sad	-22.766	-43.986	20.687	-25.644	15.602	6.1993	-14.629	13.641	-20.1	-6.6516	3.7531	-8.5178	-9.632	-1.064	-12.17	0.3782	-12.031	-1.796	-2.3749	17.093	-3.6804	-4.6022	-8.7538	-4.24	-1.3352	6.2702	-4.6362	1.1477	-3.2116	-5.9513	-1.6039	-3.4341	-0.65084	0.52627	-2.6958	-9.9724	2.4098	-1.8061	-4.3075	-0.50324	-2.1065	-3.2351	4.3993	2.9887	2.9539	-2.1244	-0.037355	-2.5416
f1010sad	Sad	-63.855	-41.949	-34.117	-30.793	-10.456	22.632	-4.3178	13.489	-0.37919	0.86904	-8.0271	-2.0858	-14.08	2.2061	-8.113	7.1206	-4.6917	-10.152	-3.3366	7.8269	5.5806	3.0805	-5.5862	-0.22396	-6.3147	7.1874	-0.51661	-0.1434	9.771	5.7698	2.8867	2.1345	-1.2934	-3.2442	-1.7012	-6.1491	2.616	-9.0529	2.5038	7.1481	-3.4723	-0.77013	-1.552	-4.0116	6.6135	1.2455	-2.6351	3.9104
f1011sad	Sad	-93.583	31.582	47.702	-24.661	-14.382	2.795	-5.4042	-3.5762	-15.959	-6.3741	10.68	0.33655	-7.3397	1.8	-6.7982	17.054	-7.2972	-5.9432	-4.7062	3.4089	-13.212	1.385	1.0071	3.1613	2.207	0.1362	-5.1034	8.8683	-3.875	-3.4245	1.7575	4.9096	-0.78185	0.70704	-14.215	2.4412	-2.5313	-1.9044	-1.1742	6.5266	-3.2119	1.2841	-1.0945	1.0775	8.1888	-2.2099	-0.90328	3.6134
f1012sad	Sad	-71.114	-15.314	-24.263	-40.039	-31.296	-19.645	2.9158	-0.48141	-2.9335	15.403	-2.8564	-31.004	14.038	-21.281	-11.818	16.468	-20.041	10.363	-4.9724	4.3148	-5.0659	-10.647	-6.5757	0.9612	-8.8439	2.3177	1.3405	-1.0051	-5.1609	3.0181	-6.6189	6.7117	8.7648	5.35	-5.8197	-3.9573	1.8021	-2.1014	2.1927	-0.7725	-2.4394	-1.988	2.2233	-0.65109	0.53966	-7.8736	-2.5096	-0.56589
f1013sad	Sad	-113.69	-55.296	15.293	-5.905	-15.664	-8.3521	-20.826	12.588	-13.958	5.2121	3.7036	-17.887	-10.682	0.25438	13.663	3.4716	-10.542	-3.0197	-1.2028	-4.829	-7.6428	0.45537	7.2889	4.2995	-6.7107	-5.6488	-2.0154	1.6869	4.6053	6.7684	10.075	1.1549	1.3598	-2.9242	6.4862	5.3679	-3.7053	7.0989	4.0249	-4.908	5.1749	-1.7523	-2.3613	2.3224	0.49745	-0.18977	-0.20264	-0.95057
f1014sad	Sad	0.30535	-59.072	2.8089	4.2142	31.55	29.154	-27.339	-8.0027	-23.241	5.2113	5.1074	2.5726	-11.979	-9.0058	-15.05	10.329	-5.1239	-6.4101	14.852	8.4361	7.7777	4.5137	0.047979	0.71225	7.7125	-2.648	1.4562	0.60164	-0.95116	0.36426	-0.2297	0.5581	-1.9724	1.7252	-3.7654	1.7098	-0.060964	-3.9724	-4.4	2.8887	0.86044	-3.6842	-5.3257	2.3142	3.5236	-0.78501	0.2349	1.928
f1015sad	Sad	-8.3506	27.945	-25.262	-33.256	-3.2662	18.888	-21.904	-7.8825	22.405	2.9183	-16.122	11.04	-18.173	4.4788	11.727	-7.1114	6.9153	-7.4542	6.003	-2.5826	4.8691	10.116	-16.17	-7.0376	-2.9151	-0.72152	12.453	-4.0312	-4.0193	0.71962	2.8588	-0.9692	2.8389	-4.5548	-4.9352	2.3347	-6.8319	6.7881	1.7653	0.247	-4.4995	-0.80856	-0.90276	3.3856	7.4964	4.5253	5.6786	-0.25745
f1016sad	Sad	-27.523	-29.415	-12.01	-67.405	-26.417	-20.384	17.606	10.156	-2.0102	7.3994	-0.6329	-3.8485	5.7672	10.406	-14.124	-7.3203	-9.556	-6.6529	12.449	9.7819	6.3991	-9.7405	6.9951	-4.5821	-1.4041	-3.5647	7.1889	-2.1518	0.37014	-9.1269	-2.6134	0.8411	-4.2254	8.5913	3.3197	11.098	-5.3461	-4.1953	-3.1282	1.3022	2.9576	2.6222	2.9416	0.93642	3.2319	-1.0193	-5.6684	-0.68172
f1017sad	Sad	-33.622	-14.183	36.01	19.698	-34.099	-36.472	-26.6	4.7775	-23.967	27.665	4.3857	-24.106	-0.25551	-5.9755	-18.112	3.2769	2.0788	-8.0426	5.609	10.169	-5.0514	5.8981	-14.997	8.7882	10.471	6.114	-2.3141	3.034	-6.767	-0.10283	-6.5722	4.4933	2.2736	-1.83	-1.0595	4.3863	4.0885	-0.87331	5.9989	1.8595	-4.693	4.3782	1.5169	-2.5641	2.0456	-2.2168	6.2746	-1.2047
f1019sad	Sad	-36.345	-50.934	44.481	-22.62	5.8026	-37.496	-25.177	-0.9203	-13.028	-2.9663	8.5914	7.3043	4.7122	6.9739	-2.9093	-12.534	-14.956	7.7303	-2.1375	3.412	4.4727	-2.396	6.1458	-1.6825	3.3792	-5.9139	10.81	-4.106	-4.6515	7.6509	0.80633	3.487	3.4166	-7.6665	-1.0673	1.904	-4.8941	1.1661	-5.3813	-3.3938	-1.465	-0.22438	0.22793	-5.9696	-4.1067	-4.3605	-2.3593	2.965
f1020sad	Sad	-97.168	16.991	-37.638	-51.646	2.3835	-29.212	-47.415	1.3494	15.848	-21.461	7.6517	-1.7005	3.3677	-1.2599	11.47	12.776	19.527	-18.576	-0.63453	3.9876	-18.949	-14.027	-5.2383	-0.22619	9.295	-9.3165	-0.81767	0.89078	2.2619	-8.0047	-0.9985	-2.8472	0.24263	-0.52416	4.6597	0.31893	0.7384	-8.4508	1.5265	-2.5472	-1.0316	-3.6851	5.139	-5.4019	2.9677	-0.8767	1.3538	-3.7288
f1021sad	Sad	-55.559	-32.992	8.4072	15.13	-43.128	-37.028	-28.663	33.076	-11.127	-9.5051	-4.6432	29.941	-3.7469	10.725	12.181	-11.14	5.673	10.068	-0.18582	9.2694	-4.9614	-0.6209	2.4592	-0.85654	0.87372	-6.6029	-4.47	-0.83891	0.31981	9.8485	1.4059	-6.3987	-6.1675	0.61296	2.56	0.30964	6.1959	1.1916	-1.1363	-0.46968	0.048586	3.0102	3.2192	-1.0754	-2.1678	-4.0873	-1.9747	1.3481
m1000sad	Sad	50.418	38.063	107.07	-36.557	49.466	-70.357	16.134	12.122	-26.09	-12.286	6.1916	-3.13	-4.6071	1.5667	3.5268	5.969	-13.893	-14.13	-23.474	8.2366	-1.4294	2.2952	-7.7646	4.8774	0.3354	-3.0394	-8.8769	-5.5984	1.8144	-3.3102	2.1901	5.5842	2.019	-1.2101	0.69795	-4.2912	-3.091	-7.8819	4.4874	5.9898	-1.7924	4.7683	4.3845	1.1699	-0.7874	1.783	2.3768	2.468
m1001sad	Sad	27.753	-11.62	51.49	-17.843	-34.597	7.0043	-10.102	2.0453	-17.167	-9.4077	40.045	-35.552	11.415	-17.327	9.7788	-1.1049	-10.189	1.0395	-7.7457	8.0509	-5.2577	-15.718	1.9716	-10.754	4.2908	-4.5156	-8.7603	0.68627	-1.7987	-3.2786	9.0977	-3.134	-5.4218	-1.6641	-0.52981	0.80976	-9.4097	5.1115	-2.9699	-1.1261	-0.39221	-0.78817	9.1656	-3.2473	-1.9007	-4.8181	6.6844	-6.6001
m1002sad	Sad	-20.794	-3.0997	40.224	-17.832	-20.994	1.8896	-9.9557	11.783	5.94	-11.114	10.749	-0.329	22.064	-31.977	-4.2675	8.9091	8.7265	11.097	9.6672	9.1907	-0.81662	-8.9029	-7.1304	-2.5702	-1.0034	-2.3081	7.5508	-6.7903	1.6056	10.433	0.68833	9.9549	-4.3714	-3.0791	1.9251	0.10456	-5.0281	5.5651	5.5525	6.1737	6.4001	-1.4598	-4.2162	-0.29554	0.033077	3.7946	-7.1917	0.77808
m1003sad	Sad	-28.348	70.059	67.95	20.96	11.622	-16.334	-15.857	11.374	8.5094	-24.577	9.6566	17.482	15.352	-11.471	-8.2955	-3.135	-14.777	5.7487	-11.914	6.9507	4.1255	-8.2312	-5.7264	-5.7971	-2.7673	3.7162	-3.1471	4.8682	0.44543	-1.3064	0.83412	5.5728	-2.6724	4.1181	5.8791	3.7514	7.0395	-9.2615	4.6922	-1.3487	-0.73485	-9.4092	3.8261	4.9117	-0.79405	0.24636	1.1871	-3.0234
m1004sad	Sad	21.893	-69.996	40.102	-9.7771	1.0757	31.254	-0.56485	-1.9388	-15.807	-13.223	20.112	14.808	11.483	8.2878	-24.549	28.358	-2.9768	-9.8567	-4.6818	1.746	10.016	9.1857	-3.2392	6.8045	-11.493	-2.6503	3.5859	3.2747	-2.5923	-1.4374	-4.8503	1.1931	9.9692	1.317	3.3902	8.7404	-5.4484	5.4759	6.429	5.3102	-1.7657	-5.7566	1.1969	3.7211	0.48635	3.5029	4.8158	-4.458
m1005sad	Sad	29.724	-9.0716	-41.978	-37.91	-44.554	-18.391	2.9956	-8.9308	2.4791	16.905	0.87187	11.078	9.072	-5.7719	-19.748	0.030646	19.817	10.979	1.2013	12.049	5.9407	-3.7305	12.013	-6.1496	2.6689	6.4096	1.5132	-2.376	-0.18102	-3.0458	5.8017	10.307	9.3179	-6.0596	5.0411	-12.714	7.146	-2.7734	-3.0351	-4.4386	-5.3682	5.0773	-0.61742	9.8697	-0.37114	-3.9092	3.2731	-1.9779
m1006sad	Sad	193.11	87.733	-67.378	-15.616	-50.035	21.193	-28.066	41.244	-48.357	-1.228	-11.089	7.6801	21.837	-16.148	-0.98555	5.9192	-11.67	10.242	-5.8078	12.848	-9.5551	1.878	7.48	9.1435	8.2088	-7.7763	15.01	4.422	-0.34582	0.57277	-5.294	4.5976	-1.546	1.4872	1.3303	-0.052261	-6.8733	-4.8383	7.6904	5.0687	3.7755	2.1128	-1.6781	3.6713	3.2208	-0.52053	3.2706	-3.2818
m1007sad	Sad	-42.546	38.937	26.549	-37.313	2.237	9.4789	-5.4223	-6.197	-15.437	-5.3313	-0.18292	-4.3503	3.8132	-0.65023	-3.5427	7.4349	4.2102	18.522	-6.4053	3.2988	-2.5305	6.3094	-3.2145	-14.154	8.7833	-1.4188	-3.2843	2.16	-1.6556	4.9924	-2.8986	-4.2764	-1.2841	-0.24675	-2.0358	7.8831	-0.92833	-2.1662	3.7021	-6.4763	-7.4355	-7.6663	-5.5635	5.3195	4.0206	2.6334	1.9974	4.6066
m1008sad	Sad	159.23	132.38	-3.1101	-10.149	-28.682	-39.253	-51.918	-7.6945	-3.2379	7.2745	17.154	-9.8998	-15.212	17.673	-4.1028	-11.061	-1.7887	-4.9351	0.83838	-13.166	6.1094	0.63683	9.0891	5.3672	-7.6883	-4.7659	-11.962	-4.1993	-8.3781	-0.74549	6.504	1.8168	5.8034	-17.34	-2.153	6.1695	-1.741	0.41097	-1.4804	-3.7856	0.39219	-2.5721	-2.4961	7.3356	0.25925	-0.40714	-4.0036	2.0818
m1009sad	Sad	-119.71	49.91	20.721	-26.001	-31.661	32.032	-35.236	14.232	8.8727	-13.483	-5.0155	-13.001	7.6859	8.495	-10.848	3.8281	-1.5761	21.535	-7.4528	0.018166	2.1049	2.5031	3.5508	3.597	0.92555	10.007	-5.2187	-2.4527	8.675	10.358	2.2976	-4.6468	-5.8225	-1.4918	7.3439	-0.11399	-5.501	-1.7571	2.1239	5.5196	1.7684	-5.0775	7.4957	4.2311	2.0318	-0.7263	-1.4647	8.0154
m1010sad	Sad	77.067	33.818	32.484	-19.229	6.9561	34.72	-22.517	-17.649	-13.398	-10.791	3.8158	27.51	-18.549	46.382	-11.543	21.14	-1.5393	-0.14222	-2.4685	21.024	-11.222	-11.893	2.5658	-8.9501	5.9773	13.597	5.2624	0.34434	-1.6197	13.137	-3.6672	4.4687	0.10315	-1.7829	-3.6753	1.071	-8.3589	-2.8088	8.0588	-2.9789	1.8352	3.7588	1.6408	3.216	-4.4029	-0.15762	2.4817	4.528
m1011sad	Sad	31.209	-11.689	13.882	1.6533	-36.659	-29.35	-12.314	-25.936	-14.164	-2.0023	40.213	27.267	13.734	-5.5906	-14.11	3.6559	10.242	8.6967	15.815	-2.4337	1.6238	13.832	2.3916	15.616	-12.998	1.3429	1.0451	3.4214	9.6631	8.8424	-3.4407	-6.419	-1.6415	5.38	4.328	4.3167	-3.5283	-8.1072	2.8728	-7.5629	-7.4376	-2.4781	-2.5652	1.8719	4.1253	-0.8718	5.7622	-2.5752
m1012sad	Sad	58.888	-48.096	53.934	4.7154	-21.237	6.0611	3.0312	-13.002	20.981	17.761	6.8079	4.6208	-1.9879	1.684	-11.913	-6.6309	-20.689	19.069	-10.569	4.436	-10.941	-12.954	10.321	19.086	0.22625	-9.2716	6.2312	-18.619	2.1996	-11.263	-13.24	-7.2119	-2.7692	-1.3444	8.659	6.789	6.6149	1.3381	7.6594	-0.27001	0.99571	2.0953	4.0581	0.54581	0.072835	-2.9462	3.6852	2.0373
m1013sad	Sad	-27.093	24.106	16.715	12.843	-57.484	17.586	-17.438	-0.61599	41.955	18.752	-13.908	23.22	18.709	-24.129	-10.171	13.491	-18.638	-14.12	-4.6028	6.4419	-9.2096	12.782	8.0323	4.4597	-0.72339	-0.68894	3.1594	-0.0010331	2.85	0.4074	8.7781	-2.6383	-4.7726	-3.7479	-1.6374	-4.4314	-9.6792	-3.0364	3.1738	2.5841	-0.78697	2.2555	-2.7428	-1.2924	5.5344	2.6657	4.9846	-2.1376
m1014sad	Sad	-82.628	49.285	-5.3519	-37.708	-52.705	-0.19566	26.76	19.935	-12.728	6.3031	1.2353	-26.495	17.405	-11.269	-13.153	6.6514	0.44455	1.3846	-4.8807	7.1398	4.0961	19.526	7.2721	1.3485	5.205	6.8839	4.4486	-2.0542	1.2881	-7.6115	5.8553	5.3967	-4.4347	-9.5609	-1.1539	-1.381	-0.57909	-5.437	7.3743	-8.3738	4.3852	-3.6059	-2.9187	-8.0443	5.2627	-0.12209	-0.92625	-1.6904
m1015sad	Sad	-34.528	52.268	62.935	4.2059	-35.156	-15.947	-6.004	-17.262	-2.7274	29.476	-13.737	2.3382	28.04	5.1706	-1.6602	10.699	12.261	8.2517	-8.0394	-1.2222	0.39901	3.7184	4.6886	-2.0261	-7.6135	2.7217	2.4554	1.8805	0.72099	2.6168	6.1697	-13.291	8.7955	2.4312	1.2461	3.9189	0.71648	-4.8085	-0.29902	-2.6407	0.722	-1.2432	3.655	2.0966	2.9933	9.6507	-2.2683	0.79166
m1016sad	Sad	11.219	4.9687	71.347	-6.177	15.671	38.14	13.149	14.17	-19.886	5.4811	-13.592	10.911	-2.9219	-19.462	-20.02	1.6775	16.738	-6.0334	9.9626	-4.5305	-0.85507	4.9692	12.267	-4.5727	0.13111	-8.1586	1.8754	14.066	-6.6182	6.1334	-1.0456	2.4398	-0.46747	-2.0465	5.3813	2.3388	-8.1274	3.5504	-0.86493	4.8971	2.7397	-0.21429	13.161	5.7304	-3.1669	-2.4658	3.7392	2.9415
m1017sad	Sad	-37.1	16.549	23.421	-11.705	-4.5089	21.946	0.59933	-24.213	-17.955	11.554	-3.1577	15.468	-3.5761	-19.99	-2.0782	13.248	-3.4601	3.1211	-4.267	-9.0553	8.4591	-4.2574	2.6076	-1.4642	-7.1076	0.43039	0.24845	-7.1829	-5.2268	5.705	11.081	-4.8245	3.3614	-7.4954	5.5325	0.31556	-6.0053	-7.5733	-2.2339	-3.3073	1.5061	-6.4324	-1.8412	-5.7376	2.8757	-5.0178	-1.9012	-10.095
m1018sad	Sad	62.966	-27.327	12.219	9.8169	21.774	-12.243	-3.1542	29.294	-26.35	0.61982	-6.6148	-12.063	2.8981	13.507	-17.569	6.3166	19.63	-1.0217	-5.2355	21.222	-0.80946	-0.29898	4.3409	-2.0212	-23.904	-9.7969	-6.8996	-2.2595	-6.3956	-5.6139	2.7883	-8.1624	0.90477	5.0444	-9.2667	2.6949	-1.3284	-0.35626	5.562	-1.3309	-2.9981	-0.094424	4.8384	-2.85	-0.61041	0.19763	4.4911	4.5366
m1019sad	Sad	170.33	-65.693	88.464	-14.773	24.72	-26.55	-22.933	15.971	-6.7908	4.6063	9.12	-13.845	5.9863	24.042	-13.83	-12.419	14.184	-14.654	3.4597	12.598	-1.9947	5.3308	-13.042	4.4249	-9.7493	-0.51241	8.0232	-9.3415	9.4113	-11.144	0.92926	-6.9354	-9.4196	-6.6484	-5.0145	2.0393	-7.6514	2.4418	2.3619	-1.0814	-0.17035	-2.6032	-1.4158	1.744	-5.4486	2.5682	0.074377	5.583
f1001hap	Hap	-167.2	-19.078	-20.541	17.731	51.253	-9.3592	-3.8775	-4.2926	-2.9832	-11.472	-9.8976	18.543	14.833	-11.25	10.236	5.9887	-4.1628	10.615	3.095	4.5153	2.5393	18.378	-0.93284	-3.1418	-2.7094	-3.2792	-8.3465	-5.884	-2.9282	-9.1976	0.536	-1.7078	-1.0739	-5.1116	-0.18932	-3.3979	-4.5434	3.1672	4.5739	-2.7048	8.1017	7.0571	1.0845	4.9153	3.8654	-2.3867	1.7043	0.95769
f1002hap	Hap	-5.7892	-1.6254	-30.744	65.233	43.607	-6.3125	-14.922	-26.279	-5.1913	30.515	-4.9299	-15.738	-15.097	5.8095	-4.2114	-14.152	-10.596	-3.8874	11.952	5.717	5.9082	0.22483	-3.0453	-4.0548	2.3027	4.2207	-0.46826	0.59515	0.33484	1.1412	0.30209	2.1821	2.0139	10.737	4.8052	-8.0375	-9.0222	5.7678	4.5496	1.6939	-0.95158	-0.22783	-4.3086	1.2323	-2.1134	0.13288	-7.3557	3.7485
f1003hap	Hap	-32.319	-1.4552	-83.497	35.708	-28.299	-13.544	26.589	-17.007	-29.922	-3.1381	28.547	8.3576	8.7617	22.388	-14.972	-8.2072	-14.017	-2.1532	-2.0434	-23.324	-1.7042	-3.0632	-4.935	-11.041	-0.69799	7.2499	5.344	10.793	6.7894	-7.2273	2.08	-8.0132	-0.96276	-4.2859	-6.5803	-4.7278	-8.367	-3.942	-0.17157	-0.38947	1.9302	2.9485	-4.2935	6.9202	3.555	-4.9905	-0.90631	1.3959
f1004hap	Hap	-32.926	-37.742	-10.786	30.948	69.637	-11.191	19.97	3.8883	12.377	-10.64	-2.2579	5.7412	-4.2584	-16.915	-3.6094	-4.4867	8.6894	-1.5873	5.1322	-8.9414	-14.252	3.5676	-1.0955	6.9331	0.48052	-2.0597	0.48042	7.5487	-2.7869	-3.4518	3.8979	5.5056	-2.2535	5.2609	-2.1705	-5.5563	2.649	7.5726	0.97399	-5.0394	-0.59469	2.2367	3.4899	5.0719	-0.64903	-6.2057	1.8068	7.0308
f1005hap	Hap	-89.2	45.99	-34.388	17.051	17.338	-15.147	0.93293	4.3016	27.084	-8.4562	7.3845	-20.534	4.4291	11.583	-16.866	-6.1378	-8.7416	-8.8863	-5.3529	-0.42166	11.177	-1.0998	4.5059	3.1398	2.8565	-0.1169	-2.4051	-1.6076	1.0125	-0.23292	-4.511	-4.5189	6.6272	2.1326	-3.3042	2.189	5.1087	0.28583	-0.52809	-2.8538	2.3012	-0.92952	-3.7565	0.88349	-6.6881	-1.2835	-0.38322	0.88345
f1006hap	Hap	-113.45	60.436	-34.374	15.76	-5.0804	-7.7302	-0.6378	-7.8766	12.028	-19.337	14.056	14.941	-1.1687	12.213	-33.27	6.1616	9.0563	2.4504	-13.905	-0.4897	-4.6848	-9.1912	-2.4324	2.4229	0.91471	-4.6758	-4.9925	-2.669	-2.0906	-0.98139	-0.5837	1.152	5.0972	6.2925	0.28367	-0.36061	0.72426	3.8043	-1.3945	0.74263	-3.9476	5.701	3.4733	-6.6209	1.9399	2.4166	-3.3977	1.6791
f1007hap	Hap	-112.53	-47.954	-12.955	48.192	22.163	-6.9806	16.799	2.0563	-13.87	-0.83489	4.7492	3.0336	-13.847	-2.2472	6.5515	2.6134	11.658	-0.82813	-3.0336	-1.4302	-0.33068	-0.47907	4.881	2.7853	3.1315	-0.47224	10.702	5.3732	7.6562	-2.5428	-3.6288	-0.69218	1.5851	0.23108	-1.6762	5.9633	-6.1369	5.3922	-6.3232	5.3228	-1.4106	-6.6946	0.64103	1.126	4.2983	2.1943	-3.4093	-2.4952
f1008hap	Hap	-80.783	44.776	-120.69	1.0768	38.981	-13.937	-5.5305	-35.25	19.452	-12.362	5.4822	4.4956	-8.7055	0.92024	-7.1712	-14.168	13.453	18.322	-9.3649	3.5226	3.351	-3.3928	2.7946	-6.8323	-7.6037	1.8379	4.553	-1.9502	-2.2354	-11.972	-0.75195	4.279	-7.5875	2.7102	2.9851	0.61416	-2.8323	-4.3339	6.2348	3.0538	2.2483	-6.0377	6.3543	1.1412	-5.2903	3.4692	-3.7276	-2.3067
f1009hap	Hap	-7.6854	-50.428	-30.873	55.987	36.276	-6.2173	6.8665	24.054	-6.0814	-4.6602	-3.5736	3.2564	-0.44753	-14.673	-8.9945	5.5646	-14.558	2.7078	15.423	-4.0077	5.9804	1.6454	-2.9699	-2.8916	6.3179	-0.023213	5.0373	1.1328	7.6676	-2.8696	-6.5123	0.55435	4.1723	-0.089773	-1.592	-10.633	2.2716	-0.2875	-5.3943	-5.0523	-2.3277	-0.299	4.1376	1.4457	2.5313	6.8371	2.9449	-1.451
f1010hap	Hap	-54.605	-9.1407	-52.572	32.649	40.089	27.238	9.3903	1.2645	-0.93421	-1.7918	-5.2982	-8.634	-6.5162	-0.45974	2.8777	15.042	-13.506	-14.931	0.35919	-4.3783	-4.6243	3.7245	-1.2691	6.7216	-2.9516	3.0828	0.18392	2.0032	2.1125	4.8262	-1.3638	-1.4356	2.39	0.021717	0.82023	-5.6986	-7.1982	-3.7551	6.7386	5.3755	-4.4767	-0.085569	3.7496	1.5523	2.871	-1.3231	-1.4018	3.5186
f1011hap	Hap	-49.262	26.646	-17.604	38.572	44.342	-2.204	22.495	1.6352	-29.856	-0.16	4.3293	-4.8529	16.088	-8.9104	4.9488	15.032	-17.779	-10.215	10.872	-6.4972	-12.333	1.4484	11.616	14.143	6.4402	-2.5958	-0.083878	7.6967	1.5047	-1.5082	-0.41356	3.1206	-3.3226	-3.5721	-4.3577	-1.8507	4.455	4.1302	0.30016	4.6242	-3.3717	-1.2033	4.7121	-1.6496	-0.40798	1.721	-2.423	0.25156
f1012hap	Hap	-42.301	45.894	-51.264	18.949	35.882	-10.826	23.853	-7.947	28.928	0.5308	-2.2972	-33.613	-26.001	-13.046	-12.466	11.696	-11.976	4.9933	-8.2489	-6.9332	-6.0038	-10.951	-1.4359	-0.66682	-4.6418	-3.6957	4.8405	6.6417	-7.7804	5.8464	-12.182	-0.63179	2.4053	4.6275	2.7632	-4.4399	-3.9863	-5.8515	1.0381	1.109	0.88047	0.65652	-0.86481	2.9455	1.5463	-5.1422	-1.773	0.34611
f1013hap	Hap	-120.14	-7.4409	-53.142	15.151	4.6422	-3.8931	18.767	-13.295	-19.881	16.774	-0.49099	-23.225	-0.053148	2.4225	18.737	8.4659	-28.76	-7.5603	1.8239	0.91197	-11.299	0.77608	8.4621	7.0484	-6.1432	-1.1146	3.8481	1.9594	10.832	-6.6526	12.078	6.914	-1.4831	1.6161	6.2632	-1.7571	3.2591	2.123	3.3927	-2.4535	1.2914	1.2104	-3.7994	7.5323	-2.1471	4.5829	-1.3934	-0.35177
f1014hap	Hap	-14.948	-14.883	-25.232	54.893	57.444	14.824	-6.5821	-3.245	-4.9651	-6.7694	6.5943	-2.0743	-19.441	-4.7271	-11.095	4.2918	-2.6651	-3.8405	7.8233	2.7059	9.426	1.997	4.8307	1.9653	0.13902	1.162	5.3962	0.17155	-3.2147	5.5992	-4.3618	0.44528	-1.8052	-2.0221	-5.3773	-2.5893	-3.17	-6.6141	1.2628	2.6364	-1.0767	0.28485	-3.8568	1.6733	-4.8135	4.106	0.26544	-0.51364
f1015hap	Hap	21.245	70.569	-74.465	11.585	34.841	31.867	11.958	-15.55	-0.55735	5.4153	-19.855	12.201	2.8219	-6.1236	16.738	-5.5257	-10.837	-7.8187	6.1428	3.1812	3.5788	1.8665	-19.347	-6.025	-0.89328	-3.5251	9.5754	-8.5846	3.5913	-2.5846	-4.8087	-1.4556	3.1489	0.46477	-1.4638	5.4894	-0.52974	4.3047	5.6548	2.4377	-4.8133	1.9375	4.166	3.2828	2.3724	5.8393	3.1037	3.4983
f1016hap	Hap	-37.559	2.3194	-23.046	-25.507	4.5923	-20.599	32.774	11.022	16.583	-5.5651	5.9123	-4.2457	3.4527	13.228	-17.485	-4.7632	-3.4256	-5.7475	17.467	0.38794	6.6262	-3.9687	4.2493	-4.6788	3.2838	-5.2345	5.0587	-1.4883	8.3292	-4.1712	0.28643	2.4701	2.4166	12.834	-4.7882	6.0619	1.2603	-6.7156	4.2602	3.7446	3.3162	3.7205	-6.4893	-1.111	1.4307	4.1164	-1.0242	1.7809
f1017hap	Hap	-36.116	37.851	-32.568	61.113	2.4224	-60.029	1.3931	2.8934	-0.61926	16.052	6.9115	-30.265	-2.0644	4.0262	-12.259	-4.2229	-4.3879	-5.8197	17.443	2.846	-6.2913	2.8509	-8.8397	-2.8572	14.983	1.7982	-3.293	5.6863	-6.6235	0.98889	-9.0819	-0.78442	-0.41689	-6.2896	8.9323	3.9717	0.93139	2.8428	-0.26283	3.9389	-2.3743	6.0599	1.7738	-4.3527	-4.5581	1.2518	-1.8025	-1.2563
f1019hap	Hap	-56.766	-0.7249	-25.244	50.768	27.28	-37.241	15.371	3.0092	11.556	-17.627	6.9062	19.039	6.7338	-0.5762	2.0647	1.8874	-6.5152	16.588	-0.65001	3.2353	12.525	4.2479	-2.2573	-10.238	1.5301	-9.1211	11.283	-8.1666	-0.18214	-0.88413	0.322	-1.3728	10.783	-4.1403	4.1906	5.2071	-10.627	2.8582	-6.2875	-2.2561	-2.4572	2.2584	3.2898	-3.8051	0.34688	0.2452	-3.7701	2.7875
f1020hap	Hap	-39.751	9.6268	-35.95	18.868	19.991	-33.489	-26.824	0.74199	11.467	-4.2133	-5.7116	10.994	-0.91403	2.5827	8.7778	9.8603	29.933	-17.212	8.0055	-3.3683	-5.0025	-8.4235	-7.1819	0.32784	17.979	-2.4991	4.3923	0.053733	10.296	2.4341	-4.2061	0.31137	1.1339	-0.60536	5.8055	2.2347	0.55142	-2.507	0.22473	5.967	7.1105	-0.095055	4.0655	1.8912	4.4301	-0.22843	-2.3049	-3.7194
f1021hap	Hap	-59.575	42.666	-28.334	19.497	25.596	-28.407	11.694	8.5564	-10.09	-12.17	-10.523	19.298	-3.8502	-1.728	16.57	-4.6211	-6.2314	10.862	-14.363	-10.089	1.0444	4.6656	7.5758	12.147	1.1491	-1.9268	8.326	-0.42778	8.1327	0.28213	-2.1099	-2.2105	1.5527	4.0609	-7.094	-1.1926	-0.60893	2.365	2.2303	2.9883	-8.1656	3.5583	2.4438	-0.68329	-4.1862	-2.8472	1.3836	-3.0178
m1000hap	Hap	44.511	14.107	15.675	52.585	60.681	-30.985	27.111	9.2531	14.582	-28.43	10.858	6.3305	3.9561	-1.0083	0.53323	11.349	5.3983	5.4724	-16.019	7.4644	3.7367	12.706	-4.7689	-1.8808	6.6143	-7.1521	-8.6163	-0.87894	4.353	-1.0913	-0.96468	-0.022085	1.9699	-1.7931	11.419	3.4533	-5.7953	3.131	-5.7694	8.4958	5.1174	-1.5779	2.411	-2.0261	-1.3703	-0.073562	-1.7109	-3.0751
m1001hap	Hap	229.64	-66.376	17.676	25.927	-18.78	7.8939	26.094	-38.569	-11.952	14.082	36.151	-12.33	-19.546	13.146	16.822	5.9179	-5.502	-4.668	4.1189	-17.207	11.322	24.915	-2.2294	5.5906	21.128	-8.7468	7.9788	0.80482	-10.939	-0.18756	22.808	4.4383	-2.8517	8.9105	-4.6417	5.3207	-0.7317	-6.5028	3.8217	1.0861	-3.3669	0.26505	9.1118	2.3446	1.3518	-6.4775	-5.5863	2.5745
m1002hap	Hap	10.378	80.541	38.617	49.164	33.348	-11.978	21.857	-6.4554	9.7497	-18.858	29.396	-28.545	-5.1479	-21.462	10.312	-1.4417	1.5218	-0.53173	-5.371	-3.1386	-8.8454	-17.841	-2.5054	-5.3584	8.5654	-2.9173	4.7353	-2.6522	3.0111	4.9714	1.1244	-4.7793	-3.4503	-5.6749	3.5744	-9.0138	-0.82098	1.4639	3.1827	0.77658	-0.15836	-0.1291	-1.2546	-3.8623	-1.926	10.475	-1.3238	0.63921
m1003hap	Hap	67.655	-5.7162	-8.9074	30.471	19.804	-29.699	24.582	13.138	14.046	-17.939	21.038	-1.0113	4.4939	-19.16	-5.8723	-1.4209	13.134	12.528	21.141	1.4209	-10.443	-12.802	-7.8739	3.7537	-5.6335	15.171	0.50754	-1.436	-3.4535	11.668	6.169	-0.022419	0.34516	-0.16018	-5.0856	4.3548	-3.8317	6.9223	-8.006	6.1958	2.8648	2.0252	-4.3566	1.5614	2.9855	1.635	-5.5504	-3.1265
m1004hap	Hap	-23.705	86.029	35.483	22.61	39.221	9.0201	5.6529	8.222	18.766	-28.598	9.8225	7.3962	-11.156	-7.7892	-11.607	-13.22	0.88028	9.2443	-2.3116	-12.72	-0.94196	-3.6853	-1.5717	-0.45616	11.908	6.1344	-1.1034	3.0086	-4.1894	-1.3502	-5.2788	2.0578	-12.684	0.83083	3.4114	-1.4771	-2.1124	-1.6835	-1.9234	-3.7493	-2.1139	-5.5994	-0.62183	3.0485	-0.066547	2.6237	0.52689	-5.6519
m1005hap	Hap	20.802	-25.229	14.216	42.566	32.93	16.093	32.13	10.623	5.2056	-17.044	10.988	7.4796	3.2179	6.0677	-24.239	11.651	5.0156	-4.5924	-0.239	-9.6892	-10.52	1.3212	-2.5398	5.4621	1.9272	0.60224	-6.5745	1.1917	-9.4906	7.7474	4.5613	1.0576	3.9299	-1.252	3.376	5.3192	-0.97924	4.5019	-3.4663	-2.6598	10.636	-1.4106	-2.5278	0.94156	2.6666	3.1273	-2.0885	-1.5278
m1006hap	Hap	-5.0309	47.732	-122.57	-9.2971	-12.47	-19.401	35.674	-15.663	19.128	-7.6951	7.2099	5.475	13.395	3.1036	-24.713	10.608	16.482	6.2215	-1.1665	18.036	-0.33729	0.83684	1.1039	-9.5895	0.95097	12.55	1.8826	1.9205	-2.1242	-9.289	11.141	4.9451	3.8967	-6.825	4.0839	-4.2831	5.157	-0.88121	-6.5204	1.3856	-3.0051	0.46573	0.73072	-3.5461	1.6625	-0.7145	0.89715	5.4243
m1007hap	Hap	166.61	127.96	-125.79	42.296	-28.628	6.8607	-9.5502	45.377	-11.734	-28.021	-5.6954	6.2219	0.63159	7.9888	-6.2439	-0.44195	-5.9787	26.989	-8.0564	-0.1289	-15.901	3.2311	0.72327	4.5353	-3.5456	-3.3661	8.359	2.5908	-8.78	-0.032585	-0.70483	5.2072	1.1181	-2.1154	3.3113	1.7579	-4.7346	-1.2988	-1.5039	4.7561	9.5752	7.4454	-2.6767	2.323	0.50017	-0.40252	1.4698	-0.25515
m1008hap	Hap	0.74397	78.815	1.6903	47.929	70.984	-11.475	13.352	-4.1506	-16.301	-13.128	0.59092	-1.8472	-4.6569	-5.9005	-0.63972	26.178	7.7106	14.856	-4.2316	3.9138	-8.5542	6.751	0.78158	-9.4683	13.128	-13.248	-4.2399	5.3483	1.7622	7.6267	-6.5393	-8.7524	4.5688	-3.6181	-0.54896	9.8851	6.6475	-0.36119	5.9082	-8.2791	-7.7572	0.77735	-2.3129	3.7086	3.6558	-0.22048	-3.9592	2.3541
m1009hap	Hap	182.74	143.2	-62.212	58.474	10.157	-3.4426	-36.995	-2.3176	19.259	-6.0665	15.317	1.7733	-20.406	16.905	-8.5059	-8.9135	19.415	-2.4536	5.6181	10.497	10.642	6.8305	12.158	1.6049	-3.1596	2.4172	-6.798	4.0032	5.5336	-1.4113	1.9725	3.5627	1.1065	-1.8054	-0.4149	-2.3942	6.1123	4.4984	2.6207	5.6825	3.4278	-6.5871	0.58409	-2.6947	6.0964	0.01639	0.64709	1.6674
m1010hap	Hap	-67.558	71.783	-30.928	37.996	22.383	-3.8242	2.657	28.029	5.6612	-10.747	-11.798	-18.379	-9.6874	5.1528	-11.601	6.473	1.746	14.229	7.5659	-13.141	-3.9539	-1.0647	-1.9026	7.8345	-6.2613	3.9708	-2.7698	-5.7032	8.8409	4.9976	3.8523	-6.2254	-3.369	-1.1117	8.3858	-1.1973	-5.0302	1.3963	-1.6465	-0.051106	-1.116	-3.1321	9.4877	-0.79898	0.53454	-6.5114	-1.3191	-0.56093
m1011hap	Hap	56.833	75.221	-30.016	3.5322	34.063	4.5665	21.093	-13.682	15.459	-4.0251	-12.32	26.039	13.251	18.037	5.1266	13.544	-12.12	-12.589	11.34	-0.82947	-12.278	-14.455	7.2122	-0.086487	6.2731	4.8057	5.4802	-9.2236	-0.70172	0.38863	-0.48822	1.5013	-9.9788	-3.0449	-1.4016	-0.40396	-2.7326	-0.50093	4.6287	-12.007	3.1823	-1.1801	1.1206	-1.2105	-1.2386	-4.9428	-2.2228	3.9705
m1012hap	Hap	26.498	30.678	-25.334	-0.20564	-0.11458	-13.602	16.702	-44.141	10.473	-0.30363	29.698	11.956	5.0901	4.9367	-5.5121	1.3723	-1.5833	14.593	19.467	-0.23154	-3.7169	10.702	-4.2453	-1.1849	-11.652	6.1405	-5.3305	5.8054	10.998	0.45906	-0.37003	-6.4516	3.0867	9.2976	-0.36189	1.7242	-1.0889	-0.79511	-1.0159	5.3805	1.7862	-5.6301	-4.4134	-3.0659	-3.1997	-8.8488	5.729	4.3417
m1013hap	Hap	25.309	1.1468	48.228	5.2628	-6.7936	3.3809	36.538	-6.732	14.641	15.108	-3.5071	-4.6182	-11.604	6.1783	-8.8489	-10.726	-12.865	10.628	-1.6131	1.8377	-8.7275	-6.7908	4.8671	11.885	5.2929	2.7379	7.8689	-9.095	-4.4234	3.3222	-1.2113	-4.3915	-3.1546	-1.013	-1.2871	0.95285	14.855	-6.5423	6.5782	4.5372	9.6255	-0.26526	-7.0877	-2.3379	4.7281	0.07439	-1.0349	-3.8743
m1014hap	Hap	-1.6203	75.445	-7.3642	58.93	-7.4643	-4.4172	12.002	6.9667	47.563	2.6776	-12.91	19.516	-3.3719	-14.258	-6.1773	5.3599	-11.564	-11.633	-1.197	-5.3435	-15.204	7.0749	-3.737	5.7199	-2.3551	1.1052	3.532	-4.5596	-1.3045	-3.6259	9.41	-9.8699	-1.517	-1.7982	-1.0343	-6.305	-10.972	2.4915	0.143	5.0164	2.3177	-1.6051	-5.8109	-1.6364	0.33645	-2.862	4.2352	-0.87261
m1015hap	Hap	-28.766	75.542	18.086	38.057	0.52806	-16.995	29.517	41.66	-0.82872	-14.414	-3.3657	-15.248	5.3649	1.7027	-2.6875	-0.40321	-0.70917	1.8176	11.065	11.976	2.1948	15.213	-6.856	-9.0712	5.032	3.1248	3.4131	-2.7174	-0.034927	0.065697	1.3556	-1.5267	2.402	-8.5961	-0.11996	4.9691	2.9303	5.2157	5.8353	-3.6998	0.92092	4.2371	0.88107	-7.0529	-8.4821	-0.7072	-3.1085	-2.7095
m1016hap	Hap	-37.014	88.605	18.636	23.024	-4.2283	-25.062	21.535	-33.534	-3.1591	31.259	-14.124	-7.6503	16.429	18.212	-0.26893	22.107	13.614	8.6322	1.9913	-10.263	-6.7441	8.363	0.53215	5.3901	8.9808	10.252	4.2019	3.0896	-1.1671	-6.5864	2.5518	-8.3635	7.5543	7.6211	-1.5926	-1.0186	1.6228	7.2847	-1.4637	0.14284	0.17072	-9.2344	-0.4323	-4.9723	1.1763	0.24573	1.2017	-2.2024
m1017hap	Hap	-3.1569	15.156	-62.002	-2.004	10.04	-6.3588	58.766	-12.201	6.9715	-2.0054	-11.349	4.4519	3.7197	19.915	8.9983	14.056	6.0414	-1.1137	12.877	-2.7854	-10.078	0.31357	2.1897	-6.8438	-5.5338	3.8615	12.799	7.9042	-11.182	-6.3341	5.7873	-5.6121	0.0011113	-5.8803	6.3004	2.219	-1.6786	-0.26777	-4.5688	1.7226	-0.95901	-6.1336	2.7651	2.9957	1.2799	-5.1347	-0.82777	1.7913
m1018hap	Hap	37.432	7.8809	-45.685	31.18	17.234	9.5635	23.352	-15.513	-6.2065	10.004	12.011	15.427	-8.0889	-28.97	2.8111	1.0106	-6.5206	-5.2555	16.514	15.692	7.8783	-5.0064	13.458	0.30428	14.446	15.942	-12.332	-3.1367	-2.7641	-6.5634	7.0924	-16.416	12.451	2.5633	8.9925	3.8273	2.3751	-1.8352	4.8726	5.5706	-0.18453	-3.0649	-0.75653	-4.0838	-1.6195	3.3454	-0.95216	-2.4696
m1019hap	Hap	63.614	-32.754	-67.128	25.029	27.765	16.925	21.262	0.9402	-20.735	16.947	-13.335	-20.654	16.511	14.295	11.685	11.551	10.991	8.4337	12.363	10.895	-11.446	-1.9252	13.22	-1.227	-3.923	-15.221	0.82538	-8.0121	-6.8381	-2.0608	3.0649	-10.384	-10.785	-2.907	3.5967	-5.2119	-1.909	-2.0927	-2.5313	-4.0267	-4.887	5.6947	1.1444	5.5132	3.3207	7.1232	2.0721	-3.0638
f1001sur	Sur	-84.077	-128.38	-45.054	-15.208	13.056	-7.1858	-2.6475	-17.975	10.196	14.562	-19.039	10.291	0.048279	2.6964	18.447	20.378	-1.9826	21.817	4.1048	-11.266	3.9893	18.275	-10.869	-14.228	0.4638	7.1773	-10.036	-12.265	1.7467	-15.768	-1.3536	-0.53705	1.4186	-11.399	-4.8533	3.1652	1.4462	-1.074	2.8269	2.8066	9.5794	10.391	2.0458	-2.0778	-4.5923	2.4096	2.6831	1.4649
f1002sur	Sur	81.324	-110.87	-57.65	21.485	21.615	15.261	-34.977	-23.941	36.463	25.515	-23.419	-5.712	2.9119	-11.106	6.0261	-5.5763	-14.016	14.188	-19.4	-2.2533	-6.6849	-3.181	-8.9165	-2.6818	-4.6968	5.2539	-1.1419	-6.6967	-8.4626	-1.9146	7.3051	-1.5227	-2.5318	0.5482	0.043999	-0.34004	-5.0128	-3.9582	-2.1875	-6.1032	-1.9298	4.4924	1.4864	-5.1356	4.1878	-0.11698	-3.713	2.2274
f1003sur	Sur	44.109	-85.789	-36.519	2.619	-22.494	7.336	7.1665	20.034	-8.3039	-22.992	19.313	17.763	9.8276	3.7716	4.0949	-10.751	-12.045	-6.2273	-3.0334	-23.65	2.9376	5.0748	-8.1653	-14.885	2.1296	-0.0078875	3.8043	12.754	3.7611	-1.8585	2.8011	-10.845	3.7065	-2.6968	-8.1045	-9.9797	7.7225	-4.3436	7.9695	-2.2374	1.5554	3.4071	-3.039	2.0379	-0.99132	-2.5723	2.1344	-4.25
f1004sur	Sur	45.648	-159.83	14.81	-9.8531	25.407	-17.639	-17.404	24.313	21.355	-15.325	-1.414	14.898	-13.392	-1.876	10.215	-10.688	3.6119	2.6493	-2.4281	-18.62	-12.119	5.5477	2.6475	8.3449	-4.9802	4.216	0.24826	5.6079	-9.384	-10.654	5.4188	-0.2404	5.7763	-0.0044004	2.1691	-0.46783	7.0711	3.101	4.2623	-5.3326	0.3392	-2.9806	-3.473	1.9575	-3.0845	0.9696	1.3112	2.9329
f1005sur	Sur	-48.295	-6.3908	-11.023	-18.785	13.277	12.159	-9.7465	-2.535	27.223	0.56655	-2.8255	-17.471	13.523	-3.043	-7.9319	0.076313	-12.569	-6.8376	-9.2423	-6.283	8.7247	-1.0253	1.3112	2.9944	12.325	-0.11808	2.4826	-5.2075	1.7093	3.0722	1.9253	-5.9845	0.80258	-5.3666	-5.3996	3.4037	1.2308	4.2341	-3.7684	-5.3313	-0.087218	1.4117	-1.4927	2.4821	-0.3115	0.96887	-1.9126	-1.8989
f1006sur	Sur	-34.962	-56.967	-68.491	-9.1225	-10.983	16.748	15.624	-2.1744	-0.61806	-6.5325	0.40686	14.645	40.192	9.4852	-12.633	-4.8471	10.407	-8.3694	-17.61	-6.1628	0.15548	-3.4693	-2.0511	13.625	8.6652	-1.1175	-9.448	-4.922	-6.1497	8.5644	-1.394	1.8437	-3.5459	5.2305	2.0751	-1.6138	-0.66808	9.0406	-1.3762	-3.7801	-2.8723	8.7234	-4.7226	-0.51105	-2.3885	3.0959	0.76826	1.6233
f1007sur	Sur	-41.173	-184.19	-42.292	-4.1507	-57.853	-15.937	7.4012	7.5303	-15.204	21.038	1.9574	-1.7257	15.943	7.1283	16.903	-8.1958	-6.4911	1.8743	-3.8252	-6.6671	-5.7365	-7.616	7.5103	-5.1285	1.5556	-2.0467	-5.6911	3.7224	2.5552	-1.416	-13.081	7.7581	0.77924	-2.3851	7.2973	-1.0461	-3.7838	-0.37391	-3.1723	-9.6745	1.6852	-11.009	-4.1593	1.1671	-1.0189	-0.10315	-1.9636	2.9462
f1008sur	Sur	32.487	-69.871	-128.27	-50.716	23.662	12.609	9.6488	-39.455	0.0042573	14.922	-0.31808	-6.9539	12.832	-7.5707	-5.2141	-16.024	4.1988	3.9887	-16.229	3.2614	-10.316	4.3283	-13.391	-14.022	-2.5624	-4.744	-7.5592	2.1474	-4.3769	-7.0895	6.902	-3.4228	0.51891	5.091	-2.2446	5.0241	4.5536	7.3818	2.9109	-0.56355	0.84685	0.51347	0.98095	-2.7429	-3.2136	4.5582	-1.8167	1.4749
f1009sur	Sur	40.051	-125.18	-26.131	-22.771	12.421	14.668	-9.8338	8.2415	13.739	4.1923	-10.579	-1.2855	0.19827	-3.212	-0.94199	-1.6496	-8.2681	1.294	-8.4899	3.794	3.0323	-4.7523	3.5394	-3.1347	-1.3176	6.1504	0.58256	4.2285	-0.78056	3.1831	-1.8651	1.0122	-1.2399	-4.8208	-3.5704	-3.3008	5.8633	-2.5161	-3.6229	-5.3269	-2.2867	0.04862	3.8633	1.6501	-1.1517	1.8797	4.187	1.5685
f1010sur	Sur	-9.2057	-79.563	-52.621	-39.418	-6.4943	14.617	1.8963	11.191	2.0055	-2.2594	-5.5596	-6.1538	-9.0392	10.068	10.428	7.631	-1.6477	-10.878	-1.8507	-0.16013	0.40262	-1.6837	-1.0652	4.8247	-4.5984	4.7183	-3.2248	-2.4302	3.9257	10.568	-7.1953	-4.2769	-5.5556	-5.1479	3.5908	-7.8476	-0.92887	0.11746	4.3789	-1.0108	-5.2671	-4.7022	-3.5997	-2.6888	1.3259	1.7695	-1.4006	0.60288
f1011sur	Sur	-22.428	-35.749	-12.426	-13.27	-2.4669	5.6955	14.038	-20.761	-1.1448	13.847	0.26944	-2.9137	4.6676	4.3931	0.37564	6.7126	-9.2437	-1.5042	-11.153	-7.5355	-11.609	5.9216	7.1007	4.5829	6.6996	3.0106	-4.1698	8.3006	2.1422	-1.9142	-0.56782	7.289	0.67376	0.19529	-13.158	-5.0948	0.09878	2.2688	-5.7471	4.0867	-1.7052	-0.090273	-3.545	0.15403	3.1884	-2.3806	-1.765	-0.92811
f1012sur	Sur	96.343	-130.74	-62.666	-0.87053	9.5608	-0.0192	-7.4013	-9.191	13.587	38.45	-21.988	-28.614	-14.583	-0.39779	-10.233	11.317	1.291	14.472	-15.395	3.5921	6.9031	-0.56671	-13.559	-7.9843	-0.98545	-1.4422	1.7573	-1.0406	0.16251	10.881	-11.357	2.4188	-1.5156	-0.61199	3.8846	-2.3362	-0.33305	-4.3112	-5.5821	-6.0422	7.286	2.7316	0.091717	4.0189	2.1476	-2.9515	7.1743	-3.6292
f1013sur	Sur	-98.308	-57.67	-3.3837	-19.081	-5.0122	-5.1801	-9.0452	17.643	1.0549	-2.9153	-0.9694	-21.456	-15.405	1.2941	9.5552	4.0984	1.022	-4.2404	-10.104	-5.9329	-4.8228	1.0385	8.4081	5.8242	-10.53	-5.8227	-1.2614	3.4522	6.7312	8.8621	9.1134	3.015	-0.12318	-3.6564	3.0825	4.3359	2.2076	4.9513	4.9038	-1.6402	1.9457	-0.97346	-1.5201	-1.0741	-2.9666	1.8634	-1.1614	-4.2756
f1014sur	Sur	76.692	-125.33	-48	27.265	43.644	26.107	-20.879	-5.6411	5.5979	2.0163	-0.45761	12.859	-2.6542	-9.5656	3.2135	-5.1301	11.091	-5.0014	2.3482	15.944	4.6603	-0.94194	11.704	8.5038	5.7485	14.118	2.24	2.8677	-1.231	5.2195	-4.4412	-6.7121	-7.1389	2.1841	4.5864	-0.4252	5.369	-9.5476	-1.3598	-1.5249	3.9538	-5.5872	-9.8541	0.94035	-6.1628	-0.070118	1.4718	2.5257
f1015sur	Sur	24.786	-6.5763	-104.58	-79.999	3.2498	-15.08	19.963	-14.616	34.911	-14.246	3.5671	11.555	-10.4	-10.545	17.622	-27.907	0.6586	-7.1124	13.572	16.528	-5.3815	29.979	-11.953	20.039	-9.2017	3.1828	3.1249	-0.57664	8.125	17.972	-0.97146	-2.5303	10.269	3.4983	6.8167	2.6243	1.1448	-4.1386	-0.18505	2.7027	-1.4409	-3.5786	3.5678	10.692	6.9354	-1.9945	-6.5004	-8.6705
f1016sur	Sur	6.7785	-50.787	-2.9037	-52.669	-7.6703	-15.887	4.9631	25.236	27.685	-0.64511	-3.5983	-0.84682	-12.769	4.8391	-20.932	11.728	-0.88871	2.0061	15.112	-6.644	16.775	-2.1144	11.413	-6.0434	4.47	-4.6504	2.4358	1.2853	-2.6164	-10.654	-4.8523	-2.0169	-2.8617	13.788	-1.214	6.9301	-7.4773	-0.19559	-4.4846	-3.3794	-1.9157	3.1295	4.3068	-0.20892	0.7786	2.062	-0.086928	-8.2272
f1019sur	Sur	-16.332	-53.85	-4.6344	-68.328	39.168	-14.428	3.663	-4.7032	13.406	-19.202	1.4785	2.1279	6.2623	-6.5554	9.2534	-0.52058	-14.413	11.519	-8.444	6.3376	6.8524	-0.4861	6.8796	-3.0095	6.1413	-4.1947	13.748	-2.8473	-4.0636	7.1664	0.3133	-2.5105	3.5406	-7.0082	-1.108	-5.1975	-2.9199	-1.679	-5.3668	0.23896	-8.4636	3.5018	1.5312	-7.77	-2.7984	-1.7198	0.74242	-1.1667
f1020sur	Sur	25.48	-82.202	-75.927	-36.417	28.004	-7.8853	-37.49	-3.8034	36.576	-7.1122	-7.5601	-0.61949	31.048	-1.1465	14.175	5.7526	16.55	-15.499	-0.49554	-6.283	-14.153	-9.8332	4.0337	-5.2603	18.167	-8.0915	-8.2298	1.1116	11.251	1.9656	0.085417	-3.2081	2.9741	2.7991	5.6948	1.6119	-4.0306	-8.6354	1.6639	-1.8346	8.0288	-4.8682	2.5772	-2.9879	1.3535	-0.55594	-0.68954	0.82347
f1021sur	Sur	32.438	-55.811	-7.0604	23.056	0.098141	-9.2378	-1.6921	13.379	-8.8309	6.7833	-12.132	23.042	1.5847	10.848	16.834	-15.268	4.2733	1.977	-11.734	1.8057	-7.3549	5.2418	9.009	4.1957	7.7942	6.347	-0.97398	8.3122	4.3155	7.3979	-2.8546	-6.3245	-5.3617	2.2039	-4.0439	-3.1707	3.218	3.2232	1.0263	3.4459	-4.8957	0.35344	-1.6276	-4.4733	-1.3795	-2.9644	-0.077231	1.1015
m1000sur	Sur	130.35	-27.041	41.328	-82.164	77.546	-12.678	29.901	-3.3573	18.02	-10.312	-9.331	-5.8465	-0.12432	0.78935	14.035	-0.11446	-3.2225	-5.9463	-31.873	0.37946	8.3716	8.3618	-0.57471	2.2179	4.4397	-3.748	-11.31	-2.2367	5.7261	0.11967	-0.75681	0.88126	-7.5839	2.7538	1.0965	3.0264	-5.1819	-1.7678	-3.9017	8.9511	0.16648	3.7206	-3.7793	1.2517	-1.6117	-2.4438	5.3753	-1.151
m1001sur	Sur	239.45	-112.19	-22.696	2.8764	-18.23	25.791	17.406	-14.264	-5.1243	-10.505	46.804	-10.83	-7.7823	-4.4955	16.741	6.427	8.4034	5.8662	-10.032	-5.8977	6.7263	20.28	-1.1456	11.08	22.016	-10.237	13.72	-3.4878	-6.184	-2.992	11.914	-0.89535	0.20201	4.9552	3.7473	-3.3475	1.2241	-1.4887	5.73	-1.0265	-1.8243	-4.2757	7.2613	0.75646	-2.4972	2.0651	-3.6785	2.7851
m1002sur	Sur	141.19	-47.841	25.125	-50.737	18.806	15.609	17.942	-9.0019	4.6205	-5.324	26.079	-36.06	-5.9502	-8.8009	15.614	-0.55943	1.0309	2.3197	-15.134	-0.93942	2.3845	-14.844	-16.123	-22.78	3.7181	11.292	-1.5045	8.8521	5.3902	1.8279	9.1406	-4.2076	1.3854	-1.2956	-1.8268	-0.91268	-1.555	9.1309	3.4446	9.8474	5.8895	-3.1043	-0.96333	1.3105	1.027	-10.431	5.5115	3.0511
m1003sur	Sur	166.52	-127.19	-3.9668	-15.32	-33.88	-21.554	9.0631	19.382	21.951	-20.25	33.363	6.7291	1.2511	-20.586	-4.6818	15.326	19.54	12.519	4.222	-13.361	-2.4022	-11.857	-3.7606	3.5867	-9.5449	18.417	-4.6221	-11.098	2.1662	-1.6823	-0.54907	-0.98189	8.0624	-9.9722	-11.313	4.852	3.3661	-6.1039	4.6968	0.066117	-11.623	4.4777	0.0060872	5.3375	-7.2121	1.2194	-9.8784	-2.0931
m1004sur	Sur	87.732	-48.27	48.009	34.872	-24.749	12.531	-13.725	4.3434	18.492	9.5963	4.8449	19.115	8.8931	-4.7331	-12.04	0.27841	-14.791	4.8795	-5.6791	-9.8054	7.3617	-6.562	-3.2369	-13.176	8.4301	9.0512	-15.649	-0.43598	3.1205	-7.2686	-4.1715	3.4299	-12.502	-1.0622	3.6137	6.419	2.0394	4.8841	3.7124	5.2881	-9.3141	-9.9443	-0.50033	2.8898	-6.681	4.5822	0.79945	0.41075
m1005sur	Sur	100.03	-113.63	21.534	-37.376	-11.668	-9.0842	21.263	16.055	1.6308	-14.635	9.3292	10.268	-3.4295	23.574	10.453	16.725	-4.3454	-15.699	0.43244	-3.2111	-3.921	4.231	-4.4654	4.779	-3.5251	19.91	-7.2261	8.5582	-18.038	5.9755	-4.6543	-6.0958	0.13476	-1.2895	3.0168	-3.9976	-3.5296	1.6678	3.05	-2.858	1.2745	-0.8392	-0.60403	-2.5254	1.2155	9.9693	-3.2348	-4.0385
m1006sur	Sur	156.66	-12.42	-3.324	2.8391	38.525	-5.4168	2.0517	-9.0383	12.292	14.87	-8.706	9.2879	12.58	-10.801	-8.2853	-6.5804	0.51364	5.2879	0.55599	-1.5455	-10.209	-7.6935	12.347	1.869	2.0682	3.7265	2.8092	1.9821	3.4272	-2.4549	10.563	-0.0040424	1.3893	-4.0017	-6.4685	-0.4651	3.9033	3.0076	-3.0543	0.74031	0.57055	3.435	-1.4425	-0.12871	5.2811	-0.23969	7.0208	-4.0204
m1007sur	Sur	333.53	45.023	-80.527	-61.424	-16.461	27.456	-16.837	49.413	-14.071	-6.0832	-21.322	8.0203	-18.807	-0.5706	11.637	-3.7861	6.115	9.3039	-7.6087	-3.9843	-9.6301	-0.76766	-0.64511	7.1051	6.6925	5.3348	10.229	1.3483	6.2177	-10.798	-14.769	-4.3061	20.092	10.724	0.29714	0.019232	-6.9616	6.8422	-7.8763	1.733	5.2267	-2.5374	-10.206	-0.69562	-4.1186	3.7164	3.7455	-0.35941
m1009sur	Sur	292.65	42.253	-41.704	0.3216	-4.219	-14.084	-49.478	0.51642	1.8811	4.6982	14.661	-4.8428	4.0744	-1.0158	3.2885	0.78733	-19.109	-0.49933	3.4377	3.6667	3.9958	2.8007	9.5623	-2.1699	-6.3426	-5.3124	-13.413	4.8242	1.4518	7.1	-3.5839	1.6895	-1.4352	-8.9488	-8.8457	-0.22306	3.781	12.201	0.2152	-4.9183	5.879	1.4942	8.2941	-5.9813	7.0791	7.3337	-4.7161	-3.5745
m1010sur	Sur	52.113	-46.888	-30.117	-27.931	15.603	34.471	2.5671	14.72	6.3846	0.98486	-19.901	-18.358	-2.4364	14.19	-5.9378	2.2553	-1.2199	14.229	-5.5787	-14.446	-5.7179	6.9566	-6.0799	1.2695	3.308	6.2945	-3.1379	0.29266	16.13	6.1419	2.2125	-1.2354	-5.172	1.9778	1.7456	-2.1496	-7.1392	-0.7052	-1.086	3.1962	-4.2614	-4.8061	1.4407	-2.3995	0.45523	-3.4382	1.7123	0.84134
m1011sur	Sur	80.469	44.16	50.164	-69.017	32.445	10.786	-14.972	-8.7641	-4.1948	-3.2944	-15.253	24.131	-30.804	27.753	1.1533	27.646	-0.84685	-2.2162	13.417	-2.1143	-4.8265	-6.0163	10.403	-0.67152	12.271	14.411	4.979	1.3995	-2.6898	-2.2619	-1.748	4.17	-5.0917	3.1997	-7.1318	-5.724	0.75775	5.1935	-0.64179	-5.237	-1.5279	2.8132	3.0558	-6.7929	-0.261	1.4626	-1.7874	0.92862
m1012sur	Sur	82.689	-12.839	-4.6348	-21.465	-16.664	-13.405	18.57	-20.746	25.51	-12.399	28.474	-0.083722	4.5977	-5.7738	3.7884	4.1695	1.901	12.181	14.32	-11.195	-10.353	17.762	-8.4307	0.95864	-11.439	-13.862	-2.917	4.391	-0.91624	15.49	-10.794	5.6599	-7.1148	5.9086	-4.161	-2.7402	-0.13692	-5.0722	-5.9139	-9.7109	10.302	1.0474	5.2223	-9.7289	-2.2426	7.0125	10.377	0.34839
m1013sur	Sur	92.268	-69.61	42.488	-8.75	-33.045	3.0792	34.426	-8.4993	6.4611	22.758	11.366	-7.6197	-5.8442	18.805	-15.172	-13.629	-2.7488	6.7872	-2.9865	-4.832	-7.2139	-11.883	3.8865	7.0443	6.9495	-8.3584	2.0531	-17.143	3.0838	-4.8883	-14.029	-3.0739	3.1741	-7.5526	0.14159	1.3008	5.5094	7.8865	6.7139	10.508	-3.9164	-4.8364	-2.2407	-2.5831	8.3219	0.70346	-0.64383	1.1685
m1014sur	Sur	24.075	-13.57	3.1987	39.132	-86.699	-1.4987	-4.4521	8.7538	58.901	19.203	-11.124	24.424	-17.219	-6.0149	-17.704	21.239	-5.3711	-18.549	1.1948	-8.1279	-8.2402	11.168	-4.2382	-19.684	3.9468	-31.326	1.8987	1.7045	-4.3474	3.4755	-3.7784	4.7198	-3.8222	-7.1567	-2.7163	-7.0306	-0.92438	4.7182	-1.4326	4.5609	-7.6576	-7.4953	-4.0953	-1.0706	-7.7844	-2.9433	-1.5831	1.1294
m1015sur	Sur	47.797	-8.9301	6.8022	-4.6401	-34.636	2.7463	39.747	33.971	8.7415	14.104	-15.36	-3.8609	3.1462	-20.292	-3.5722	-11.317	13.925	-9.7229	1.9175	2.0179	-2.1399	10.499	4.6549	-5.4542	10.817	3.6624	0.37224	6.2583	0.88585	2.6639	-2.136	0.76895	-4.3594	-3.0151	0.78891	4.0861	-3.8875	-0.52983	4.3254	-11.742	0.054346	1.0088	-4.0869	-5.6019	6.2901	-3.5633	-6.446	-2.419
m1016sur	Sur	27.331	11.935	61.422	13.782	-11.273	-11.142	-13.977	-24.939	8.8736	44.406	-25.216	4.1224	29.916	-3.9416	-7.6294	10.387	10.658	11.822	-15.43	-4.1031	-0.4065	7.6633	9.4355	2.2969	0.40584	11.039	-1.8733	7.4771	3.0974	-0.23457	0.312	-7.8164	3.6157	6.5656	0.14871	2.0524	0.68494	0.15766	5.2859	-1.9085	5.8897	-2.3759	6.0922	-0.34268	0.25733	2.8381	-2.4503	2.8579
m1017sur	Sur	112.36	-41.992	66.856	-32.305	28.697	25.092	11.347	11.767	-3.8908	12.439	-14.717	12.26	-25.882	-9.4065	-14.272	-21.47	-6.0864	-2.7844	13.632	-21.246	-11.788	5.0701	5.1958	-5.2918	-13.069	5.9688	3.5701	17.446	14.723	-1.8021	1.0114	8.7383	12.432	-9.3532	23.164	14.985	-3.6181	-11.999	7.4403	-1.213	-8.9748	13.076	-2.1457	-12.32	-1.2606	6.0408	2.4739	9.9299
m1018sur	Sur	33.237	33.428	6.7773	5.392	1.1749	14.356	28.105	-6.2262	1.2097	17.785	-1.1664	15.513	-29.926	-42.689	6.0118	-9.78	2.6766	-11.012	0.93555	16.205	-2.9972	-16.145	11.452	4.0413	7.489	11.003	-21.014	-6.7275	-10.693	5.1062	-4.5975	-10.514	4.027	0.88527	5.0826	2.9301	0.34639	-1.4081	-0.71084	-4.7049	0.82337	1.6382	7.7362	-0.052098	-0.27049	-5.7717	0.12244	3.7811
m1019sur	Sur	104.12	-90.016	-19.726	-16.836	9.7126	2.7985	9.4163	36.656	-7.214	6.6678	-25.844	-2.4612	17.298	9.7202	-1.0973	-15.02	17.661	10.863	2.4119	12.445	-8.8085	-1.7573	13.677	-5.1568	-1.4374	2.5822	-11.039	2.9347	-11.769	0.36781	8.6977	-6.7515	-8.2966	4.6786	-4.0807	-3.012	2.1391	-0.95561	0.74542	3.1344	0.53154	-0.5658	0.89892	-3.7549	-5.3566	3.1189	0.33366	3.3917
m1020sur	Sur	194.44	-62.401	52.877	36.459	49.592	-5.004	-6.8658	-2.3907	3.9127	12.798	0.87758	-0.26023	19.584	5.5003	-10.702	-9.1865	15.27	-16.046	-5.1213	3.7747	-12.555	1.5231	-4.0755	7.576	0.7483	8.9882	13.05	5.2072	3.648	1.0105	-7.1007	-8.2368	-5.3853	-7.2487	-7.446	3.3604	-12.922	3.5678	1.1635	-5.043	1.8358	3.4237	0.063365	2.6415	-1.1721	-3.32	-1.2696	2.1557
m1021sur	Sur	101.13	-55.165	-43.709	7.7509	-4.1427	18.506	-69.947	9.7748	-0.82678	0.65726	3.5549	-6.5362	15.591	-26.958	-4.7167	26.909	18.821	12.115	-7.6169	-23.456	9.1213	-3.2752	-0.39958	8.7095	-6.6465	-3.6864	-4.2285	2.85	8.8126	-10.069	-6.6167	-6.3733	0.19058	-1.609	-2.0949	13.036	6.6516	7.8987	-0.71647	7.8455	-2.5939	8.5795	-0.76841	-2.5572	-1.1045	-4.1736	-7.7793	-2.1282
[truncated: 191 more columns]
