# Supplementary material for: 3-Dimensional facial expression recognition in human using multi-points warping
Source: BMC Bioinformatics. 2019 Dec 2;20:619. doi: 10.1186/s12859-019-3153-2 (PMC6889223; doi:10.1186/s12859-019-3153-2)
Supplement: Supplementary file 4 — Additional file 4:. Table S4. PCs scores for all subjects used in the Bosphorus dataset [file 12859_2019_3153_MOESM4_ESM.xlsx]

## Sheet: raw
ID	exp	X 5-se	Y 5-se	Z 5-se	X 9-alr	Y 9-alr	Z 9-alr	X 8-all	Y 8-all	Z 8-all	X 7-su	Y 7-su	Z 7-su	X 6-pr	Y 6-pr	Z 6-pr	X 4-enr	Y 4-enr	Z 4-enr	X 3-exr	Y 3-exr	Z 3-exr	X 2-exl	Y 2-exl	Z 2-exl	X 1-enl	Y 1-enl	Z 1-enl	X 16-obr	Y 16-obr	Z 16-obr	X 15-obl	Y 15-obl	Z 15-obl	X 14-gn	Y 14-gn	Z 14-gn	X 13-li	Y 13-li	Z 13-li	X 12-ls	Y 12-ls	Z 12-ls	X 11-chr	Y 11-chr	Z 11-chr	X 10-chl	Y 10-chl	Z 10-chl
SA01	sad	-1.79581	77.0476	-212.535	-38.3637	-110.795	-223.009	49.3202	-114.943	-226.94	9.40345	-123.076	-228.897	13.7068	-98.1879	-273.975	-162.168	48.6595	-162.862	-78.4169	47.382	-169.271	80.2247	49.7388	-166.206	159.697	50.509	-161.546	-221.799	-131.953	49.7181	224.088	-127.688	35.8413	10.1422	-311.385	-185.668	17.085	-219.08	-219.456	10.8252	-167.349	-229.2	-73.2446	-181.203	-186.059	89.9754	-180.228	-191.893
SA10	sad	-31.4469	75.8991	-214.979	-60.1937	-130.202	-236.703	20.4587	-131.593	-229.797	-26.5753	-140.788	-239.695	-22.0644	-126.674	-278.134	-207.625	42.3202	-164.382	-132.34	38.6532	-173.984	49.7092	45.2994	-172.782	129.712	43.0289	-166.038	-228.019	-154.637	33.6127	195.563	-148.62	40.712	-15.9369	-307.737	-198.823	-21.3095	-243.126	-215.01	-18.3406	-174.256	-234.332	-94.1266	-201.822	-202.449	43.7939	-203.377	-196.763
SA11	sad	-29.5056	82.0096	-202.444	-72.0804	-103.598	-216.809	5.47254	-100.825	-216.993	-34.3526	-109.445	-226.704	-35.6486	-92.4004	-262.932	-176.205	67.5832	-153.983	-110.253	69.4523	-160.436	54.7467	57.1008	-159.838	129.581	55.7497	-154.039	-220.514	-144.45	46.0381	188.68	-137.888	42.4828	-33.9052	-302.061	-169.703	-36.9465	-205.223	-209.177	-40.4674	-150.122	-220.511	-107.978	-175.819	-182.743	26.5912	-169.736	-189.735
SA12	sad	-38.5509	80.1707	-211.159	-62.7524	-125.977	-226.731	8.77275	-122.715	-227.643	-32.7804	-130.771	-236.207	-28.2774	-111.399	-275.536	-190.113	49.7361	-161.518	-122.704	48.3325	-167.22	58.9686	45.3684	-168.557	129.586	44.3509	-165.657	-212.753	-152.335	50.0736	180.185	-143.355	40.2182	-26.1402	-320.081	-178.341	-27.0598	-226.056	-218.895	-24.9758	-169.888	-230.245	-106.397	-204.786	-198.326	46.5437	-193.282	-181.893
SA13	sad	-28.7117	70.9222	-201.615	-59.7151	-115.012	-219.378	13.9872	-115.22	-219.287	-28.3174	-125.611	-226.8	-30.5872	-104.998	-264.78	-164.557	53.5103	-155.676	-99.2279	50.2748	-160.938	58.5657	48.4237	-161.11	131.49	47.4855	-155.545	-216.826	-141.875	43.3555	183.818	-128.824	52.1572	-7.17363	-293.931	-185.725	-10.8569	-210.248	-213.718	-13.3931	-160.524	-221.823	-76.9202	-194.716	-189.21	75.2221	-194.026	-176.981
SA14	sad	-26.2175	70.8861	-180.355	-56.9325	-102.239	-191.975	7.51682	-106.836	-188.875	-28.741	-110.723	-198.028	-25.6045	-95.4844	-232.672	-191.895	42.6805	-134.879	-114.994	39.7541	-141.378	53.4152	48.8743	-141.206	121.692	49.6791	-137.311	-208.611	-125.062	32.6365	173.29	-115.643	38.5734	-11.8661	-270.848	-152.018	-9.56595	-184.499	-187.672	-4.10204	-138.056	-195.108	-74.4603	-155.8	-169.382	59.8421	-159.071	-158.118
SA15	sad	-35.0163	84.5806	-226.741	-68.0499	-133.657	-241.522	20.2305	-129.434	-243.952	-28.8515	-142.206	-249.7	-27.9804	-125.498	-293.489	-230.021	48.1538	-171.764	-139.012	45.849	-178.69	64.72	43.4305	-180.083	144.404	47.7666	-177.032	-226.486	-190.856	40.7925	212.117	-152.619	49.1141	-2.72675	-333.098	-203.009	-17.2569	-233.79	-237.422	-14.774	-185.343	-246.598	-92.5848	-212.723	-207.981	58.3069	-210.232	-202.093
SA16	sad	-25.6923	84.0613	-192.616	-55.3092	-108.208	-205.331	5.80894	-108.456	-207.316	-24.6347	-119.701	-209.006	-27.1065	-100.997	-248.074	-173.445	58.6254	-147.832	-106.059	56.2679	-151.231	54.8123	54.729	-150.899	122.464	55.1115	-145.717	-208.47	-135.897	29.3633	172.281	-131.955	38.0645	-5.09087	-290.404	-159.847	-11.248	-200.337	-197.061	-15.8076	-145.388	-207.791	-82.8007	-173.796	-170.522	42.3487	-169.956	-171.104
SA17	sad	-19.9887	92.4359	-222.419	-57.2826	-126.435	-239.994	14.1427	-127.749	-239.343	-29.1255	-137.514	-248.383	-20.7004	-106.413	-289.434	-190.891	60.7635	-169.804	-109.563	58.5717	-177.473	61.404	66.2232	-180.199	135.712	63.0371	-172.372	-266.314	-174.846	34.7695	194.671	-149.288	42.9953	-15.5288	-334.888	-191.815	-12.9851	-226.242	-235.337	-16.6792	-171.688	-242.32	-89.1278	-189.418	-196.952	53.8548	-195.197	-197.527
SA18	sad	-41.2216	87.9041	-195.88	-103.642	-92.9968	-208.164	-30.0561	-101.788	-206.927	-79.1006	-99.3471	-226.295	-69.3942	-70.1208	-250.115	-210.633	64.9757	-148.841	-136.852	62.1311	-153.16	55.1074	59.6842	-154.628	117.051	60.8368	-152.115	-255.328	-149.682	33.1057	177.994	-129.538	39.5146	-64.1967	-293.697	-147.638	-59.7556	-200.395	-201.523	-61.1876	-143.368	-211.323	-125.722	-171.176	-171.373	18.6492	-168.704	-174.177
SA19	sad	-41.5067	104.184	-217.836	-111.66	-87.7296	-223.547	-34.0571	-89.4857	-230.834	-81.7027	-93.582	-238.772	-74.5732	-69.915	-278.793	-225.126	69.973	-166.816	-153.947	72.0077	-171.804	30.9064	69.009	-171.393	105.022	71.8925	-164.532	-244.781	-162	33.5649	168.273	-153.042	36.3323	-26.2034	-320.241	-176.759	-37.3485	-193.354	-223.895	-40.9604	-136.474	-233.066	-126.206	-170.436	-183.177	41.3283	-172.771	-184.75
SA02	sad	22.868	80.5315	-208.861	-6.94572	-110.412	-223.432	65.6153	-109.313	-226.441	27.8941	-120.221	-227.747	32.8411	-103.021	-269.976	-136.337	60.5282	-159.049	-53.143	63.4873	-169.296	101.769	58.0233	-167.425	186.598	59.5868	-159.749	-222.502	-126.838	47.9915	221.844	-131.827	46.3451	9.88597	-305.808	-186.444	20.9451	-206.629	-218.6	23.4256	-149.227	-227.364	-50.8097	-178.613	-200.131	101.474	-175.861	-177.668
SA20	sad	-33.5153	80.7268	-228.798	-88.5113	-141.58	-245.423	-15.9522	-145.575	-242.103	-61.9596	-149.625	-250.112	-50.0394	-111.593	-294.787	-220.07	22.8292	-170.103	-152.242	18.2257	-181.439	47.7081	26.3801	-183.979	115.823	22.3509	-174.594	-231.537	-173.697	42.1647	157.15	-155.511	44.7579	-27.4283	-343.035	-191.125	-35.4573	-246.382	-237.094	-43.2315	-188.429	-247.734	-106.707	-212.467	-207.947	33.232	-217.893	-207.396
SA21	sad	-34.8734	71.0307	-218.39	-94.1181	-105.817	-232.927	0.323553	-106.657	-232.721	-59.0289	-114.252	-244.211	-45.9438	-86.6304	-284.84	-207.493	53.9128	-166.802	-139.423	51.0765	-174.444	38.8831	58.1869	-177.824	113.339	61.4264	-170.207	-242.989	-166.807	43.6329	169.225	-151.688	44.0362	-19.9121	-324.923	-190.393	-30.8713	-223.324	-228.63	-32.1373	-157.162	-239.067	-112.713	-194.658	-194.938	42.2982	-186.836	-200.208
SA22	sad	-32.9636	80.2849	-187.744	-91.1688	-94.3808	-192.966	3.51655	-88.7981	-195.043	-57.9362	-95.2448	-208.585	-38.5827	-66.6711	-239.303	-190.648	55.0085	-141.208	-119.273	56.761	-149.545	51.7018	53.5923	-148.857	114.547	51.3918	-146.319	-236.082	-146.438	15.791	162.888	-126.72	24.2261	-14.7744	-283.807	-149.998	-35.7811	-200.655	-188.588	-38.607	-128.885	-203.184	-116.312	-138.776	-122.35	53.0322	-137.504	-158.036
SA23	sad	-48.656	104.007	-219.672	-95.4307	-106.874	-228.751	-23.6714	-109.556	-224.508	-69.3853	-110.882	-242.885	-64.659	-82.5251	-282.019	-232.265	64.5854	-163.778	-150.52	63.614	-173.209	24.481	56.1183	-175.302	96.0644	59.7452	-168.938	-258.025	-159.62	36.5663	183.266	-144.881	47.9892	-33.5992	-328.305	-169.425	-48.2524	-226.85	-220.368	-51.3692	-160.283	-236.295	-132.04	-178.06	-194.511	26.9657	-178.511	-198.993
SA24	sad	-39.3341	101.571	-219.765	-80.9368	-128.24	-217.594	4.20273	-126.238	-228.195	-49.4398	-139.635	-235.829	-32.4512	-103.633	-279.161	-233.846	65.0207	-164.325	-153.757	71.3547	-177.282	44.5124	65.5026	-170.499	115.766	68.0436	-167.733	-255.913	-166.763	35.7004	183.202	-149.695	38.9758	-29.0401	-328.726	-172.428	-43.5845	-242.872	-227	-49.5239	-187.262	-235.473	-114.179	-209.545	-199.367	50.6458	-195.606	-193.055
SA25	sad	-43.9682	92.9177	-200.178	-80.3837	-88.6094	-208.997	-15.9787	-90.8257	-209.269	-50.9978	-96.6675	-219.919	-51.1637	-77.1055	-258.51	-185.655	65.6409	-153.284	-119.232	64.0816	-160.106	37.0164	61.8808	-157.27	99.8774	62.899	-154.21	-230.233	-152.026	21.5648	154.454	-138.06	22.2968	-32.8348	-304.278	-148.003	-38.0477	-197.586	-207.926	-34.2141	-140.106	-216.425	-99.7437	-165.106	-186.301	27.4145	-159.133	-183.595
SA26	sad	-35.5044	82.5664	-215.062	-62.8466	-119.519	-234.113	5.09768	-119.897	-235.247	-34.4124	-131.349	-236.526	-27.1366	-90.5111	-274.873	-203.781	48.3053	-169.195	-134.842	49.0311	-173.263	51.3717	50.0204	-171.552	122.776	52.8934	-166.89	-253.993	-162.21	29.2592	179.839	-143.574	42.9914	-30.0733	-326.152	-170.696	-39.9695	-238.491	-219.424	-44.1734	-177.782	-234.034	-109.233	-198.625	-199.906	33.0675	-207.58	-196.689
SA27	sad	-30.154	90.114	-228.947	-71.6772	-120.718	-241.06	-0.267784	-118.908	-239.408	-47.2947	-125.875	-250.907	-29.5928	-100.067	-295.803	-215.687	54.6967	-176.524	-132.336	57.3395	-185.313	48.7592	56.1805	-182.125	126.469	55.47	-175.767	-276.073	-174.108	30.3383	204.951	-150.395	40.7179	-18.742	-339.874	-193.558	-23.1001	-236.083	-237.924	-20.9728	-173.575	-247.479	-120.618	-204.046	-209.419	77.5041	-194.205	-194.911
SA28	sad	-37.6715	80.1692	-180.798	-64.0249	-90.472	-190.482	7.83627	-89.8054	-196.193	-38.6246	-94.9643	-204.301	-25.2331	-71.2123	-233.494	-190.465	59.9817	-137.907	-119.305	58.1742	-143.584	48.1542	67.0832	-142.57	111.58	73.7705	-139.052	-241.461	-132.783	23.8794	165.765	-118.289	35.4793	-12.2953	-265.767	-155.278	-18.3162	-178.421	-189.403	-13.482	-134.32	-195.615	-95.6946	-152.63	-167.479	73.4687	-148.151	-151.424
SA29	sad	-42.0715	71.2583	-194.079	-75.6798	-103.142	-208.944	-2.72823	-98.2981	-212.874	-49.4212	-111.493	-215.499	-41.1849	-87.023	-254.664	-184.594	51.9056	-154.075	-123.993	50.4469	-155.581	28.1402	52.629	-157.038	90.038	61.4652	-152.006	-225.988	-151.133	28.7468	152.666	-128.751	39.6653	-23.0184	-294.228	-161.422	-37.8581	-206.918	-204.84	-37.5573	-155.81	-212.642	-101.08	-177.845	-182.656	45.8265	-166.31	-173.046
SA03	sad	13.1222	102.927	-248.345	-56.9431	-125.177	-256.782	21.428	-130.119	-262.688	-12.3163	-134.785	-274.907	-12.2571	-110.699	-319.875	-174.466	58.5343	-188.989	-91.4369	56.2276	-194.206	96.6268	53.6079	-193.598	175.713	53.133	-189.528	-254.162	-158.902	49.0897	223.071	-149.229	54.2609	12.456	-338.716	-232.096	8.5841	-243.219	-257.093	3.56864	-191.635	-267.875	-68.7935	-225.545	-221.504	78.8105	-225.913	-215.277
SA30	sad	-57.2917	100.444	-206.642	-98.4436	-102.69	-215.135	-23.8199	-98.484	-220.934	-69.3595	-109.912	-225.268	-68.3303	-80.8834	-265.905	-238.296	63.0383	-154.958	-163.689	66.1144	-162.1	29.5284	67.1805	-163.163	98.1113	74.4227	-158.304	-243.284	-169.34	36.1513	172.298	-136.335	39.4497	-30.3288	-307.13	-166.564	-49.8161	-207.632	-216.194	-42.785	-150.767	-221.595	-126.825	-181.33	-189.112	40.2	-169.64	-174.496
SA04	sad	3.68109	87.4883	-238.68	-45.8967	-130.749	-257.334	30.5954	-135.767	-249.096	-9.30415	-143.978	-263.758	-4.61882	-128.953	-307.74	-214.708	46.3627	-181.924	-130.574	42.4721	-189.274	85.3397	55.4602	-194.032	178.622	58.9003	-183.835	-266.736	-154.271	50.9126	235.684	-143.22	45.8649	5.0693	-352.674	-211.02	8.36387	-258.495	-239.001	7.95436	-190.343	-260.355	-78.6446	-224.189	-220.484	88.785	-230.756	-206.505
SA05	sad	-2.49618	75.7126	-229.631	-23.1628	-125.618	-250.45	48.8946	-126.076	-251.606	19.8458	-136.327	-261.21	19.1031	-116.047	-301.543	-180.808	39.9401	-179.106	-105.692	44.0265	-185.241	69.9527	44.1265	-186.524	151.502	48.3706	-180.379	-229.263	-152.194	42.0234	218.224	-153.824	43.8019	20.4957	-300.94	-222.6	27.0264	-215.206	-242.925	24.5372	-167.268	-252.431	-48.2551	-200.889	-219.834	90.4269	-199.722	-194.958
SA06	sad	11.7141	96.34	-302.155	-41.0106	-171.833	-324.672	51.671	-170.613	-323.928	1.38337	-185.541	-338.918	7.44258	-166.039	-391.495	-208.521	27.3251	-229.17	-123.182	28.5248	-238.346	84.2917	22.8793	-238.139	174.873	35.7207	-231.844	-259.262	-208.872	56.694	255.598	-193.9	62.5726	25.0057	-432.268	-277.762	24.8116	-316.091	-315.043	24.8825	-257.493	-327.815	-67.712	-299.023	-273.817	107.932	-292.827	-255.283
SA07	sad	-33.0394	77.8167	-242.062	-99.8619	-140.472	-255.921	-7.18751	-137.03	-257.916	-51.6535	-151.382	-272.38	-49.178	-129.972	-320.583	-226.067	35.491	-189.06	-145.918	34.303	-197.019	33.2046	37.2308	-194.658	115.853	37.536	-194.233	-252.899	-179.91	43.8071	226.918	-175.968	35.2807	-30.6296	-364.203	-215.062	-38.0568	-259.142	-249.017	-48.3313	-202.15	-266.526	-119.981	-229.538	-221.297	52.279	-222.708	-206.2
SA08	sad	-31.6653	88.0652	-226.398	-75.3044	-114.236	-232.121	23.8883	-109.167	-242.643	-22.7328	-125.656	-245.256	-21.4612	-99.4596	-293.477	-212.312	52.9799	-174.179	-138.809	52.1074	-178.664	48.4334	63.555	-177.904	130.098	65.7532	-173.348	-246.331	-157.136	26.4559	217.079	-146.752	41.117	-9.44187	-328.158	-200.732	-15.3454	-203.637	-235.063	-24.7961	-158.745	-245.113	-111.333	-175.088	-206.187	63.8904	-167.598	-209.741
SA09	sad	-33.7021	103.127	-232.919	-67.8738	-117.549	-240.24	15.3437	-120.108	-242.314	-27.6166	-130.666	-248.774	-20.7995	-101.882	-297.769	-194.475	54.7996	-176.14	-111.292	55.5347	-186.57	48.8078	67.2253	-182.925	124.726	68.7718	-175.074	-236.835	-166.613	36.706	209.287	-152.089	50.2776	-10.256	-341.051	-199.745	-8.22994	-220.942	-239.999	-10.4961	-161.632	-249.538	-108.739	-197.089	-204.642	84.859	-178.124	-193.143
FE01	fear	-50.9796	101.628	-201.593	-103.326	-52.0651	-174.223	-31.5355	-80.0949	-215.83	-70.9592	-89.9361	-219.693	-70.6935	-73.8581	-257.881	-237.816	66.6698	-151.645	-144.334	68.0962	-156.602	27.4721	84.7299	-161.323	119.867	87.4235	-152.675	-247.769	-149.437	49.4275	176.224	-126.916	40.2987	-33.1355	-301.202	-150.513	-41.8027	-202.517	-204.801	-39.8664	-149.681	-213.296	-110.363	-170.058	-184.385	41.196	-167.441	-174.383
FE10	fear	-47.5811	115.697	-227.889	-94.471	-91.3666	-226.373	-23.2586	-100.116	-238.984	-61.2337	-108.265	-245.605	-51.8416	-81.7863	-289.38	-231.68	69.2169	-172.111	-140.491	74.8969	-181.169	22.2545	74.2397	-179.928	104.416	79.4363	-172.813	-243.082	-172.935	28.7249	170.019	-142.051	31.7282	-41.9226	-331.194	-172.708	-54.7395	-227.64	-235.055	-49.3861	-159.438	-242.204	-127.281	-185.25	-203.163	19.8909	-177.749	-202.746
FE11	fear	-41.6018	106.264	-189.176	-79.9628	-67.003	-191.242	-23.0392	-65.4831	-199.045	-53.4495	-74.0515	-203.79	-49.7677	-42.6534	-234.888	-205.088	81.0717	-139.656	-126.041	84.067	-144.749	33.0569	77.4276	-147.121	112.632	76.2541	-139.342	-228.357	-137.4	50.0475	154.655	-109.31	40.3388	-26.4376	-274.985	-142.021	-46.4605	-178.789	-188.307	-39.1253	-121.529	-197.243	-109.871	-139.06	-170.333	28.1796	-127.578	-162.467
FE12	fear	-45.1364	100.264	-194.927	-91.7457	-81.3874	-196.235	-27.4074	-84.5492	-200.702	-66.9478	-96.6245	-207.724	-68.0359	-64.8186	-248.128	-206.178	78.4064	-148.418	-134.483	79.5504	-151.003	28.7518	61.9491	-150.934	95.594	66.2855	-149.989	-216.79	-144.191	37.1911	139.151	-117.421	39.7362	-47.7505	-291.319	-131.531	-59.6801	-205.804	-193.665	-54.611	-135.137	-206.458	-131.511	-151.868	-172.722	-1.64843	-147.028	-172.457
FE13	fear	-37.3184	100.045	-198.911	-75.3957	-76.2767	-204.465	-13.976	-84.8853	-205.977	-54.1302	-89.6234	-213.238	-49.3833	-58.1143	-250.888	-197.183	71.1818	-149.083	-120.165	75.588	-153.563	41.0217	67.5665	-153.628	114.986	70.981	-148.049	-218.394	-149.15	36.8846	144.227	-115.831	34.4506	-34.1935	-289.845	-153.472	-52.4949	-193.993	-205.324	-42.7342	-140.665	-209.229	-106.562	-156.81	-186.455	20.6465	-137.913	-178.789
FE14	fear	-42.7659	73.0274	-206.374	-83.2445	-93.5562	-222.13	-20.8084	-101.301	-223.419	-54.0752	-104.87	-236.583	-47.1913	-77.4373	-270.956	-235.954	53.0343	-159.21	-141.986	56.0663	-166.857	56.2695	56.2828	-164.754	136.698	58.2959	-161.086	-251.373	-149.171	43.2552	175.874	-123.247	53.2979	-29.7621	-313.584	-164.384	-54.8224	-211.741	-220.775	-56.1313	-151.118	-227.095	-116.733	-171.801	-198.817	28.3369	-153.214	-195.812
FE15	fear	-33.1647	93.1703	-201.534	-55.9162	-84.3315	-213.081	3.96237	-88.8493	-215.908	-22.7064	-95.3771	-221.719	-28.3674	-66.6897	-261.941	-188.707	77.551	-154.51	-109.383	79.372	-160.577	62.6529	77.7913	-158.96	138.054	78.6641	-156.241	-240.479	-152.396	43.5012	169.087	-120.127	42.5364	-15.4167	-302.528	-164.026	-14.9482	-190.185	-212.938	-11.436	-140.283	-217.918	-75.2421	-153.912	-183.389	46.5069	-144.086	-191.818
FE16	fear	-37.6643	101.847	-213.975	-69.9071	-78.3883	-225.045	-6.27582	-81.2211	-229.65	-44.0339	-90.9155	-235.04	-43.3202	-61.9412	-274.161	-204.141	62.8847	-161.098	-118.291	63.1978	-166.613	46.7732	74.5738	-172.458	135.275	71.404	-160.364	-238.25	-160.893	40.4281	165.738	-128.193	36.9077	-35.5144	-317.715	-158.918	-43.8454	-197.914	-221.534	-40.4494	-143.366	-226.832	-102.07	-162.183	-201.836	38.8697	-140.494	-192.198
FE17	fear	-40.6274	93.5111	-206.124	-99.1419	-99.9528	-213.848	-40.8859	-103.74	-219.308	-71.6254	-110.579	-224.877	-71.0401	-77.2168	-264.396	-213.872	63.5108	-157.48	-128.639	64.7384	-161.963	36.0417	58.4639	-166.615	118.08	58.7197	-156.807	-241.029	-144.652	37.1812	162.977	-123.06	33.74	-43.6016	-314.698	-139.842	-65.2655	-228.993	-212.639	-58.6669	-166.417	-221.367	-118.655	-183.325	-199.661	22.7377	-152.498	-180.555
FE18	fear	-35.9624	101.516	-191.516	-78.9299	-70.9265	-198.05	-25.7636	-71.8061	-204.328	-51.2946	-81.0767	-206.46	-53.0528	-49.3155	-241.074	-215.05	102.498	-46.196	-130.713	91.7745	-147.458	43.0821	86.4583	-150.029	124.991	88.5635	-142.775	-233.477	-141.443	37.5194	161.927	-108.841	40.2449	-40.0248	-275.356	-144.954	-53.3309	-184.84	-196.598	-52.2824	-124.443	-203.793	-112.054	-148.586	-179.727	13.9836	-140.27	-176.359
FE19	fear	-50.4164	101.486	-197.956	-85.7984	-69.0142	-205.944	-21.0696	-70.3001	-208.448	-59.9904	-77.7725	-215.283	-56.5929	-45.0986	-256.043	-242.259	94.1082	-151.863	-157.452	92.5434	-161.338	48.2021	95.7825	-155.755	123.96	94.5846	-153.309	-244.356	-141.045	33.8685	166.945	-119.521	37.2899	-42.1103	-269.086	-156.812	-47.1965	-159.677	-209.325	-42.3373	-111.237	-215.195	-113.115	-135.503	-187.091	24.748	-121.833	-185.322
FE02	fear	-39.5581	103.64	-201.815	-66.6866	-65.3744	-195.498	3.57395	-75.5735	-211.74	-37.4949	-82.8907	-221.447	-32.0922	-58.2578	-257.584	-214.287	88.9547	-152.048	-128.199	89.1169	-157.216	32.1714	83.5411	-156.61	117.446	86.5031	-153.057	-234.958	-144.809	35.7054	158.826	-120.331	49.8667	-23.1191	-303.556	-150.398	-38.9852	-190.088	-208.434	-27.3089	-131.498	-214.514	-103.676	-151.836	-184.725	47.8261	-142.491	-173.949
FE20	fear	-46.6912	85.1498	-217.495	-71.2197	-90.4042	-238.052	-10.8653	-101.621	-231.415	-48.928	-103.651	-245.884	-48.7095	-79.4388	-283.616	-235.684	46.9148	-166.416	-147.828	54.2194	-177.06	51.9274	43.4772	-172.259	128.506	46.9728	-170.478	-238.561	-175.105	45.9315	166.332	-141.411	50.759	-35.4937	-331.404	-163.956	-53.7368	-219.401	-230.873	-46.6936	-150.327	-237.146	-109.859	-171.855	-209.367	16.5343	-158.479	-203.456
FE21	fear	-47.9002	111.132	-212.063	-75.2672	-63.1058	-221.355	-16.4962	-67.5835	-223.392	-50.8945	-73.2228	-235.764	-48.5952	-47.57	-269.097	-234.645	78.8756	-160.261	-146.295	75.0283	-167.901	29.1808	85.8799	-167.208	111.477	86.301	-157.155	-232.762	-163.983	41.2658	162.755	-128.748	35.0836	-30.1301	-302.754	-169.213	-37.4832	-201.84	-212.708	-35.1893	-134.173	-224.716	-95.5387	-149.486	-194.957	25.4248	-141.001	-193.096
FE22	fear	-33.8283	98.3665	-172.601	-77.0344	-62.443	-175.574	-24.2519	-68.2665	-179.081	-59.1519	-70.94	-181.766	-47.1818	-43.4018	-214.747	-205.395	63.6536	-128.07	-127.687	67.6583	-131.276	23.4017	65.6223	-132.27	96.4229	70.7027	-129.023	-224.79	-120.97	27.7337	148.024	-97.3518	33.8737	-57.2897	-238.467	-117.682	-54.0756	-159.901	-176.432	-57.2	-112.271	-179.301	-127.062	-113.263	-134.008	20.0739	-118.898	-150.98
FE23	fear	-55.5004	101.088	-202.553	-75.1533	-81.746	-215.742	-14.2433	-83.7272	-217.121	-54.9663	-89.2933	-221.908	-49.8332	-50.2589	-256.578	-240.411	79.0921	-155.175	-147.482	84.3751	-159.375	22.341	83.2245	-159.664	101.817	86.5039	-156.725	-253.509	-151.527	29.9987	182.899	-117.454	43.9036	-53.84	-291.241	-147.872	-58.3713	-175.466	-213.998	-51.9871	-131.416	-219.179	-123.345	-152.342	-192.488	13.9659	-141.253	-190.351
FE24	fear	-63.8859	102.534	-200.348	-79.6923	-80.2737	-209.61	-15.0117	-86.3245	-212.082	-47.4186	-88.4744	-224.936	-52.6895	-56.0765	-259.593	-239.489	89.2025	-155.504	-150.216	89.7946	-159.449	40.2405	93.5049	-158.498	122.193	94.2194	-155.242	-241.444	-156.593	36.5518	172.019	-120.46	42.2791	-35.2185	-298.249	-156.878	-54.6201	-198.675	-210.921	-55.0174	-144.451	-217.013	-110.322	-159.922	-190.832	24.2599	-150.244	-187.116
FE25	fear	-54.6749	98.3988	-200.374	-74.9495	-79.4191	-215.327	-11.8294	-81.2329	-214.865	-48.8545	-91.2767	-219.129	-49.9332	-58.5131	-260.804	-240.621	87.2449	-154.059	-152.868	89.0455	-158.916	41.2199	92.3086	-158.442	121.383	97.2315	-155.76	-242.717	-152.644	46.5055	172.568	-118.566	43.6737	-31.5093	-303.836	-151.534	-46.6279	-199.287	-209.514	-37.576	-139.567	-218.503	-102.776	-158.769	-196.491	38.8623	-131.981	-177.809
FE26	fear	-50.5135	97.2328	-193.949	-78.8939	-73.5196	-203.058	-8.77285	-77.0389	-201.599	-50.1674	-84.4185	-211.665	-49.296	-57.5276	-249.984	-233.467	68.3889	-148.864	-148.176	75.4538	-152.548	21.1334	84.1992	-153.358	100.318	85.3649	-148.853	-247.745	-138.955	28.1938	174.243	-108.237	33.256	-48.8375	-277.533	-143.448	-55.9209	-187.752	-202.316	-48.4525	-134.376	-208.414	-109.346	-153.19	-185.052	33.1331	-130.86	-173.039
FE27	fear	-33.7061	99.1736	-205.677	-57.2473	-65.8292	-217.462	6.42798	-66.5458	-219.107	-37.0494	-73.8457	-225.174	-23.3639	-39.8252	-261.378	-193.515	77.8533	-156.225	-103.705	78.2543	-161.632	42.3311	80.4313	-163.489	126.975	82.292	-156.926	-243.309	-157.805	37.1707	172.713	-122.737	47.8772	-35.3678	-297.633	-160.896	-37.5187	-181.024	-214.299	-29.1384	-122.664	-221.392	-89.0923	-142.226	-185.647	49.0895	-133.233	-187.886
FE28	fear	-37.2282	95.7498	-189.951	-56.2474	-58.7262	-201.359	0.0122324	-59.6743	-202.208	-31.6832	-71.8686	-204.316	-25.1192	-40.9192	-243.753	-207.683	85.4235	-143.687	-131.769	91.1315	-148.875	35.2738	93.2543	-149.961	115.79	94.9852	-142.241	-226.358	-139.478	40.9778	150.672	-111.142	36.1337	-23.0221	-280.789	-152.583	-27.3597	-176.527	-195.039	-24.7688	-118.104	-204.522	-80.6888	-125.501	-171.557	47.8223	-111.19	-170.439
FE29	fear	-64.8575	86.736	-176.108	-110.481	-76.2519	-184.572	-55.2627	-78.7005	-190.283	-81.0239	-84.797	-194.826	-89.6134	-64.8346	-230.365	-217.59	62.6518	-135.388	-139.607	62.2258	-140.35	-7.19992	73.1364	-142.692	66.2804	75.0704	-135.821	-219.35	-133.567	31.1853	142.885	-106.209	29.1602	-39.631	-256.834	-141.073	-57.3748	-178.581	-184.627	-60.8318	-122.274	-192.992	-104.754	-138.542	-169.515	4.04068	-120.264	-168.137
FE03	fear	-37.342	110.413	-227.476	-83.266	-84.6616	-236.108	-22.9138	-86.1088	-241.386	-57.88	-94.3146	-250.71	-54.7296	-59.0079	-288.497	-217.14	76.7124	-169.476	-130.685	80.8447	-176.229	52.171	71.1952	-176.419	132.527	73.9305	-172.144	-241.455	-165.128	42.119	163.642	-143.95	38.4173	-29.3896	-338.147	-174.042	-47.355	-208.279	-235.229	-34.6791	-148.906	-242.202	-102.366	-171.825	-214.005	38.1268	-156.415	-202.902
FE30	fear	-59.8598	109.878	-210.591	-118.632	-94.9278	-214.653	-54.6581	-100.092	-223.306	-90.8488	-105.184	-230.232	-83.2676	-68.0817	-271.993	-234.198	97.9259	-159.038	-142.02	104.838	-167.222	39.5048	102.369	-167.803	117.729	105.578	-165.652	-239.923	-158.11	41.5582	165.841	-126.774	36.9442	-36.6723	-294.942	-181.654	-56.8185	-201.621	-219.584	-54.0107	-150.154	-223.877	-120.764	-163.796	-178.139	22.1898	-152.018	-198.419
FE04	fear	-48.5094	103.111	-217.218	-82.204	-95.3635	-227.848	-18.6933	-99.7116	-231.308	-55.2281	-107.533	-238.747	-55.8305	-80.7813	-279.285	-248.909	65.1112	-162.412	-159.838	67.572	-169.6	34.3	73.1078	-171.983	123.246	76.2832	-163.701	-247.36	-160.244	46.3636	175.439	-128.149	43.3583	-32.8468	-319.876	-172.498	-45.8417	-211.876	-226.727	-48.2824	-154.128	-233.701	-113.163	-168.706	-202.058	37.7303	-143.48	-193.304
FE05	fear	-41.6144	106.066	-220.256	-79.1827	-101.773	-226.993	-20.72	-109.038	-233.865	-58.8352	-110.933	-237.823	-48.4129	-76.1719	-283.04	-210.603	97.2304	-166.68	-121.994	96.7608	-176.238	29.1512	90.5009	-176.205	105.576	91.4566	-169.252	-225.15	-168.02	52.463	151.113	-134.515	45.9264	-38.9353	-322.906	-171.784	-46.8408	-226.161	-214.007	-44.7402	-164.202	-231.333	-115.784	-158.307	-156.91	32.3451	-158.471	-173.251
FE06	fear	-32.1638	118.492	-266.575	-75.2295	-96.7391	-264.164	14.0844	-114.301	-274.715	-32.1371	-123.275	-296.853	-31.681	-90.9955	-341.198	-240.63	67.0118	-198.082	-146.367	73.2091	-206.969	57.2692	69.0566	-208.068	150.097	77.0015	-200.805	-259.484	-199.594	49.0807	186.812	-165.369	55.6319	-38.9118	-388.492	-208.009	-44.5214	-286.603	-268.801	-25.5362	-204.452	-280.283	-118.282	-209.005	-237.903	54.2505	-196.009	-222.425
FE07	fear	-73.2258	89.375	-220.003	-110.212	-98.6406	-231.726	-47.0484	-103.015	-237.34	-82.7894	-110.053	-245.223	-83.0214	-77.6838	-294.179	-240.011	59.7499	-170.663	-154.711	65.4699	-178.553	-3.89754	72.3529	-180.279	80.1974	71.2988	-173.871	-233.679	-184.651	32.4654	161.287	-154.064	34.1744	-48.121	-331.299	-172.58	-71.3337	-229.4	-232.277	-64.8651	-155.543	-243.408	-122.888	-173.423	-212.165	9.40486	-170.3	-209.605
FE08	fear	-65.1862	103.073	-225.669	-110.501	-93.3264	-235.088	-49.5218	-94.9588	-243.491	-83.3889	-105.356	-246.681	-80.6785	-80.2069	-294.192	-238.781	64.3005	-173.887	-150.532	63.6982	-177.791	-4.80416	73.1347	-181.644	81.6148	77.4206	-172.764	-237.504	-174.446	46.7656	166.851	-135.118	37.1608	-34.012	-341.163	-173.992	-57.1143	-226.384	-236.026	-49.6304	-152.694	-244.222	-118.962	-185.378	-214.992	22.519	-156.397	-198.399
FE09	fear	-44.3776	107.554	-218.067	-83.8589	-68.7786	-221.293	-10.2254	-79.147	-227.529	-56.6098	-86.1024	-234.427	-48.6554	-53.0208	-280.702	-223.808	84.6086	-164.962	-130.96	86.5519	-172.176	32.9999	89.6812	-176.482	120.181	91.6106	-166.557	-250.484	-159.747	36.9037	173.9	-136.185	47.3116	-41.8758	-329.267	-156.495	-55.3806	-220.25	-221.636	-49.6714	-151.522	-232.073	-143.575	-164.233	-185.535	33.3707	-153.375	-181.248
HA01	happy	-51.7194	86.3687	-184.832	-71.6725	-73.7279	-198.22	-5.25176	-74.3703	-199.001	-40.7249	-79.6267	-215.444	-44.6087	-48.6072	-236.342	-238.841	63.9896	-143.309	-155.109	64.7229	-146.531	31.8645	72.7437	-147.318	113.626	76.5068	-144.316	-248.682	-135.643	34.3294	173.206	-110.359	37.8445	-47.2585	-269.412	-142.462	-49.7425	-188.218	-187.185	-35.3652	-119.837	-200.891	-106.626	-141.669	-178.641	36.0194	-119.015	-172.401
HA10	happy	-63.2137	108.589	-208.521	-89.3819	-85.0396	-220.056	-26.5679	-89.4573	-223.525	-57.5583	-97.92	-230.784	-59.9969	-73.5318	-272.173	-251.031	72.5179	-159.583	-166.455	71.8408	-164.757	23.2331	73.3298	-166.268	99.7039	76.5765	-159.965	-259.033	-165.956	31.4729	165.895	-141.53	25.9427	-38.6991	-317.715	-154.95	-58.3073	-211.643	-208.874	-51.2696	-139.553	-222.205	-132.725	-162.053	-205.648	11.7469	-137.396	-197.627
HA11	happy	-52.1941	132.449	-215.48	-87.3455	-88.4041	-220.081	-27.6759	-92.546	-220.78	-64.9495	-96.5748	-232.295	-59.3742	-58.852	-266.935	-251.998	72.1715	-158.893	-168.865	75.1368	-165.015	23.1301	72.9453	-166.023	97.8482	74.3182	-162.757	-261.036	-161.429	32.7668	165.133	-141.334	38.5633	-48.2034	-308.344	-161.64	-70.7004	-207.755	-214.345	-62.4669	-131.46	-226.147	-140.045	-151.766	-203.832	4.22064	-141.903	-201.148
HA12	happy	-62.3143	107.051	-195.54	-95.5336	-85.9814	-206.16	-35.5002	-95.3223	-203.817	-65.2922	-102.901	-211.556	-73.0028	-77.4591	-252.7	-228.388	62.2473	-143.364	-148.498	60.1579	-154.102	25.0397	57.1165	-156.608	94.432	59.2394	-151.465	-244.514	-151.596	33.7557	149.039	-129.298	31.5665	-43.0578	-298.035	-139.128	-75.1665	-212.009	-187.604	-73.0818	-132.156	-210.997	-137.637	-160.45	-190.453	-3.39587	-135.068	-184.835
HA13	happy	-48.2293	101.233	-188.603	-77.0548	-79.696	-193.024	-13.6358	-86.1614	-196.846	-44.9867	-91.0369	-210.151	-46.5574	-66.2287	-244.194	-214.088	66.1605	-143.398	-131.464	69.5041	-151.696	30.9052	69.2936	-148.257	95.0665	69.6262	-147.021	-242.061	-151.225	25.1012	151.678	-114.124	29.5898	-32.4517	-285.675	-140.545	-45.6454	-213.791	-181.903	-44.7346	-126.819	-204.147	-125.068	-142.252	-182.023	27.8289	-134.225	-179.15
HA14	happy	-68.1231	71.9786	-162.704	-124.462	-67.353	-162.977	-64.9882	-75.6371	-174.307	-97.133	-77.9672	-182.737	-84.5745	-48.1524	-207.826	-239.332	54.3345	-128.25	-168.464	56.9584	-131.697	-4.19975	63.05	-129.165	58.7421	64.7952	-126.921	-227.43	-134.533	12.7866	134.075	-103.333	35.6119	-63.1821	-234.947	-120.958	-81.9979	-170.027	-150.108	-80.2462	-111.279	-178.421	-144.157	-118.649	-146.126	-3.89767	-121.905	-164.402
HA15	happy	-58.567	113.87	-204.021	-89.9101	-95.7967	-211.372	-21.1111	-96.6057	-210.691	-63.1317	-106.882	-222.13	-63.17	-82.1421	-263.379	-244.618	68.6364	-154.113	-155.31	71.4537	-159.601	27.9872	71.8491	-162.571	111.886	72.2811	-155.332	-269.166	-159.444	16.264	178.78	-129.47	21.0394	-45.8194	-312.526	-138.388	-64.1662	-217.199	-196.626	-65.0746	-143.8	-216.352	-128.418	-165.803	-197.182	7.28798	-142.183	-197.884
HA16	happy	-43.5598	100.932	-185.059	-83.5859	-74.0859	-199.888	-29.8773	-76.8491	-200.224	-59.7127	-87.6692	-205.436	-55.6281	-60.7998	-239.094	-224.436	68.0022	-140.257	-146.557	64.7059	-145.345	24.4708	66.2652	-145.196	93.9061	70.987	-140.44	-243.898	-145.736	35.4072	148.28	-128.95	30.3716	-39.6598	-282.048	-130.971	-42.5918	-180.59	-187.079	-41.7744	-129.319	-197.288	-123.552	-132.928	-175.533	26.9156	-125.592	-173.244
HA17	happy	-61.5349	94.7549	-204.452	-86.5694	-87.7683	-220.602	-26.1868	-92.3076	-221.726	-62.3116	-100.233	-233.352	-54.9925	-80.3966	-269.646	-238.599	68.8286	-157.262	-149.508	73.7718	-166.528	27.763	72.2531	-163.857	106.9	76.5203	-157.874	-263.094	-156.557	38.9045	167.518	-137.832	48.6137	-76.5743	-314.948	-110.83	-85.6895	-200.356	-146.288	-70.5269	-136.111	-224.117	-148.074	-147.516	-197.711	1.19386	-149.847	-199.665
HA18	happy	-56.0845	114.283	-219.389	-104.898	-100.054	-225.877	-45.0793	-95.8684	-232.151	-80.0133	-104.025	-246.236	-81.7292	-80.9869	-285.174	-243.289	81.5929	-166.784	-160.593	82.3413	-173.466	36.5689	80.7007	-172.548	111.401	83.6617	-166.04	-243.692	-168.613	44.4617	158.495	-137.991	36.5088	-65.5849	-333.849	-132.565	-75.8447	-221.916	-155.765	-78.0809	-152.965	-234.294	-133.522	-160.469	-214.841	-6.60254	-158.221	-212.823
HA19	happy	-59.8557	105.481	-179.961	-94.647	-59.7912	-188.231	-40.8092	-60.5133	-195.3	-75.846	-69.9594	-195.727	-65.8354	-45.7812	-233.691	-238.677	85.4964	-138.824	-166.964	91.3844	-142.171	18.6152	86.3963	-145.783	96.3634	88.5635	-136.765	-239.315	-129.75	40.6212	153.203	-101.491	37.0553	-81.1102	-258.592	-104.577	-81.9856	-160.134	-127.604	-66.2225	-97.937	-195.18	-147.262	-113.666	-164.689	19.7063	-105.023	-165.317
HA02	happy	-56.319	106.002	-186.862	-73.1286	-74.6379	-195.361	-14.1814	-80.7922	-194.83	-45.2732	-85.487	-202.743	-44.2965	-40.922	-230.6	-225.124	69.2659	-141.172	-142.742	69.6794	-146.771	27.2195	71.7	-146.581	99.2104	75.9197	-143.689	-255.459	-143.909	27.4758	161.564	-118.417	39.7179	-45.0301	-266.62	-151.174	-49.6262	-183.626	-186.502	-43.6523	-113.825	-201.882	-127.326	-129.833	-176.099	35.6898	-121.916	-168.762
HA20	happy	-57.2541	109.872	-187.346	-113.519	-65.301	-188.903	-52.3737	-68.0384	-200.278	-82.0872	-78.2737	-203.418	-81.4775	-46.9762	-241.112	-245.784	89.7257	-143.91	-165.962	95.7188	-151.051	25.4525	87.5345	-148.966	99.909	91.32	-144.558	-246.078	-138.95	27.4137	157.875	-119.839	27.5687	-71.3389	-270.513	-115.961	-76.5093	-166.384	-133.521	-72.6439	-115.867	-201.899	-149.367	-117.071	-172.612	8.43108	-121.436	-177.133
HA21	happy	-60.4626	100.277	-180.379	-98.3384	-77.8771	-188.946	-54.2067	-81.8338	-191.952	-79.6982	-86.7744	-198.997	-76.0923	-69.9265	-231.849	-258.167	42.6494	-131.935	-179.512	50.8553	-144.495	13.0616	57.482	-144.208	77.6796	59.1197	-137.301	-259.317	-143.217	9.29801	130.159	-109.607	34.4036	-66.4012	-252.524	-124.826	-68.7665	-178.412	-184.775	-68.1807	-130.649	-193.438	-132.232	-136.923	-164.262	-2.17962	-133.138	-174.14
HA22	happy	-70.6648	114.73	-189.044	-104.846	-64.6919	-157.539	-40.7527	-65.9951	-200.517	-70.0284	-72.3969	-216.369	-67.7939	-36.4133	-237.393	-245.94	76.2229	-145.151	-166.742	81.3028	-151.502	12.7603	84.0935	-149.018	81.3906	85.5289	-145.587	-277.152	-142.991	22.3123	145.016	-118.749	23.9282	-66.1752	-257.902	-131.53	-72.0738	-174.541	-192.797	-69.1643	-113.814	-203.973	-143.601	-130.517	-169.705	2.04489	-128.899	-181.02
HA23	happy	-69.2716	92.3596	-157.981	-126.059	-28.6626	-127.951	-63.5283	-43.0032	-170.123	-92.9772	-49.7408	-178.315	-87.4343	-20.459	-204.143	-227.654	79.2961	-126.937	-152.017	78.8342	-130.491	0.659625	79.0832	-127.579	66.7874	84.5607	-124.168	-268.972	-117.085	17.9965	138.02	-87.7036	34.757	-83.4619	-231.43	-88.6216	-82.3588	-146.023	-113.238	-79.7103	-85.595	-173.041	-154.039	-71.415	-129.433	-5.00896	-81.1888	-151.44
HA24	happy	-74.5953	113.032	-189.282	-121.893	-57.5762	-196.965	-65.0466	-60.1734	-201.523	-94.5075	-69.397	-205.47	-97.0606	-38.3747	-245.742	-262.195	87.5584	-148.715	-183.041	85.7297	-153.176	14.3318	88.0222	-148.961	89.9722	93.7504	-145.48	-296.546	-141.48	24.7755	165.976	-119.457	12.682	-97.9287	-259.533	-114.917	-95.9025	-167.151	-198.192	-94.5137	-104.64	-205.8	-164.88	-115.22	-179.814	-5.18988	-112.381	-184.46
HA25	happy	-84.5302	108.41	-186.637	-123.505	-55.5441	-196.002	-66.8406	-60.5898	-202.33	-97.1109	-71.4827	-205.094	-89.2241	-39.4156	-245.828	-261.242	88.7406	-149.15	-177.574	88.2604	-153.67	13.5524	90.646	-152.303	88.9957	92.1217	-146.707	-308.34	-90.8919	-43.4622	155.518	-46.211	-24.8677	-97.0463	-269.253	-108.937	-106.32	-173.633	-129.483	-91.0968	-111.614	-204.896	-165.553	-122.037	-182.422	-11.8845	-120.427	-186.43
HA26	happy	-66.6896	102.482	-189.764	-116.57	-58.2895	-197.434	-59.8335	-61.2443	-198.563	-93.5328	-63.0829	-223.188	-93.8359	-17.7109	-236.052	-210.668	74.4328	-158.37	-135.473	71.3753	-167.792	10.9132	69.2984	-153.803	82.3184	73.9139	-147.689	-274.087	-137.476	33.045	140.434	-116.097	30.416	-72.6189	-264.049	-128.662	-77.0506	-180.054	-196.444	-76.6094	-115.697	-205.533	-139.373	-119.971	-169.509	-4.92241	-119.683	-195.671
HA27	happy	-95.8015	96.2411	-174.453	-111.329	-71.3994	-180.3	-63.8754	-74.9351	-186.433	-92.3357	-80.6494	-189.154	-89.8013	-52.9035	-227.651	-250.87	67.4941	-132.693	-173.882	69.8861	-138.05	-9.2653	77.3364	-137.946	52.2427	77.6712	-138.916	-277.796	-119.912	22.9637	138.3	-113.584	24.3891	-87.1098	-242.293	-110.803	-99.6145	-158.904	-121.292	-86.062	-109.221	-189.764	-152.331	-121.551	-167.962	-11.237	-114.349	-170.333
HA28	happy	-81.6077	115.205	-193.853	-107.677	-68.3801	-203.147	-47.598	-72.8476	-201.77	-87.0227	-71.4988	-214.509	-84.1398	-30.5142	-239.501	-244.274	67.378	-147.987	-161.786	70.5046	-153.044	6.44584	84.4378	-152.743	72.5848	85.5746	-153.659	-296.752	-139.015	30.6177	162.327	-127.171	14.3751	-79.039	-279.031	-122.75	-97.2512	-177.164	-134.755	-84.9147	-113.774	-208.87	-168.077	-123.935	-179.039	-5.34632	-121.43	-186.495
HA29	happy	-43.2996	94.9082	-163.637	-63.5446	-54.0995	-182.012	-9.7686	-61.1831	-175.411	-38.7287	-60.7943	-190.832	-28.3761	-40.5524	-219.475	-211.539	75.2111	-132.747	-138.052	80.4821	-139.16	30.3849	85.8318	-134.554	91.4224	85.606	-134.152	-256.124	-140.222	8.14908	130.468	-104.351	24.9248	-69.0512	-242.475	-113.097	-75.0245	-154.241	-118.472	-47.2962	-102.442	-182.171	-118.547	-92.1701	-156.425	24.7984	-100.032	-159.112
HA03	happy	-47.3426	110.861	-212.55	-73.007	-88.5127	-222.125	-15.8505	-90.2186	-227.59	-49.9035	-98.3352	-231.765	-46.5279	-75.3154	-274.413	-230.045	64.5618	-159.787	-147.091	68.5048	-166.468	33.7635	63.8194	-169.041	115.173	65.8431	-160.494	-257.673	-174.468	40.7491	167.614	-145.083	34.3146	-47.6198	-315.679	-159.381	-59.4381	-213.219	-210.963	-50.8069	-152.71	-226.693	-115.09	-170.924	-207.027	11.2467	-153.875	-203.363
HA30	happy	-91.3726	95.6865	-171.429	-112.367	-79.6888	-162.902	-55.2395	-86.1958	-182.761	-79.7843	-90.1863	-187.213	-75.4338	-64.5626	-222.631	-241.371	68.2056	-133.655	-180.644	67.7576	-136.353	-3.48167	79.4297	-136.417	53.4692	83.0941	-135.037	-255.878	-132.656	34.1564	122.179	-114.9	34.0203	-109.016	-234.578	-90.1077	-100.485	-152.187	-118.144	-82.459	-116.209	-183.367	-147.263	-114.35	-157.44	-21.8824	-122.223	-167.855
HA04	happy	-43.7741	112.644	-207.442	-82.0031	-99.0245	-216.71	0.896661	-95.609	-208.173	-52.4638	-106.561	-230.465	-60.6023	-68.9643	-258.629	-264.555	51.1392	-155.307	-164.643	54.7921	-161.592	46.1813	60.3449	-162.242	136.772	62.2333	-157.266	-287.075	-166.957	32.3845	202.438	-135.724	32.812	-44.7837	-314.475	-143.144	-56.4675	-233.343	-198.555	-47.808	-162.578	-220.159	-139.985	-172.424	-193.803	9.23748	-190.753	-208.118
HA05	happy	-69.4491	98.6589	-194.224	-100.933	-74.5139	-206.579	-38.2278	-74.997	-208.719	-73.3484	-85.3641	-215.368	-78.0804	-53.0022	-254.034	-239.848	67.9201	-148.333	-157.005	69.6925	-155.403	26.2223	70.1137	-155.18	97.1027	71.6511	-154.181	-250.862	-154.694	42.8692	157.853	-129.176	44.7079	-59.601	-284.051	-148.768	-71.581	-180.8	-198.57	-65.4835	-123.22	-212.614	-116.205	-143.487	-194.523	-0.500266	-137.543	-193.348
HA06	happy	-49.212	116.372	-264.846	-77.3599	-122.224	-283.985	-12.9464	-128.315	-284.323	-51.1437	-139.137	-289.639	-48.2694	-97.5252	-344.454	-260.641	57.7395	-204.846	-167.978	58.4184	-212.204	47.0393	69.8791	-214.736	134.483	68.6454	-204.812	-282.309	-224.124	17.7009	195.999	-184.185	23.8771	-25.6754	-399.511	-217.547	-53.6983	-267.686	-276.631	-50.8599	-179.2	-289.133	-114.583	-217.851	-257.603	19.7991	-203.268	-264.754
HA07	happy	-60.6868	86.1618	-212.032	-92.4352	-100.781	-228.947	-30.725	-98.7988	-234.118	-70.7412	-108.959	-237.998	-66.7602	-84.0415	-279.105	-256.561	52.8958	-163.263	-164.071	53.5013	-168.998	22.7618	62.9443	-168.814	98.4018	68.9302	-167.981	-273.375	-174.506	33.2149	183.168	-150.195	29.3207	-34.7115	-333.82	-146.271	-61.9896	-232.451	-210.236	-62.5543	-140.478	-233.059	-133.431	-169.339	-204.187	29.7191	-147.297	-204.407
HA08	happy	-58.1205	89.8898	-212.205	-102.656	-97.6915	-218.806	-29.7319	-102.437	-228.22	-69.7469	-107.146	-243.129	-62.7598	-79.654	-278.533	-251.239	51.7485	-166.281	-166.8	52.5602	-169.404	23.065	67.6851	-171.047	100.118	65.5015	-167.256	-277.296	-164.371	42.1164	184.641	-144.034	37.2694	-46.2182	-317.392	-166.093	-54.9931	-227.192	-212.733	-49.1373	-151.692	-232.784	-117.604	-176.647	-211.178	19.147	-163.437	-208.183
HA09	happy	-69.0724	114.21	-210.076	-100.557	-87.7368	-218.845	-40.7912	-92.0966	-222.322	-74.7254	-98.9088	-228.436	-74.6291	-71.9926	-273.191	-248.62	74.2469	-161.133	-164.339	74.707	-167.696	19.4302	79.009	-166.313	93.1745	78.7172	-163.099	-258.734	-167.675	35.8346	166.759	-139.314	43.0999	-56.9594	-319.634	-143.547	-73.5099	-221.009	-205.859	-76.0418	-132.629	-228.741	-166.317	-144.633	-185.71	-7.59441	-156.675	-205.825
SU01	surprise	-1.09649	72.0572	-211.026	-25.9316	-113.37	-228.726	54.3081	-113.14	-228.001	12.9284	-117.745	-237.026	12.1301	-97.0319	-274.146	-159.151	45.8156	-163.771	-82.7512	45.9681	-166.08	79.5598	52.9173	-167.294	156.613	53.2394	-163.824	-220.787	-136.324	46.8717	222.168	-133.503	46.9337	9.57627	-313.897	-183.455	13.331	-219.402	-219.182	17.7731	-172.583	-229.27	-59.4873	-194.168	-193.478	93.2713	-192.36	-185.414
SU10	surprise	-26.0227	76.1826	-215.914	-66.5848	-133.918	-226.711	14.14	-134.922	-230.61	-21.6875	-142.451	-237.386	-27.7693	-122.538	-279.171	-205.222	39.1117	-164.386	-138.972	39.692	-170.219	54.9147	44.9218	-169.966	125.15	47.5354	-169.384	-230.074	-149.135	40.0554	196.197	-146.736	46.7841	-28.0082	-327.727	-176.241	-9.8596	-228.047	-222.144	-12.2692	-176.995	-233.421	-100.159	-198.483	-198.425	64.6442	-193.749	-178.634
SU11	surprise	-24.2327	91.228	-206.269	-65.6005	-101.971	-220.031	6.25288	-98.6867	-220.266	-37.214	-111.298	-222.62	-35.3439	-79.6156	-262.87	-174.001	69.5506	-156.368	-108.605	69.0484	-160.064	52.6638	57.9219	-162.36	129.459	56.3675	-154.407	-223.016	-140.53	4.91721	187.665	-141.258	43.0315	-23.4389	-290.127	-184.151	-37.8854	-198.105	-214.211	-33.1327	-155.136	-220.736	-102.013	-174.546	-188.183	34.129	-173.958	-182.307
SU12	surprise	-23.892	90.8651	-215.983	-66.746	-122.294	-228.772	16.2085	-120.075	-225.27	-26.2185	-134.419	-231.481	-23.3866	-110.786	-275.648	-190.138	54.2407	-163.998	-117.384	50.5041	-171.699	56.2726	48.7233	-172.91	131.685	46.7246	-162.951	-213.543	-152.678	37.6125	180.301	-144.304	37.7406	-27.5942	-322.568	-174.513	-31.5153	-225.096	-219.808	-24.3164	-176.575	-229.705	-104.305	-200.612	-200.2	34.8834	-200.755	-192.588
SU13	surprise	-19.4034	84.9182	-206.646	-55.3591	-117.28	-219.004	5.99057	-120.711	-218.271	-21.8075	-124.58	-229.904	-27.2341	-104.82	-265.092	-165.731	53.1327	-154.009	-99.9587	53.0473	-161.605	58.5007	46.6642	-160.212	128.761	49.75	-158.021	-213.345	-154.032	22.6603	178.875	-150.53	31.9856	-1.78214	-297.719	-182.445	-12.0173	-206.595	-215.331	-8.2566	-158.555	-221.546	-82.3596	-178.452	-187.444	78.3423	-181.726	-175.677
SU14	surprise	-37.8573	63.9534	-177.574	-57.593	-105.172	-188.157	11.869	-101.2	-192.893	-24.0789	-110.253	-200.109	-24.4655	-87.037	-233.465	-186.303	40.3516	-136.839	-113.357	42.2197	-142.651	53.706	50.3721	-142.491	123.943	52.5913	-137.758	-205.78	-130.374	33.2512	173.007	-119.256	33.951	-11.9755	-270.829	-152.133	-7.8961	-185.065	-187.298	-8.83025	-141.71	-195.305	-83.6028	-159.259	-161.889	54.5188	-161.316	-161.773
SU15	surprise	-32.9285	85.5977	-227.254	-64.334	-129.711	-247.226	15.6792	-130.743	-244.581	-27.1734	-133.796	-278.083	-32.1953	-100.796	-292.369	-224.898	46.4936	-173.963	-138.162	51.5	-184.221	62.7936	45.5875	-181.305	144.355	48.7608	-176.998	-239.641	-167.463	30.4779	213.559	-148.327	39.9068	-27.6532	-345.019	-186.044	-26.0506	-233.4	-236.015	-28.3596	-176.839	-245.49	-103.104	-202.767	-201.584	59.7374	-198.451	-203.194
SU16	surprise	-25.7724	80.8063	-191.821	-56.0547	-110.813	-202.393	11.4797	-107.582	-206.898	-25.9267	-117.406	-214.476	-27.1151	-95.3513	-248.756	-175.04	59.5604	-148.58	-99.039	56.3108	-154.639	48.4205	56.007	-155.133	118.561	54.6879	-149.993	-206.067	-140.024	33.3321	173.455	-128.835	35.2221	-8.13709	-293.928	-155.874	-21.671	-197.638	-198.177	-18.193	-155.581	-207.259	-82.372	-170.989	-171.311	48.0566	-163.053	-169.936
SU17	surprise	-27.985	86.3801	-222.32	-56.8125	-128.535	-238.43	10.5694	-129.607	-239.225	-24.6615	-137.962	-249.044	-24.046	-115.992	-289.631	-187.096	67.1592	-172.028	-108.514	60.4141	-176.102	61.2891	65.352	-179.443	135.839	64.4891	-171.499	-267.268	-168.616	44.1378	194.356	-148.42	52.1612	-17.0798	-340.199	-185.259	-21.1741	-228.858	-232.325	-22.9548	-176.884	-241.197	-93.6297	-198.95	-192.467	60.7808	-192.88	-192.511
SU18	surprise	-41.1082	95.8521	-197.809	-107.932	-85.4556	-187.826	-35.8439	-101.265	-208.701	-82.0883	-102.491	-217.561	-83.7363	-82.0808	-252.797	-212.821	67.8477	-148.227	-137.616	63.2703	-153.127	51.3902	57.2535	-153.208	118.815	58.2953	-151.152	-251.211	-156.965	36.6489	175.019	-137.924	34.5914	-60.4749	-287.921	-157.021	-59.1811	-197.458	-203.432	-58.586	-155.282	-211.153	-120.15	-178.695	-175.41	3.61151	-185.608	-183.398
SU19	surprise	-55.7794	94.4595	-213.352	-108.392	-89.9805	-226.234	-24.1072	-87.2729	-231.116	-77.7565	-97.8096	-232.866	-74.6355	-70.3963	-278.784	-225.864	72.29	-166.299	-159.967	69.2517	-169.228	32.4162	69.9296	-171.595	98.4608	70.9659	-169.642	-248.476	-151.672	39.2955	170.603	-144.583	43.5965	-25.3961	-317.597	-180.154	-45.1113	-197.66	-219.688	-48.0918	-145.694	-232.235	-124.817	-152.106	-153.651	36.0828	-161.467	-194.437
SU02	surprise	26.1445	83.246	-210.221	-7.60418	-109.87	-223.425	64.2371	-110.776	-224.95	27.5367	-117.064	-231.897	31.1576	-94.8602	-272.589	-134.184	58.0467	-160.639	-52.6689	59.6294	-165.938	107.021	62.8576	-169.222	185.112	61.4613	-161.271	-219.91	-135.652	44.5804	221.047	-135.823	35.3496	6.41258	-303.962	-187.865	16.5889	-204.825	-220.085	17.8744	-155.225	-227.821	-72.858	-182.717	-182.383	95.4925	-188.839	-179.7
SU20	surprise	-31.1438	63.7279	-226.021	-91.6252	-137.317	-245.603	-19.9214	-143.219	-245.65	-66.2291	-148.678	-250.741	-60.4378	-122.473	-297.699	-211.847	23.6572	-178.301	-150.055	21.1658	-180.378	49.4533	27.7331	-184.53	111.818	25.0092	-178.614	-233.568	-166.776	43.8286	157.505	-154.406	46.174	-27.0833	-345.776	-187.33	-39.1927	-245.364	-237.245	-40.1941	-192.906	-248.14	-101.212	-212.882	-213.7	36.4934	-213.58	-206.026
SU21	surprise	-47.6567	80.198	-217.572	-91.1361	-109.998	-232.44	-11.3155	-107.654	-239.106	-57.7914	-112.668	-247.434	-58.1679	-86.7941	-286.589	-205.74	53.7695	-169.222	-141.338	55.8524	-174.944	43.8341	61.6788	-178.906	112.985	60.4798	-169.056	-245.799	-162.989	35.4955	168.3	-156.773	31.9666	-28.0277	-329.921	-182.149	-48.9999	-219.316	-229.294	-42.299	-160.648	-238.678	-111.892	-190.79	-193.878	43.7017	-184.455	-200.084
SU22	surprise	-32.0517	81.8558	-188.283	-88.6099	-90.8238	-200.567	-19.3745	-95.2852	-199.282	-65.5153	-96.9845	-204.924	-61.0985	-69.1145	-242.378	-187.934	56.8315	-144.479	-120.933	56.1966	-147.574	50.6158	53.0044	-148.961	118.181	55.6688	-144.252	-241.929	-130.003	29.8792	163.11	-123.636	35.2126	-34.5607	-279.276	-150.639	-38.8981	-191.855	-196.258	-29.4466	-136.083	-202.624	-109.363	-153.401	-168.765	35.2424	-157.399	-167.52
SU23	surprise	-51.0975	88.08	-215.773	-94.5886	-103.226	-235.311	-34.286	-109.262	-232.172	-66.2649	-113.74	-237.877	-63.8566	-88.6811	-282.491	-229.295	68.3908	-167.102	-155.976	62.59	-170.956	26.763	58.798	-170.682	94.2146	60.8821	-170.404	-256.477	-165.027	33.1054	181.67	-150.31	41.3263	-24.8042	-330.545	-170.105	-42.5869	-214.305	-229.053	-43.7659	-159.736	-235.462	-135.11	-184.584	-190.442	29.8188	-178.225	-196.649
SU24	surprise	-51.4561	86.9908	-214.886	-73.3071	-130.843	-230.889	-6.93402	-130.695	-233.231	-41.3133	-138.208	-238.54	-38.0429	-114.817	-281.553	-231.657	64.9565	-165.348	-149.651	62.286	-174.866	41.4062	68.7176	-174.559	116.219	66.5038	-167.662	-254.719	-167.191	41.7388	185.374	-142.326	51.354	-20.3257	-326.124	-179.651	-29.5788	-237.888	-228.877	-35.7211	-184.298	-235.753	-119.617	-209.211	-192.004	55.3416	-195.528	-189.003
SU25	surprise	-45.1493	86.7116	-198.463	-76.1163	-89.5	-215.515	-18.2468	-92.2739	-210.313	-50.0389	-95.9556	-221.236	-48.4504	-74.4884	-259.015	-186.683	65.0579	-152.69	-120.473	60.3708	-157.127	33.0129	62.1186	-160.075	99.8316	61.7984	-154.806	-230.551	-145.518	38.6888	155.22	-132.063	43.5683	-24.6921	-298.361	-163.53	-36.1312	-198.449	-207.141	-30.7406	-142.532	-216.136	-98.891	-163.085	-186.948	40.8606	-153.585	-173.654
SU26	surprise	-34.8045	75.0751	-213.94	-60.7257	-124.034	-231.983	2.45548	-123.376	-232.216	-35.3585	-130.158	-238.947	-32.9643	-111.139	-279.404	-211.277	49.8779	-164.52	-133.935	48.3028	-173.232	50.0015	49.725	-173.06	125.767	50.3484	-163.424	-251.019	-161.664	49.2866	179.376	-145.171	42.1857	-23.1987	-319.888	-182.365	-37.8645	-227.687	-227.385	-35.3474	-174.795	-234.269	-109.959	-199.108	-199.386	39.9571	-184.46	-194.274
SU27	surprise	-38.677	91.8376	-228.626	-71.6726	-117.045	-245.695	-2.53997	-117.19	-244.357	-43.6214	-125.638	-252.207	-31.0712	-96.2513	-296.436	-219.644	55.2042	-174.285	-134.136	56.5445	-183.798	49.4844	55.0893	-180.299	128.263	53.3625	-173.852	-273.996	-175.244	42.7381	202.855	-157.562	32.5839	-15.4892	-347.33	-185.947	-29.459	-239.482	-236.108	-20.8089	-182.672	-246.643	-113.123	-204.048	-215.196	68.3006	-187.862	-203.802
SU28	surprise	-27.7558	90.0551	-183.967	-64.6559	-89.8581	-189.624	13.368	-93.6822	-188.419	-36.1642	-98.4997	-197.34	-15.711	-75.4591	-231.207	-194.379	61.6563	-136.171	-121.323	56.3254	-143.661	46.8127	68.3685	-144.915	109.01	73.1617	-140.857	-237.253	-139.802	27.1755	164.668	-120.436	39.3593	-12.0227	-267.401	-153.378	-20.9045	-177.914	-189.503	-18.3778	-133.178	-196.183	-89.5748	-149.374	-172.087	72.7727	-141.445	-152.577
SU29	surprise	-37.743	87.9767	-198.032	-72.3627	-106.326	-208.734	-2.20698	-100.404	-209.497	-48.7025	-111.803	-215.314	-44.284	-92.1033	-254.33	-186.357	53.0883	-151.941	-125.864	50.2063	-154.728	29.9089	54.4426	-157.865	90.426	57.1714	-152.953	-227.851	-141.907	41.8534	150.171	-137.503	37.3531	-23.3551	-296.415	-158.974	-37.0652	-208.906	-203.284	-37.1419	-152.443	-213.236	-105.39	-178.312	-178.573	52.3223	-156.255	-168.394
SU03	surprise	7.59876	103.195	-247.618	-43.0301	-130.121	-264.439	21.1307	-133.13	-259.531	-18.2434	-136.709	-269.758	-15.4853	-108.402	-320.165	-169.026	58.0297	-191.965	-92.8191	55.319	-193.614	96.6203	56.5977	-196.418	171.482	54.9942	-193.384	-254.078	-164.05	32.2754	222	-153.157	59.8972	11.5367	-366.122	-213.356	1.41673	-242.695	-257.412	1.86364	-185.009	-267.965	-65.9642	-211.727	-226.679	69.837	-209.545	-226.779
SU30	surprise	-51.6016	90.5313	-204.673	-93.6927	-102.89	-219.774	-31.8499	-102.583	-219.751	-74.9812	-110.899	-222.691	-68.8373	-92.1543	-265.253	-237.895	64.1228	-154.928	-165.485	65.7425	-161.548	32.0001	70.2637	-164.542	97.4522	76.215	-158.018	-246.966	-166.36	17.3459	170.705	-140.211	40.5987	-35.0595	-304.852	-167.385	-55.6457	-210.504	-214.362	-53.7013	-149.174	-222.68	-129.782	-176.459	-185.059	39.6766	-169.341	-174.997
SU04	surprise	-4.79251	91.9894	-238.625	-53.4861	-129.767	-248.91	31.3101	-130.876	-252.198	-6.69784	-141.891	-271.057	-2.96576	-116.115	-311.002	-219.019	46.1914	-178.555	-128.051	43.5768	-188.438	86.1941	50.5656	-188.388	180.542	62.3922	-185.881	-266.453	-157.196	41.711	236.617	-140.882	48.8721	4.51498	-358.937	-205.874	8.52696	-240.239	-250.586	7.25296	-189.018	-260.467	-80.8493	-210.152	-221.696	87.1965	-211.663	-209.854
SU05	surprise	9.66193	86.6786	-233.134	-22.1269	-127.792	-248.298	59.5981	-123.297	-246.05	9.45951	-143.427	-251.678	22.8359	-110.133	-301.843	-182.014	41.7029	-177.337	-107.309	42.5012	-184.864	71.0217	41.4214	-183.272	147.127	48.0632	-184.753	-227.332	-161.842	23.7818	217.47	-158.789	37.1474	13.554	-342.525	-202.82	23.6821	-211.851	-245.385	25.4157	-158.883	-252.052	-71.6843	-186.56	-201.62	91.4309	-188.9	-196.828
SU06	surprise	-1.53685	80.3142	-298.309	-29.6538	-174.54	-327.281	52.906	-171.572	-320.207	2.3633	-187.15	-335.807	8.17144	-162.877	-392.266	-207.805	30.277	-230.17	-124.93	27.5307	-238.684	80.3229	24.1802	-240.07	175.612	33.7421	-231.856	-260.476	-205.939	58.6847	254.317	-203.973	57.3743	36.1617	-444.456	-264.501	22.6233	-311.077	-319.35	16.8604	-250.387	-329.356	-67.404	-294.437	-275.233	97.6878	-283.348	-267.211
SU07	surprise	-35.3616	67.8282	-241.328	-94.3615	-137.87	-265.656	-4.98762	-139.117	-253.353	-50.537	-152.884	-269.857	-56.6329	-129.593	-320.153	-230.052	34.0119	-187.387	-151.295	38.3877	-195.757	29.8401	38.8695	-197.977	122.417	39.3992	-189.01	-251.737	-183.305	40.738	228.103	-170.796	44.1348	-31.455	-371.921	-205.652	-39.854	-263.952	-247.103	-43.3761	-198.058	-268.427	-122.846	-229.926	-218.239	44.1609	-221.617	-214.275
SU08	surprise	-27.3442	98.8178	-229.688	-66.9957	-110.419	-244.682	20.8898	-113.8	-238.5	-25.6056	-114.065	-270.523	-12.6452	-79.0572	-289.387	-208.163	46.2935	-175.22	-133.424	52.7477	-181.34	49.6762	66.4107	-178.407	130.557	63.7547	-173.024	-244.423	-162.662	22.7998	215.366	-155.596	38.7488	-19.5458	-317.433	-205.529	-20.5825	-214.011	-227.24	-25.9083	-151.59	-245.4	-106.397	-181.592	-209.153	62.4206	-167.989	-210.112
SU09	surprise	-32.4693	94.8891	-230.812	-72.5968	-114.191	-238.871	17.7072	-113.646	-245.571	-26.3154	-125.629	-249.671	-24.4442	-104.121	-297.178	-196.597	53.7885	-173.364	-124.822	56.299	-181.278	37.8142	65.8272	-182.507	123.396	68.2207	-175.758	-237.425	-165.914	36.8541	210.638	-146.566	41.2337	2.09468	-350.375	-189.224	-8.20434	-216.257	-242.342	-10.5566	-165.154	-249.803	-103.621	-197.005	-209.821	66.4285	-192.554	-208.293
DS01	disgust	-54.0397	106.003	-209.064	-103.361	-98.8301	-209.886	-29.6633	-103.982	-217.21	-70.4804	-113.379	-221.967	-70.4596	-88.0148	-265.7	-241.583	49.8329	-156.572	-171.368	50.0073	-162.076	28.9138	60.2349	-162.938	94.019	64.6447	-155.819	-248.358	-165.143	41.2758	168.938	-134.537	53.4273	-36.9176	-310.741	-156.263	-55.3205	-203.448	-216.203	-53.9714	-145.365	-222.314	-127.224	-178.618	-185.364	35.7064	-160.271	-179.729
DS10	disgust	-46.7794	97.4105	-211	-51.8282	-109.331	-223.235	14.4325	-107.499	-223.695	-27.7625	-114.931	-233.978	-22.6547	-99.7939	-270.132	-222.359	54.8179	-153.134	-149.08	52.5828	-164.239	50.9616	54.22	-165.03	129.371	50.6474	-159.517	-245.911	-162.18	49.7707	164.076	-137.265	40.309	-22.5438	-316.618	-167.783	-26.7025	-194.45	-214.23	-22.7884	-145.063	-223.38	-115.639	-168.742	-202.662	44.76	-157.952	-179.011
DS11	disgust	-29.6957	93.2713	-195.205	-69.2768	-101.554	-203.952	-3.39647	-99.7928	-207.278	-49.1139	-110.851	-208.923	-39.5945	-89.1884	-249.745	-201.357	58.3183	-133.979	-127.64	55.9525	-151.417	42.4373	55.4848	-152.529	115.565	53.1238	-147.192	-235.184	-140.275	40.7824	145.825	-125.901	45.8461	-31.08	-282.398	-162.391	-43.0531	-194.385	-199.301	-32.3117	-152.053	-206.104	-111.233	-167.605	-184.284	35.9373	-159.294	-167.73
DS12	disgust	-44.4352	90.2371	-174.844	-92.8547	-78.3424	-132.549	-24.8796	-79.7261	-180.22	-61.2341	-83.4365	-185.297	-53.0429	-57.6055	-221.376	-208.556	48.7441	-129.004	-149.677	49.3642	-134.465	22.9862	55.95	-136.082	92.76	55.3071	-130.803	-218.541	-131.71	36.5256	133.666	-108.758	40.5507	-25.1943	-253.524	-140.803	-31.7009	-161.915	-178.635	-31.8641	-124.086	-185.088	-99.9186	-138.389	-160.81	34.8284	-141.495	-153.941
DS13	disgust	-53.3422	107.391	-223.224	-96.3194	-121.979	-234.825	-32.9637	-120.294	-234.763	-75.7256	-127.97	-241.816	-69.2476	-104.13	-285.591	-244.979	51.1849	-166.49	-173.212	47.9348	-174.477	39.6802	52.9579	-173.39	120.068	55.0963	-168.408	-246.563	-172.324	46.0006	163.179	-151.319	38.1219	-13.1993	-331.882	-179.328	-41.8773	-213.7	-230.15	-45.2126	-159.215	-238.952	-118.806	-179.904	-206.247	41.7338	-169.399	-202.15
DS14	disgust	-37.7832	93.2233	-190.625	-66.2795	-96.6286	-195.364	-0.595789	-92.3526	-196.994	-40.8752	-100.646	-205.855	-43.2014	-85.8884	-241.333	-200.505	54.6161	-141.573	-137.052	52.7821	-146.476	32.32	61.2477	-146.91	106.925	61.6266	-141.418	-226.337	-146.242	38.6239	142.612	-120.943	43.5936	-24.8011	-282.603	-148.849	-38.3049	-180.873	-194.534	-37.1907	-136.864	-202.749	-99.8214	-155.081	-179.272	40.411	-143.932	-159.71
DS15	disgust	-75.8545	104.855	-208.282	-158.776	-99.437	-217.58	-82.02	-101.708	-217.629	-132.883	-107.441	-227.91	-130.61	-83.2118	-269.191	-239.625	60.1377	-158.511	-164.315	59.2047	-166.339	-3.56223	62.2477	-168.079	85.7381	62.5325	-158.829	-258.959	-156.368	41.2684	175.75	-123.228	30.0034	-85.9206	-279.639	-160.248	-116.072	-196.382	-216.839	-107.433	-141.638	-225.814	-176.727	-166.966	-194.123	-25.867	-160.448	-192.792
DS16	disgust	-80.7928	110.172	-227.187	-148.91	-116.796	-238.938	-81.5975	-114.11	-239.157	-123.136	-124.432	-247.612	-130.089	-98.4162	-294.715	-252.574	62.7414	-172.88	-172.02	61.7113	-179.462	15.0147	63.7702	-183.037	102.254	63.9888	-175.824	-245.835	-182.196	41.8135	164.803	-135.988	44.7844	-45.7711	-344.296	-175.482	-92.0999	-231.576	-239.52	-87.0733	-168.811	-248.219	-164.668	-200.096	-200.363	-2.2719	-198.43	-210.896
DS17	disgust	-65.4023	124.345	-237.155	-149.742	-114.161	-247.697	-88.6072	-112.625	-249.74	-122.39	-120.267	-260.146	-124.506	-102.609	-299.855	-256.529	64.3843	-162.04	-175.37	63.12	-182.693	20.6958	63.8586	-182.154	100.879	69.0961	-178.579	-250.295	-176.536	41.7077	163.861	-141.235	52.3614	-56.5841	-350.562	-167.997	-82.6638	-238.126	-242.816	-79.7335	-180.971	-251.299	-157.505	-201.84	-214.228	1.15358	-200.711	-211.941
DS18	disgust	-44.611	108.085	-195.82	-101.366	-81.6719	-205.576	-35.6713	-81.1371	-205.073	-76.9676	-92.2137	-207.75	-74.3817	-75.5548	-245.338	-231.966	71.6415	-143.334	-151.792	70.1913	-150.404	16.9215	76.8404	-152.264	98.5433	76.7867	-145.896	-239.579	-144.948	34.7712	154.111	-113.061	39.5231	-35.1119	-280.506	-154.512	-47.9226	-188.949	-197.646	-52.7377	-136.307	-205.859	-118.859	-157.568	-182.956	29.1638	-151.843	-168.501
DS19	disgust	-58.0675	92.2023	-198.28	-91.9113	-76.3578	-213.699	-24.8635	-74.9132	-212.277	-66.176	-83.8431	-219.036	-65.4473	-63.8283	-258.541	-237.358	78.2571	-156.085	-164.881	76.3257	-159.293	31.0884	82.899	-158.367	110.868	81.6442	-151.126	-236.726	-141.836	41.5534	159.573	-119.872	41.2936	-27.4187	-294.235	-164.658	-57.5599	-182.006	-207.32	-54.0825	-124.746	-216.671	-117.12	-150.49	-190.616	19.093	-144.289	-183.758
DS02	disgust	-34.5648	94.0278	-196.648	-67.7267	-99.3443	-207.995	-3.30717	-100.293	-204.219	-45.6675	-107.539	-210.899	-36.3126	-89.4367	-249.756	-192.976	65.1654	-149.292	-127.313	61.2903	-152.379	52.3163	60.8897	-154.425	116.805	62.6259	-148.724	-248.295	-151.665	34.5938	166.618	-123.442	45.4186	-13.8645	-295.112	-151.268	-22.8351	-202.225	-203.678	-29.1774	-139.968	-209.95	-98.7611	-160.103	-182.466	55.1483	-154.673	-167.823
DS20	disgust	-46.2701	83.657	-206.689	-89.5515	-114.951	-215.107	-27.936	-119.504	-220.193	-67.9981	-127.431	-228.017	-69.7696	-103.444	-266.968	-225.875	29.8332	-156.126	-151.94	27.3863	-162.13	40.252	27.4946	-162.293	118.845	33.2852	-156.976	-229.69	-157.918	33.9367	154.634	-132.605	32.5917	-33.5893	-310.686	-159.909	-57.6857	-218.66	-211.429	-52.271	-160.077	-223.793	-113.37	-183.713	-194.543	26.8448	-181.476	-187.374
DS21	disgust	-51.1621	95.8325	-211.543	-94.2376	-113.816	-215.737	-23.2309	-123.41	-222.801	-70.1313	-132.173	-230.713	-64.1234	-96.2886	-272.325	-236.487	61.6505	-149.686	-155.497	63.813	-166.487	42.0379	65.962	-166.261	127.137	67.7993	-158.42	-239.847	-153.088	33.4298	162.744	-126.377	47.5399	-35.5001	-314.315	-168.55	-44.6853	-202.64	-217.163	-46.0146	-147.052	-228.663	-120.562	-166.65	-192.377	36.325	-163.24	-187.175
DS22	disgust	-51.1579	97.0806	-187.085	-92.0329	-101.437	-187.563	-27.8897	-108.062	-194.636	-70.4469	-116.932	-199.477	-65.1582	-91.8464	-240.212	-211.115	73.3044	-143.137	-136.335	72.8543	-145.736	20.8085	68.475	-148.505	103.443	72.5043	-143.221	-229.561	-129.406	34.4909	150.957	-105.998	42.4155	-32.0641	-264.395	-157.845	-51.4077	-156.282	-194.908	-50.3413	-121.353	-196.914	-130.195	-131.304	-169.212	20.912	-131.52	-159.906
DS23	disgust	-42.6894	88.639	-196.214	-93.4007	-113.403	-201.7	-26.7125	-113.815	-210.674	-70.8888	-120.086	-219.092	-67.8118	-97.0866	-255.107	-240.427	75.6728	-148.335	-148.813	71.3075	-159.703	39.7924	70.1109	-154.271	128.111	70.6999	-152.736	-251.084	-145.232	38.2141	184.539	-110.104	51.7822	-23.4047	-291.906	-160.889	-51.0238	-174.319	-206.853	-54.4325	-134.978	-211.247	-123.435	-147.246	-182.781	43.4741	-144.101	-174.37
DS24	disgust	-57.0039	100.663	-202.723	-96.1146	-112.877	-210.677	-29.488	-114.56	-223.539	-72.2113	-128.008	-220.933	-73.5956	-106.98	-263.539	-246.687	90.8861	-154.885	-154.998	92.3404	-162.391	53.2332	89.4538	-161.658	147.543	84.8525	-156.872	-258.811	-147.674	33.831	185.696	-124.542	44.9383	-26.4291	-305.73	-162.489	-32.9021	-207.442	-214.354	-36.4207	-154.283	-218.875	-113.394	-163.985	-191.88	46.4454	-164.197	-187.081
DS25	disgust	-51.6024	100.466	-205.002	-83.5703	-98.0001	-209.801	0.776306	-105.932	-212.933	-51.2744	-117.437	-222.67	-43.083	-96.4521	-264.889	-253.159	89.7572	-155.331	-158.449	87.9935	-162.197	56.6629	88.5548	-161.238	156.457	85.8316	-157.245	-262.731	-152.737	33.7356	192.019	-126.033	46.7192	-17.9681	-313.862	-158.164	-28.5135	-210.267	-216.675	-28.908	-150.417	-222.214	-113.535	-166.448	-193.2	46.8355	-176.175	-190.568
DS26	disgust	-46.8937	87.5966	-184.165	-94.0797	-87.4804	-189.489	-28.2549	-94.2132	-193.858	-67.2099	-99.5726	-201.948	-58.5855	-79.8395	-237.345	-227.505	62.524	-129.927	-138.338	61.0473	-144.076	19.4865	59.7121	-144.333	107.272	60.5401	-139.045	-238.543	-135.074	36.2685	169.393	-105.964	40.4535	-22.705	-280.6	-134.756	-42.675	-179.379	-193.576	-48.9348	-134.326	-197.207	-108.224	-147.959	-171.786	46.2979	-141.551	-163.227
DS27	disgust	-46.6949	101.79	-212.338	-94.032	-106.932	-216.716	-30.9307	-112.046	-227.28	-61.7497	-119.204	-232.659	-64.3015	-94.6459	-276.365	-199.455	84.134	-161.815	-113.623	84.764	-170.347	35.5293	81.516	-169.608	118.645	79.2165	-162.465	-239.882	-157.222	43.8344	165.723	-137.639	47.4083	-16.3621	-324.926	-166.383	-27.4474	-200.378	-224.372	-28.0545	-139.39	-230.64	-97.0726	-159.872	-198.249	55.3821	-145.505	-182.851
DS28	disgust	-23.3776	107.157	-179.977	-36.5728	-54.7693	-169.125	37.6679	-65.7847	-181.433	-9.50847	-76.1107	-188.516	4.74742	-51.2842	-225.316	-196.853	82.376	-48.2593	-103.831	82.6106	-137.064	71.2509	83.8016	-138.368	154.063	85.1963	-132.008	-225.405	-124.162	36.0479	151.064	-106.339	29.9298	-0.230526	-257.627	-139.474	-0.134456	-145.33	-181.755	4.85847	-108.487	-187.58	-62.7291	-114.96	-163.402	73.1193	-114.915	-149.668
DS29	disgust	-44.3361	86.9093	-187.882	-78.3896	-82.4814	-201.866	-20.9303	-88.9111	-201.627	-61.2986	-97.2319	-204.669	-50.5345	-68.9786	-242.945	-195.436	62.4021	-144.948	-116.29	61.2002	-148.965	20.5343	66.7287	-148.052	97.5456	68.1182	-145.886	-225.269	-134.486	17.2056	150.353	-108.833	40.0819	-21.3058	-287.509	-139.649	-34.5818	-189.371	-192.684	-32.0093	-142.594	-203.282	-92.2767	-156.513	-176.381	30.1536	-150.161	-172.458
DS03	disgust	-44.0311	96.6063	-227.003	-71.6957	-121.079	-238.007	-3.83841	-118.869	-241.315	-44.0644	-127.602	-248.165	-44.5081	-105.638	-294.338	-207.559	63.1449	-171.185	-135.338	64.5711	-180.36	52.5275	56.1717	-178.482	133.741	54.5533	-174.43	-248.868	-178.787	46.408	165.466	-154.638	49.8396	-19.9104	-339.645	-190.063	-43.278	-234.734	-237.321	-31.8762	-170.489	-246.597	-112.915	-192.723	-211.92	51.6027	-190.927	-201.663
DS30	disgust	-49.9663	97.6144	-191.191	-100.398	-65.85	-201.69	-32.5767	-73.9109	-205.35	-74.9228	-83.7763	-208.404	-74.5095	-70.0513	-244.738	-234.966	78.0544	-40.3175	-144.623	76.5719	-149.194	30.076	85.1808	-150.117	120.467	88.5893	-107.037	-246.671	-134.528	26.9763	169.889	-118.037	34.576	-44.4596	-272.561	-149.704	-56.6712	-181.11	-196.717	-47.7501	-128.775	-206.042	-122.419	-143.291	-172.85	33.5205	-141.499	-163.912
DS04	disgust	-54.5359	92.7726	-212.308	-91.3252	-130.347	-224.1	-19.7838	-129.22	-224.609	-61.1368	-137.599	-231.932	-62.3164	-116.057	-273.749	-247.185	41.183	-160.001	-175.788	40.6462	-166.074	36.0685	49.3253	-169.347	115.198	43.9465	-165.708	-259.374	-166.846	29.1256	176.004	-141.159	43.1642	-19.7607	-326.904	-152.648	-52.8196	-231.836	-221.257	-49.1365	-174.357	-228.568	-122.287	-199.124	-199.538	35.8159	-191.98	-193.265
DS05	disgust	-59.2838	81.3827	-206.341	-107.191	-85.7501	-220.194	-45.7403	-83.3587	-220.023	-89.3598	-90.6548	-227.677	-82.8433	-72.8949	-269.483	-224.864	51.8679	-159.664	-162.3	49.7499	-164.312	15.1378	54.6603	-165.419	86.6439	53.3304	-160.792	-228.961	-160.503	35.8223	142.706	-133.583	44.0448	-35.4328	-318.026	-155.368	-70.8938	-190.195	-219.098	-65.4015	-136.91	-225.354	-136.505	-161.838	-196.918	6.33872	-150.94	-183.549
DS06	disgust	-54.2218	99.3385	-262.011	-116.458	-160.247	-280.877	-47.7693	-160.808	-278.864	-83.4364	-169.289	-287.905	-84.452	-143.718	-339.132	-259.803	32.6918	-186.359	-183.546	27.7247	-207.296	27.1058	30.6899	-205.398	111.7	27.8616	-199.464	-262.546	-199.187	63.3657	179.016	-174.525	59.8718	-28.2108	-390.444	-220.449	-71.9985	-285.684	-274.301	-70.121	-221.353	-284.227	-140.015	-253.043	-244.602	25.2703	-232.971	-235.632
DS07	disgust	-72.4093	53.0644	-228.903	-121.631	-142.858	-248.323	-43.2107	-139.111	-249.021	-87.3779	-149.789	-257.081	-94.788	-121.969	-302.284	-270.493	25.4267	-176.707	-194.482	23.2242	-183.388	28.8435	31.0259	-187.724	120.761	24.2976	-180.34	-271.251	-188.328	43.9891	194.058	-153.837	60.5155	-34.6727	-358.079	-172.843	-69.0493	-255.656	-242.796	-72.0815	-202.206	-252.423	-142.545	-222.379	-219.899	17.1748	-218.536	-216.322
DS08	disgust	-64.8265	94.3675	-210.146	-94.1511	-103.918	-222.073	-20.1575	-103.997	-223.855	-67.4173	-109.315	-236.685	-47.7423	-82.0556	-273.169	-233.023	63.2232	-160.398	-154.456	62.0036	-168.42	10.3088	69.6074	-166.235	93.0504	63.6818	-163.775	-254.733	-167.634	45.5137	173.346	-145.057	46.9446	-25.8173	-316.405	-173.794	-35.9554	-207.338	-221.58	-37.0406	-160.446	-229.538	-116.289	-183.364	-199.991	40.357	-173.786	-191.432
DS09	disgust	-33.7655	109.394	-215.438	-50.4191	-112.48	-220.689	21.5398	-106.459	-220.159	-28.7513	-118.936	-227.113	-25.446	-97.1956	-270.773	-220.987	55.7356	-154.816	-148.762	52.0164	-164.082	47.4413	54.6628	-167.824	127.618	51.1279	-160.739	-245.858	-165.022	39.3265	164.171	-136.019	44.1214	-23.4828	-313.977	-170.683	-35.8223	-197.211	-214.598	-34.9605	-145.937	-225.951	-122.892	-169.669	-198.743	38.0176	-160.105	-185.388
AG1	angry	1.0235	54.0277	-209.229	-41.8039	-110.033	-215.075	58.3674	-106.081	-226.179	9.23768	-111.82	-235.537	10.7289	-91.1925	-274.157	-170.144	42.2794	-162.498	-90.1601	45.5936	-166.632	81.982	44.5711	-166.731	162.108	49.6902	-162.224	-269.951	-137.129	20.4612	267.306	-159.686	27.6817	14.8202	-325.974	-169.058	13.9768	-209.757	-221.818	15.7335	-156.495	-229.664	-51.563	-190.154	-200.799	90.7378	-185.77	-195.843
AG10	angry	2.60113	59.352	-210.324	-35.1229	-104.562	-216.933	60.5786	-109.679	-217.844	13.0444	-110.239	-235.854	13.7569	-90.6514	-275.134	-162.299	54.6437	-161.599	-80.1525	56.7586	-168.535	75.3735	53.3784	-170.226	165.824	58.032	-163.135	-236.836	-145.554	33.1773	250.963	-135.074	23.017	1.28573	-328.486	-168.056	4.08279	-213.9	-220.765	6.04547	-156.798	-230.449	-59.4975	-175.985	-197.13	77.1312	-184.827	-193.521
AG11	angry	16.3123	54.5233	-251.386	-33.8642	-134.563	-255.48	79.7361	-142.12	-264.397	31.1677	-145.164	-281.863	36.9687	-115.912	-329.24	-178.293	43.7729	-199.547	-87.3538	40.5109	-202.534	116.345	44.309	-203.607	213.345	50.6318	-195.511	-252.366	-166.27	30.7889	288.475	-178.986	21.8142	12.8389	-391.117	-202.78	19.7922	-256.196	-265.77	24.7225	-198.826	-275.93	-48.6124	-215.955	-247.296	112.828	-221.398	-226.146
AG12	angry	2.50343	36.939	-219.851	-44.1048	-126.13	-231.235	37.9003	-127.84	-234.134	-3.96464	-130.25	-250.048	-5.08013	-110.526	-287.431	-158.86	41.2545	-168.037	-79.6182	39.512	-175.198	91.3599	31.7058	-174.135	164.497	36.1356	-171.566	-219.749	-139.905	20.3309	210.105	-145.074	35.4193	-2.20507	-343.679	-174.43	-6.59024	-233.68	-233.691	-6.7937	-182.644	-240.82	-71.3	-199.671	-207.638	64.2432	-203.626	-196.171
AG13	angry	20.2766	48.3052	-226.031	-37.7281	-129.428	-234.52	57.6819	-127.93	-242.858	7.82411	-134.808	-251.213	14.3077	-108.745	-296.197	-141.215	50.5814	-175.351	-64.9008	44.6591	-181.169	100.161	39.2335	-182.189	176.662	37.161	-174.628	-238.388	-139.377	7.11228	218.007	-152.986	37.4264	12.3259	-351.61	-181.058	9.73738	-245.955	-240.039	17.5753	-186.753	-246.683	-53.4759	-201.241	-216.305	85.279	-209.729	-205.762
AG14	angry	-9.53223	43.8766	-210.536	-52.7057	-107.667	-221.993	36.0959	-108.269	-226.52	-7.704	-116.253	-231.861	-6.38285	-88.9741	-276.84	-177.774	38.6685	-163.873	-95.6049	36.8003	-167.699	74.0825	39.8675	-170.762	170.913	47.6833	-163.63	-253.053	-111.893	25.4109	236.864	-141.289	15.8093	2.07448	-327.427	-173.049	-4.18484	-218.076	-223.382	-5.2702	-162.665	-230.962	-72.8694	-183.39	-195.094	68.9935	-182.503	-189.991
AG15	angry	-0.653219	74.6582	-208.261	-41.1467	-96.8547	-218.986	36.3609	-100.657	-224.277	6.24812	-106.687	-229.426	0.499887	-78.7117	-272.729	-166.242	65.2025	-161.224	-89.187	66.6093	-168.155	91.5182	67.5223	-168.536	170.308	70.2861	-163.795	-252.155	-111.535	35.3913	237.968	-122.404	43.3656	4.53389	-312.929	-179.873	2.4412	-192.891	-220.952	3.75045	-147.189	-228.184	-55.1187	-170.466	-199.907	68.748	-173.854	-190.848
AG16	angry	-7.5781	48.4293	-238.616	-46.6633	-130.759	-250.144	48.0393	-128.385	-257.783	3.70054	-137.154	-267.73	2.23213	-116.733	-313.61	-188.503	30.7707	-184.972	-88.9934	35.3898	-193.329	90.0255	34.9076	-190.765	180.024	38.4239	-185.562	-254.584	-161.32	37.5738	258.761	-158.074	28.4171	-0.507814	-369.581	-200.387	1.79375	-243.624	-253.236	-0.2304	-201.855	-260.953	-64.2506	-213.991	-228.388	68.2602	-213.309	-223.086
AG17	angry	2.15579	57.8795	-239.054	-37.3001	-126.903	-256.665	47.5746	-125.689	-257.016	1.41729	-138.469	-261.713	1.43857	-106.232	-313.163	-181.569	46.4677	-183.766	-90.2997	49.9315	-189.577	83.5462	49.6889	-189.41	175.023	55.8634	-185.345	-232.985	-141.777	42.2884	252.182	-149.983	18.3371	7.21154	-373.481	-188.647	5.52176	-253.415	-250.721	5.68237	-184.291	-262.238	-63.6403	-211.158	-220.588	83.555	-209.895	-215.832
AG18	angry	2.30526	61.6499	-214.055	-30.7632	-99.843	-228.894	56.6877	-97.0792	-228.182	13.4027	-105.053	-239.942	10.8924	-83.8218	-279.863	-165.592	54.9079	-166.746	-80.5764	56.2876	-174.559	86.4947	57.5882	-172.897	168.384	65.4709	-167.583	-221.571	-142.433	33.2822	235.998	-143.382	24.9202	4.61191	-334.939	-168.378	8.40818	-207.364	-226.892	8.44124	-162.255	-233.318	-53.9587	-178.881	-205.001	81.2418	-181.257	-196.007
AG19	angry	-2.2505	29.0038	-247.062	-48.4139	-146.871	-257.597	56.4248	-144.998	-266.657	7.87603	-155.195	-276.428	9.10855	-130.693	-322.467	-193.994	26.8167	-191.1	-102.311	22.7169	-195.796	93.7118	29.6986	-201.738	186.574	32.4662	-191.977	-249.185	-148.832	34.4358	257.921	-155.608	41.5579	4.01112	-384.007	-197.821	6.1427	-268.509	-262.236	9.21639	-216.962	-268.237	-68.814	-231.893	-227.487	85.126	-232.011	-227.813
AG2	angry	-12.3784	47.1382	-222.706	-42.2405	-116.579	-241.96	43.9863	-119.932	-237.26	-5.67473	-126.837	-246.982	-2.67632	-99.5271	-292.731	-171.933	41.1891	-172.448	-89.004	38.2118	-179.64	70.2775	46.0644	-181.549	153.284	47.6206	-170.484	-223.329	-147.253	-24.3224	239.395	-145.452	8.29063	-1.13495	-345.828	-183.32	-11.6998	-231.149	-235.509	-4.04049	-174.707	-243.921	-70.5386	-192.155	-209.347	83.1641	-198.384	-197.774
AG20	angry	0.38575	62.0022	-210.925	-42.9842	-98.8469	-217.765	55.9725	-98.9696	-221.436	6.641	-110.704	-232.597	8.03549	-84.2177	-277.781	-170.886	66.3629	-163.934	-81.1095	60.5572	-168.153	89.7184	63.0869	-171.516	170.184	67.0627	-164.048	-235.074	-133.366	38.5127	216.247	-136.723	30.914	2.66224	-316.266	-186.11	7.35728	-210.639	-223.652	12.5835	-159.304	-230.917	-65.5798	-174.553	-192.636	88.0896	-173.58	-183.95
AG21	angry	1.56744	36.3773	-229.714	-42.5448	-137.242	-244.26	38.5271	-138.338	-241.118	-0.13073	-143.137	-255.13	-3.37428	-122.687	-299.239	-169.486	35.4506	-174.002	-79.5051	34.0485	-186.182	84.1271	26.6695	-181.396	174.285	32.4448	-175.84	-227.041	-150.931	22.6566	231.251	-139.48	29.3128	-0.38135	-360.437	-177.145	-2.39757	-247.413	-241.382	-1.96483	-195.238	-249.653	-68.172	-209.925	-214.251	64.7378	-213.075	-210.936
AG22	angry	5.06591	32.4248	-228.878	-35.3993	-130.75	-242.583	37.758	-129.864	-244.908	-2.80695	-136.851	-251.714	-0.709023	-110.682	-298.856	-166.541	27.3923	-174.708	-65.6724	25.9584	-180.68	83.8686	32.8608	-182.806	168.302	33.1072	-174.054	-225.808	-140.195	43.9078	240.128	-124.898	44.9305	6.52137	-353.44	-186.133	-2.30914	-242.546	-241.665	1.66139	-192.362	-249.278	-57.9867	-207.149	-217.753	71.8566	-202.801	-214.315
AG23	angry	4.47642	44.7727	-242.278	-34.9557	-118.52	-252.874	39.333	-118.298	-254.063	-0.123276	-125.834	-261.374	2.00924	-102.879	-310.254	-166.5	49.5082	-181.676	-83.853	54.4466	-195.077	86.0463	52.6706	-194.47	170.628	49.8446	-182.976	-258.958	-167.331	17.1994	254.314	-155.079	26.7181	6.46603	-364.057	-199.548	15.6779	-226.248	-253.103	12.1148	-188.318	-258.917	-54.2407	-206.507	-229.599	93.7714	-200.79	-208.369
AG24	angry	1.17055	56.7307	-231.551	-36.6684	-109.455	-249.468	40.5632	-108.457	-250.747	-1.60402	-118.539	-253.178	2.69027	-91.2816	-302.736	-163.097	44.9438	-178.915	-77.4395	48.4	-184.738	80.9841	42.7421	-183.418	157.891	39.104	-179.169	-242.054	-169.073	43.1194	244.625	-148.216	53.4778	-1.73437	-355.976	-192.177	-3.04382	-218.86	-243.287	1.93262	-171.492	-250.847	-64.7723	-184.09	-228.678	68.3392	-185.041	-213.074
AG25	angry	-5.07233	45.1749	-267.524	-38.5001	-140.545	-288.092	56.628	-140.934	-286.631	6.98733	-147.697	-294.832	12.0892	-120.636	-348.34	-192.126	31.1266	-204.262	-110.691	37.5801	-212.539	92.3881	37.9644	-211.889	188.225	41.0562	-205.635	-280.133	-179.944	54.9003	292.272	-162.983	50.0862	-4.61161	-409.603	-222.458	10.4141	-272.91	-282.398	12.9242	-217.202	-291.346	-65.0526	-238.156	-258.702	93.2211	-236.22	-246.381
AG26	angry	-17.0619	38.8262	-258.593	-46.6938	-156.7	-277.075	48.2314	-149.902	-280.456	0.262265	-159.115	-288.662	2.77237	-128.915	-340.007	-195.182	28.4157	-200.933	-103.101	30.2159	-206.196	72.8677	30.8267	-207.599	171.642	34.5685	-200.63	-269.959	-162.567	49.7689	282.562	-159.353	55.9241	3.34088	-396.453	-220.298	3.17933	-266.276	-276.42	9.68307	-220.543	-282.812	-75.6439	-242.053	-240.586	92.0755	-232.336	-237.043
AG27	angry	8.21806	67.609	-241.705	-43.8816	-128.97	-257.663	50.2944	-123.565	-266.333	6.12597	-134.701	-274.264	6.53414	-106.252	-316.945	-175.229	49.9219	-189.152	-91.4818	52.8968	-193.858	97.4895	57.1483	-196.701	193.693	55.999	-189.544	-285.23	-153.777	44.6972	290.013	-150.644	38.8498	6.30532	-373.967	-199.13	3.6454	-240.614	-257.473	6.65575	-195.193	-265.112	-75.569	-218.36	-232.19	80.1074	-212.995	-225.808
AG28	angry	4.28395	68.2296	-211.054	-33.3733	-111.3	-227.645	47.0506	-107.377	-232.688	3.44042	-118.314	-231.181	7.45058	-94.3431	-276.058	-166.604	55.9792	-163.232	-79.9804	55.4294	-171.134	91.9668	61.4839	-170.164	168.219	61.3101	-165.938	-251.323	-130.865	42.4944	258.842	-140.014	49.6891	1.6789	-326.834	-174.386	7.04266	-222.247	-224.917	5.4878	-170.714	-230.776	-64.052	-184.335	-200.687	85.2489	-189.086	-192.986
AG29	angry	-9.51509	47.9668	-232.821	-41.2849	-129.98	-255.432	28.967	-134.687	-251.257	-6.88764	-139.123	-259.202	-4.5125	-121.544	-302.637	-177.608	34.8878	-181.664	-95.8714	38.1865	-189.076	83.0143	43.0984	-187.051	159.118	42.2346	-182.525	-231.814	-137.806	47.9895	241.365	-134.642	45.9791	-11.6367	-360.866	-186.035	-10.4933	-244.769	-244.326	-7.10736	-193.574	-252.162	-68.7282	-199.119	-222.953	75.2681	-202.747	-216.787
AG3	angry	-5.53444	62.7798	-211.033	-36.5787	-98.3315	-231.042	41.4313	-100.761	-226.715	-2.23935	-105.828	-233.305	-1.18218	-86.5957	-275.412	-172.591	50.8657	-162.682	-95.0842	52.9683	-168.71	65.9967	52.6468	-167.25	145.225	59.3369	-162.474	-230.341	-127.924	40.1092	243.486	-130.091	41.0243	5.30252	-321.975	-178.542	3.53674	-208.516	-224.493	7.12399	-153.892	-231.115	-67.1752	-173.194	-197.708	75.8584	-177.443	-194.955
AG30	angry	-0.0926332	54.7391	-223.555	-52.0532	-111.988	-242.398	44.0952	-109.227	-243.511	-7.168	-118.067	-246.966	-6.765	-89.6896	-294.38	-156.676	43.7911	-174.568	-76.6008	41.4403	-179.577	76.4156	46.447	-184.535	157.095	45.8992	-175.471	-251.493	-165.398	34.8607	260.735	-150.471	42.2778	-3.53833	-341.774	-191.762	-6.44716	-218.097	-238.427	-0.772068	-165.971	-245.317	-81.4529	-183.464	-211.734	82.8339	-175.352	-202.3
AG4	angry	-12.99	52.186	-257.345	-47.2635	-143.149	-277.82	30.7216	-142.839	-278.2	-10.299	-148.896	-284.496	-9.71852	-118.103	-337.508	-196.685	56.6806	-198.761	-96.4832	44.6178	-204.779	73.0526	47.218	-207.124	167.966	50.1906	-197.252	-243.329	-148.658	47.77	228.143	-160.179	44.3387	2.1182	-397.168	-213.062	-3.79308	-266.823	-273.544	-5.8369	-222.638	-277.304	-72.1445	-241.571	-242.409	75.9835	-232.94	-228.756
AG5	angry	-8.31471	71.9332	-223.534	-51.7026	-98.3429	-241.466	41.5799	-99.3445	-239.802	-0.427076	-106.035	-247.985	-0.147103	-77.7653	-292.982	-174.887	68.8067	-172.864	-96.909	65.9775	-177.198	86.1959	66.9102	-178.595	162.303	69.0476	-174.373	-210.794	-135.258	57.9511	236.444	-124.415	43.1937	4.85444	-340.195	-189.261	3.076	-214.49	-236.843	4.50209	-151.5	-244.877	-70.2747	-178.242	-211.908	74.8515	-176.271	-208.267
AG6	angry	-7.49993	58.1122	-237.02	-38.9708	-132.754	-257.011	37.7858	-130.66	-256.509	-0.444526	-142.62	-261.688	-1.81191	-104.981	-310.062	-184.084	46.2485	-180.826	-100.545	48.0464	-191.793	89.9224	55.2489	-192.405	166.659	54.3435	-186.777	-215.765	-152.101	48.1673	262.183	-144.444	48.9433	9.17669	-361.27	-203.026	2.93007	-255.082	-249.777	3.47125	-195.667	-260.259	-77.6923	-218.732	-216.225	79.9702	-214.818	-216.261
AG7	angry	-3.96262	57.4097	-207.568	-51.7311	-92.7697	-222.336	25.2963	-95.311	-222.758	-11.3505	-98.418	-229.304	-12.52	-68.3759	-270.008	-164.539	49.2556	-159.936	-78.0258	47.8847	-164.022	72.7202	50.8686	-165.51	150.681	54.4682	-160.71	-223.653	-124.314	38.2197	228.428	-126.102	40.8055	0.31975	-316.926	-172.409	-3.5124	-207.83	-216.439	-4.58857	-154.56	-223.463	-81.198	-161.584	-186.841	77.8762	-160.019	-184.39
AG8	angry	-9.09383	67.8306	-222.675	-57.6966	-99.0691	-238.84	19.0745	-100.888	-243.471	-18.4146	-107.761	-245.773	-14.1452	-75.2325	-292.661	-178.591	61.9597	-174.862	-90.8006	62.0446	-179.177	84.354	56.1679	-180.769	167.682	58.2164	-175.676	-252.667	-148.744	44.4444	260.896	-150.962	46.7589	-4.27982	-329.448	-199.536	-20.2503	-211.42	-237.789	-20.3862	-159.06	-244.609	-87.5071	-185	-210.013	64.9402	-187.56	-205.945
AG9	angry	10.0987	64.4733	-247.261	-24.5603	-131.935	-264.158	66.3743	-131.858	-264.884	23.2138	-141.955	-273.816	22.6347	-114.022	-324.309	-183.456	60.139	-190.547	-98.5096	59.7607	-196.794	115.4	59.9978	-199.866	200.299	65.5267	-193.701	-250.928	-157.741	49.6155	281.825	-158.063	55.3262	16.6067	-376.207	-209.529	18.2286	-286.761	-249.177	15.642	-253.787	-264.127	-60.502	-260.421	-218.484	103.873	-260.363	-208.35
[truncated: 1,452 more columns]

## Sheet: raw-fiited
ID	exp	X 5-se	Y 5-se	Z 5-se	X 9-alr	Y 9-alr	Z 9-alr	X 8-all	Y 8-all	Z 8-all	X 7-su	Y 7-su	Z 7-su	X 6-pr	Y 6-pr	Z 6-pr	X 4-enr	Y 4-enr	Z 4-enr	X 3-exr	Y 3-exr	Z 3-exr	X 2-exl	Y 2-exl	Z 2-exl	X 1-enl	Y 1-enl	Z 1-enl	X 16-obr	Y 16-obr	Z 16-obr	X 15-obl	Y 15-obl	Z 15-obl	X 14-gn	Y 14-gn	Z 14-gn	X 13-li	Y 13-li	Z 13-li	X 12-ls	Y 12-ls	Z 12-ls	X 11-chr	Y 11-chr	Z 11-chr	X 10-chl	Y 10-chl	Z 10-chl
SA01	sad	-115310000	-2140.02	2396093	-115310100	-2214.19	2396209	-115310100	-2287.72	2396194	-115310100	-2260.61	2396204	-115310100	-2262.68	2396154	-115310100	-2013.54	2396175	-115310000	-2083.04	2396157	-115309900	-2208.09	2396131	-115309900	-2270.13	2396121	-115310100	-2006.16	2396460	-115309800	-2364.89	2396372	-115310200	-2350.68	2396355	-115310200	-2315.73	2396270	-115310100	-2285.57	2396232	-115310200	-2214.18	2396287	-115310100	-2346	2396255
SA10	sad	-115310000	-2148.15	2396100	-115310100	-2237.61	2396220	-115310100	-2301.33	2396215	-115310100	-2271.04	2396220	-115310100	-2278.54	2396181	-115310100	-2008.79	2396184	-115310000	-2074.15	2396169	-115309900	-2217.11	2396139	-115309900	-2280.8	2396135	-115310100	-2036.52	2396463	-115309800	-2372.77	2396404	-115310200	-2353.89	2396357	-115310200	-2320.92	2396304	-115310100	-2293.39	2396244	-115310200	-2237.27	2396297	-115310100	-2347.59	2396283
SA11	sad	-115310000	-2168.68	2396122	-115310100	-2231.6	2396238	-115310100	-2293	2396227	-115310100	-2268.1	2396230	-115310100	-2269.68	2396192	-115310100	-2042.3	2396185	-115310000	-2096.7	2396171	-115309900	-2236.17	2396159	-115309900	-2295.59	2396155	-115310100	-2050.96	2396479	-115309800	-2379.77	2396422	-115310200	-2347.32	2396399	-115310200	-2308.55	2396306	-115310100	-2281.61	2396262	-115310200	-2228.22	2396315	-115310100	-2336.18	2396290
SA12	sad	-115310000	-2164.79	2396132	-115310100	-2257.37	2396255	-115310100	-2313.48	2396242	-115310100	-2286.67	2396247	-115310100	-2291.29	2396204	-115310100	-2044.71	2396211	-115310000	-2101.29	2396198	-115309900	-2249.41	2396171	-115309900	-2305.94	2396164	-115310100	-2072.24	2396504	-115309800	-2386.52	2396431	-115310200	-2374.53	2396411	-115310200	-2336.14	2396320	-115310100	-2311.69	2396275	-115310200	-2255.39	2396334	-115310100	-2367.8	2396316
SA13	sad	-115310000	-2189.29	2396159	-115310100	-2262	2396273	-115310100	-2321.75	2396264	-115310100	-2295.01	2396271	-115310100	-2294.86	2396229	-115310100	-2073.53	2396221	-115310000	-2129.68	2396212	-115309900	-2258.41	2396194	-115309900	-2316.18	2396190	-115310100	-2065.75	2396504	-115309800	-2380.9	2396455	-115310200	-2382.76	2396410	-115310200	-2347.04	2396334	-115310100	-2322.86	2396296	-115310200	-2278.16	2396350	-115310100	-2397.16	2396340
SA14	sad	-115310000	-2206.5	2396185	-115310100	-2273.31	2396293	-115310100	-2326.76	2396290	-115310100	-2302.2	2396290	-115310100	-2307.3	2396254	-115310100	-2073.54	2396259	-115310000	-2139.05	2396246	-115309900	-2270.32	2396218	-115309900	-2323.88	2396211	-115310100	-2095.48	2396496	-115309900	-2397.24	2396443	-115310200	-2383.62	2396426	-115310100	-2352.15	2396343	-115310100	-2335.14	2396307	-115310100	-2279.69	2396347	-115310100	-2386.43	2396340
SA15	sad	-115310000	-2193.34	2396169	-115310100	-2283.53	2396304	-115310100	-2353.22	2396287	-115310100	-2321.91	2396297	-115310100	-2326.72	2396254	-115310100	-2038.96	2396262	-115310000	-2115.52	2396245	-115309900	-2281.4	2396217	-115309900	-2342.51	2396205	-115310100	-2103.32	2396575	-115309800	-2434.73	2396494	-115310200	-2427.84	2396452	-115310200	-2374.92	2396364	-115310100	-2354.61	2396326	-115310200	-2294.79	2396383	-115310100	-2413.42	2396365
SA16	sad	-115310000	-2219.64	2396204	-115310100	-2298.82	2396323	-115310100	-2348.77	2396313	-115310100	-2330.53	2396323	-115310100	-2330.17	2396282	-115310100	-2100.78	2396276	-115310000	-2157.28	2396265	-115309900	-2287.61	2396243	-115309900	-2340.43	2396237	-115310100	-2121.86	2396539	-115309900	-2424.13	2396488	-115310200	-2420.29	2396467	-115310100	-2379.54	2396382	-115310100	-2350.57	2396339	-115310200	-2300.49	2396395	-115310100	-2399.53	2396374
SA17	sad	-115310000	-2233.97	2396197	-115310100	-2320.64	2396331	-115310100	-2378.77	2396323	-115310100	-2351.51	2396328	-115310100	-2354.68	2396276	-115310100	-2096.49	2396280	-115310000	-2165.54	2396265	-115309900	-2300.47	2396235	-115309900	-2359.75	2396233	-115310100	-2094.76	2396596	-115309800	-2451.43	2396524	-115310200	-2446.22	2396497	-115310200	-2405.87	2396393	-115310100	-2377.17	2396353	-115310200	-2314.21	2396408	-115310100	-2432.75	2396392
SA18	sad	-115310000	-2257.2	2396224	-115310100	-2294.34	2396344	-115310100	-2357.86	2396345	-115310100	-2323.63	2396333	-115310100	-2326.4	2396295	-115310100	-2113.36	2396286	-115310000	-2176.25	2396280	-115309900	-2334.15	2396266	-115309900	-2383.15	2396262	-115310100	-2112.2	2396569	-115309800	-2453.35	2396527	-115310200	-2397.93	2396522	-115310200	-2377.37	2396419	-115310100	-2353.29	2396373	-115310200	-2299.56	2396425	-115310100	-2416.92	2396411
SA19	sad	-115310000	-2260.22	2396220	-115310100	-2294.76	2396353	-115310100	-2361.23	2396342	-115310100	-2327.14	2396343	-115310100	-2335.75	2396297	-115310100	-2109.14	2396296	-115310000	-2167.83	2396285	-115309900	-2319.47	2396272	-115309900	-2376.04	2396269	-115310100	-2132.05	2396601	-115309900	-2462.93	2396563	-115310200	-2456.65	2396538	-115310200	-2404.66	2396418	-115310100	-2378.34	2396373	-115310200	-2307.56	2396440	-115310100	-2445.49	2396426
SA02	sad	-115310000	-2269.71	2396264	-115310100	-2354.2	2396376	-115310100	-2412.26	2396359	-115310100	-2388.46	2396372	-115310100	-2393.55	2396328	-115310100	-2141.14	2396343	-115310000	-2208.48	2396318	-115309900	-2334.66	2396295	-115309900	-2399.59	2396284	-115310100	-2123.23	2396633	-115309800	-2481.04	2396553	-115310200	-2465.45	2396522	-115310200	-2427.98	2396434	-115310100	-2400.69	2396391	-115310200	-2350.73	2396444	-115310100	-2465.15	2396431
SA20	sad	-115310000	-2269.57	2396249	-115310100	-2344.55	2396388	-115310100	-2404.14	2396383	-115310100	-2371.47	2396386	-115310100	-2374.51	2396326	-115310100	-2131.89	2396357	-115310100	-2192.24	2396342	-115309900	-2349.98	2396306	-115309900	-2404.24	2396306	-115310100	-2162.02	2396645	-115309800	-2465.26	2396580	-115310200	-2481.73	2396550	-115310200	-2438.87	2396454	-115310100	-2405.86	2396410	-115310200	-2355.47	2396464	-115310100	-2470.93	2396448
SA21	sad	-115310000	-2294.14	2396283	-115310100	-2338.93	2396395	-115310100	-2415.71	2396385	-115310100	-2375.03	2396388	-115310100	-2384.46	2396338	-115310100	-2146.98	2396353	-115310000	-2205.85	2396341	-115309900	-2347.64	2396312	-115309900	-2403.91	2396307	-115310100	-2163.03	2396659	-115309800	-2488.93	2396600	-115310200	-2495.07	2396562	-115310200	-2447.39	2396468	-115310100	-2416.6	2396417	-115310200	-2356.4	2396484	-115310100	-2479.58	2396457
SA22	sad	-115310000	-2299.81	2396307	-115310100	-2343.87	2396424	-115310100	-2418.01	2396406	-115310100	-2375.72	2396408	-115310100	-2385.74	2396364	-115310100	-2171.84	2396380	-115310000	-2230.98	2396363	-115309900	-2370.33	2396342	-115309900	-2421.41	2396336	-115310100	-2192.15	2396634	-115309900	-2501.43	2396573	-115310200	-2489.89	2396568	-115310100	-2441.71	2396489	-115310100	-2406.96	2396431	-115310100	-2325.53	2396509	-115310000	-2472.01	2396458
SA23	sad	-115310000	-2298.85	2396288	-115310100	-2366.99	2396427	-115310100	-2425.11	2396424	-115310100	-2394.61	2396416	-115310100	-2397.16	2396368	-115310100	-2151.29	2396376	-115310000	-2221.07	2396360	-115309900	-2367.29	2396345	-115309900	-2421.51	2396339	-115310100	-2175.6	2396676	-115309800	-2522.49	2396626	-115310200	-2506.32	2396611	-115310200	-2461.21	2396508	-115310100	-2431.26	2396452	-115310200	-2361.1	2396504	-115310100	-2491.68	2396483
SA24	sad	-115310000	-2303.6	2396301	-115310100	-2386.14	2396457	-115310100	-2457.05	2396437	-115310100	-2422.83	2396447	-115310100	-2431.23	2396389	-115310100	-2148.51	2396392	-115310000	-2213.84	2396367	-115309900	-2374.89	2396350	-115309900	-2430.31	2396341	-115310100	-2188.59	2396695	-115309800	-2533.54	2396628	-115310200	-2516.41	2396615	-115310200	-2477.38	2396520	-115310200	-2446.86	2396478	-115310200	-2395.16	2396528	-115310100	-2519.29	2396502
SA25	sad	-115310000	-2312.8	2396338	-115310100	-2378.83	2396454	-115310100	-2432.02	2396447	-115310100	-2409.89	2396447	-115310100	-2411.17	2396406	-115310100	-2198.55	2396410	-115310000	-2254.96	2396397	-115309900	-2381.33	2396379	-115309900	-2430.63	2396373	-115310100	-2222.16	2396689	-115309900	-2525.22	2396628	-115310200	-2509.43	2396633	-115310200	-2468.4	2396520	-115310100	-2444.61	2396476	-115310200	-2395.61	2396524	-115310100	-2494.37	2396504
SA26	sad	-115310000	-2320.24	2396344	-115310100	-2410.98	2396461	-115310100	-2466.01	2396450	-115310100	-2440.74	2396462	-115310100	-2435.22	2396406	-115310100	-2191.05	2396428	-115310000	-2247.08	2396413	-115309900	-2395.51	2396383	-115309900	-2450.01	2396373	-115310100	-2209.12	2396719	-115309800	-2543.59	2396647	-115310200	-2530.08	2396634	-115310200	-2488.67	2396544	-115310100	-2456.94	2396495	-115310200	-2406.6	2396545	-115310100	-2524.68	2396530
SA27	sad	-115310000	-2333.34	2396344	-115310100	-2410.86	2396477	-115310100	-2467.09	2396468	-115310100	-2436.1	2396470	-115310100	-2450.61	2396417	-115310100	-2186	2396431	-115310000	-2254.56	2396411	-115309900	-2400.4	2396390	-115309900	-2461.6	2396385	-115310100	-2192.25	2396742	-115309800	-2565.4	2396670	-115310200	-2551.12	2396648	-115310200	-2507.93	2396548	-115310100	-2480.64	2396500	-115310200	-2404.39	2396562	-115310100	-2554.99	2396540
SA28	sad	-115310000	-2352.87	2396391	-115310100	-2417.64	2396500	-115310100	-2477.46	2396488	-115310100	-2444.92	2396491	-115310100	-2453.71	2396452	-115310100	-2224.82	2396452	-115310000	-2285.27	2396442	-115309900	-2416.44	2396419	-115309900	-2463.49	2396410	-115310100	-2224.68	2396705	-115309900	-2544.17	2396661	-115310200	-2533.43	2396638	-115310100	-2497.14	2396555	-115310100	-2481.63	2396521	-115310100	-2414.71	2396562	-115310000	-2544.54	2396553
SA29	sad	-115310000	-2356.11	2396402	-115310100	-2422.95	2396508	-115310100	-2480.45	2396492	-115310100	-2450.34	2396505	-115310100	-2455.88	2396459	-115310100	-2239.4	2396464	-115310000	-2289.46	2396456	-115309900	-2411.46	2396432	-115309900	-2455.37	2396421	-115310100	-2256.78	2396738	-115309900	-2547.46	2396679	-115310200	-2549.66	2396660	-115310200	-2505.56	2396573	-115310100	-2481.83	2396534	-115310200	-2433.14	2396580	-115310100	-2542.88	2396559
SA03	sad	-115310000	-2374.58	2396365	-115310100	-2430.98	2396519	-115310100	-2498.9	2396510	-115310100	-2477.77	2396507	-115310100	-2480.86	2396458	-115310100	-2224.46	2396458	-115310000	-2294.65	2396447	-115309900	-2448.32	2396430	-115309900	-2511.39	2396425	-115310100	-2187.26	2396787	-115309800	-2568.11	2396735	-115310200	-2582.66	2396673	-115310200	-2541.43	2396591	-115310200	-2515.9	2396549	-115310200	-2458.45	2396613	-115310100	-2576.35	2396603
SA30	sad	-115310000	-2361.96	2396398	-115310100	-2429.38	2396532	-115310100	-2489.83	2396518	-115310100	-2459.8	2396527	-115310100	-2460.01	2396477	-115310100	-2216.09	2396479	-115310000	-2277.51	2396465	-115309900	-2434.17	2396444	-115309900	-2484.74	2396435	-115310100	-2261.26	2396776	-115309800	-2581.57	2396715	-115310200	-2567.33	2396698	-115310200	-2519.84	2396597	-115310100	-2499.88	2396554	-115310200	-2435.72	2396607	-115310100	-2560.84	2396593
SA04	sad	-115310000	-2378.11	2396402	-115310100	-2458.63	2396534	-115310100	-2520.46	2396531	-115310100	-2496.78	2396532	-115310100	-2504.73	2396488	-115310100	-2208.74	2396505	-115310000	-2280.41	2396489	-115309900	-2448.32	2396443	-115309900	-2518.64	2396434	-115310100	-2208.7	2396817	-115309800	-2607.89	2396727	-115310200	-2603.97	2396702	-115310200	-2564.61	2396620	-115310100	-2534.18	2396561	-115310200	-2471.49	2396626	-115310100	-2605.62	2396615
SA05	sad	-115310000	-2385.38	2396431	-115310100	-2478.21	2396549	-115310100	-2536.89	2396538	-115310100	-2521.55	2396541	-115310100	-2522.35	2396498	-115310100	-2245.14	2396517	-115310000	-2305.42	2396499	-115309900	-2447.4	2396474	-115309900	-2509.19	2396464	-115310100	-2239.96	2396814	-115309800	-2601.17	2396754	-115310200	-2595.3	2396677	-115310100	-2562.49	2396605	-115310100	-2538.65	2396567	-115310200	-2487.66	2396624	-115310100	-2591.62	2396622
SA06	sad	-115310000	-2370.33	2396383	-115310200	-2480.77	2396541	-115310100	-2553.9	2396524	-115310200	-2525.69	2396531	-115310200	-2533.02	2396478	-115310100	-2214.04	2396522	-115310000	-2283.81	2396499	-115309900	-2452.46	2396464	-115309900	-2516.16	2396445	-115310100	-2231.29	2396896	-115309800	-2632.61	2396797	-115310200	-2664.37	2396726	-115310200	-2609.92	2396626	-115310200	-2581.08	2396580	-115310200	-2516.38	2396664	-115310100	-2648.55	2396642
SA07	sad	-115310000	-2392	2396437	-115310100	-2453.59	2396577	-115310100	-2527.23	2396561	-115310100	-2502.96	2396566	-115310200	-2508.33	2396515	-115310100	-2242.08	2396530	-115310000	-2309.74	2396514	-115309900	-2452.12	2396490	-115309900	-2518.54	2396479	-115310100	-2261.26	2396848	-115309800	-2649.05	2396774	-115310200	-2611.54	2396744	-115310200	-2562	2396651	-115310200	-2529.81	2396602	-115310200	-2472.54	2396664	-115310100	-2603.61	2396647
SA08	sad	-115310000	-2404.2	2396460	-115310100	-2471.36	2396594	-115310100	-2552.4	2396571	-115310100	-2523.69	2396586	-115310100	-2526.71	2396532	-115310100	-2259.18	2396543	-115310000	-2320.5	2396532	-115309900	-2466.12	2396503	-115309900	-2529.7	2396495	-115310100	-2273.68	2396835	-115309800	-2639.03	2396784	-115310200	-2621.36	2396751	-115310100	-2565.3	2396644	-115310100	-2538.44	2396608	-115310200	-2464.4	2396658	-115310100	-2603.6	2396629
SA09	sad	-115310000	-2395.37	2396456	-115310100	-2484.64	2396597	-115310100	-2553.57	2396585	-115310100	-2526.31	2396593	-115310100	-2530.83	2396537	-115310100	-2274.82	2396553	-115310000	-2344.4	2396533	-115309900	-2466.19	2396504	-115309900	-2524.28	2396498	-115310100	-2295.05	2396862	-115309800	-2642.84	2396797	-115310200	-2635.65	2396762	-115310200	-2586.34	2396655	-115310100	-2556.41	2396610	-115310200	-2482.92	2396681	-115310100	-2625.67	2396649
FE01	fear	-52.3559	-149.165	21.8144	70.4421	-41.4605	-83.2616	2.94205	-14.4652	-118.946	43.3004	-27.8522	-105.46	33.966	-69.3111	-126.891	91.1301	-138.909	113.291	21.6841	-118.462	70.8404	-114.132	-76.7066	2.40771	-185.216	-47.6377	-30.0369	207.208	91.7098	180.887	-168.833	234.633	-11.8138	131.963	120.721	-178.649	89.3186	41.1047	-152.598	67.3847	8.46323	-135.067	141.829	31.6569	-85.1061	12.1137	75.204	-154.615
FE10	fear	-60.1792	-153.11	17.0303	80.6809	-37.4937	-88.408	17.5025	-15.2222	-123.844	53.2689	-24.7001	-116.686	45.4373	-59.4256	-140.007	94.631	-153.174	112.226	33.1403	-136.523	75.4788	-120.652	-74.0962	-5.14506	-185.484	-46.6168	-36.7514	189.862	98.3019	184.683	-163.705	239.112	-16.4876	139.048	109.683	-172.476	98.5659	35.0047	-148.869	72.1442	-3.11602	-127.23	138.336	19.8072	-96.8224	25.5783	66.3106	-149.059
FE11	fear	-63.2987	-152.376	17.8651	83.6584	-50.3531	-66.2923	15.7704	-22.3591	-103.689	58.3381	-34.5613	-93.1302	52.6019	-76.3109	-113.537	66.7811	-148.201	115.045	8.20244	-133.651	78.3187	-116.053	-76.7809	-3.66072	-178.527	-55.1523	-35.5563	190.813	106.746	151.848	-159.281	224.399	-29.1837	154.058	139.093	-153.614	104.727	29.5072	-134.399	75.8372	-8.40235	-115.877	142.226	7.77846	-66.964	30.5104	53.0463	-133.336
FE12	fear	-66.7742	-164.373	21.6238	81.8075	-45.4971	-80.5616	20.4884	-25.5344	-119.216	58.2648	-33.1089	-108.972	51.7075	-75.1003	-129.901	78.1554	-153.317	115.898	22.312	-133.479	75.5748	-124.874	-73.4729	-12.9962	-183.583	-52.6511	-43.4725	176.368	111.045	170.781	-154.394	232.325	-14.2105	155.124	123.611	-166.919	102.389	31.6065	-150.441	82.9641	-6.52821	-128.77	160.829	16.874	-81.2175	31.7895	67.6968	-149.28
FE13	fear	-61.6628	-157.962	20.4907	81.0477	-41.2982	-74.8011	25.3216	-20.9178	-108.031	62.0703	-33.7608	-100.857	56.5749	-64.8204	-121.026	66.4798	-142.57	109.537	8.54896	-127.022	69.0277	-113.441	-79.1465	-6.3214	-174.383	-51.3075	-37.2559	182.726	109.423	170.497	-150.342	226.418	-11.4042	128.927	122.259	-169.079	89.519	36.0575	-143.731	68.8286	-0.133825	-123.057	137.858	25.8847	-81.8351	26.3522	62.01	-151.468
FE14	fear	-55.5924	-141.27	15.2467	72.2694	-33.878	-65.6466	14.9416	-15.6468	-101.017	53.0824	-22.2147	-90.2916	47.4106	-55.3805	-111.345	88.9437	-139.129	105.602	29.8576	-117.796	67.2974	-111.094	-71.4385	-8.76381	-169.525	-43.7698	-36.6164	173.745	85.0142	148.923	-144.742	200.299	-21.2683	116.774	117.145	-148.618	76.058	33.664	-129.287	56.7681	2.4079	-113.104	121.221	16.7267	-65.919	17.5925	55.1631	-132.736
FE15	fear	-70.8324	-174.707	22.8919	89.1797	-47.8693	-84.447	21.4595	-23.1387	-124.228	64.7925	-33.556	-111.851	51.9581	-76.1813	-138.111	106.53	-170.046	133.769	35.962	-145.192	85.2615	-128.146	-78.0744	-11.3561	-198.865	-48.3568	-46.8909	206.297	113.679	181.666	-169.192	253.488	-23.8132	153.241	150.702	-182.927	103.71	33.554	-155.014	75.4347	-3.64446	-136.01	147.899	11.3241	-76.1252	22.0126	61.6171	-151.64
FE16	fear	-63.8781	-151.563	19.436	78.2197	-36.5441	-70.2373	25.3941	-13.528	-104.293	62.4442	-24.1654	-93.2094	54.9446	-63.8185	-112.039	72.164	-142.245	112.58	15.6981	-123.112	73.1597	-111.594	-75.057	-6.89776	-166.721	-47.8499	-38.9779	178.89	88.0859	143.495	-142.303	206.889	-25.6053	130.859	118.209	-155.342	95.9787	34.5357	-128.797	72.085	1.73298	-112.95	132.778	25.1986	-62.3946	23.9647	73.7581	-130.634
FE17	fear	-64.5728	-174.279	21.8675	84.27	-43.7256	-88.1875	22.7389	-11.4218	-122.158	67.3911	-22.7092	-113.966	60.4071	-73.5963	-134.469	77.0061	-161.506	123.25	9.34252	-144.664	75.8378	-128.672	-91.8805	-7.64111	-193.213	-63.4824	-40.3871	231.222	109.816	189.735	-156.762	246.19	-20.9109	141.436	129.523	-186.133	96.6255	43.783	-160.871	79.1644	14.8194	-143.352	138.469	29.1985	-98.9812	30.0541	79.6333	-153.295
FE18	fear	-62.2527	-146.258	12.8224	88.0305	-49.0386	-62.4345	9.48949	-14.2553	-95.2385	73.3521	-45.0424	-80.5311	56.2202	-85.3836	-98.6804	96.8878	-150.945	121.376	31.2572	-134.934	78.6279	-125.432	-75.9328	-8.20549	-192.154	-52.6107	-34.3585	213.891	88.2338	142.584	-164.113	210.794	-34.1337	135.026	145.297	-149.85	98.2965	32.2636	-132.708	73.929	-6.14415	-112.253	133.11	10.9858	-72.4309	26.5708	51.6532	-130.345
FE19	fear	-49.7624	-162.468	21.3459	94.748	-63.6722	-54.9916	24.4272	-32.1849	-95.0655	77.4012	-54.7865	-77.3781	70.6271	-96.9615	-99.4459	98.9994	-166.271	129.539	38.5668	-146.301	84.9009	-117.138	-89.957	-2.49263	-175.284	-64.8866	-31.6744	200.904	122.37	164.517	-153.487	243.709	-14.5238	133.813	132.119	-176.469	90.5934	28.3407	-137.854	61.5817	-9.14539	-119.751	137.694	9.94716	-62.7997	18.8704	49.1832	-137.925
FE02	fear	-69.1108	-147.357	10.6964	65.0259	-31.644	-88.3949	3.70885	-15.9551	-124.87	40.3287	-25.6488	-115.259	30.1419	-65.1686	-136.297	75.6097	-138.244	108.562	8.08936	-119.284	66.6436	-129.682	-75.5181	-9.76746	-197.855	-51.2014	-42.808	212.252	104.22	187.561	-164.894	230.197	-15.7549	143.024	123.838	-180.01	95.5881	37.3092	-149.73	74.1291	2.71955	-132.243	146.016	18.1777	-71.6249	16.6032	62.5099	-148.15
FE20	fear	-91.969	-193.705	32.5472	98.2077	-51.6052	-71.4728	29.5102	-24.8497	-115.914	82.8265	-43.7684	-96.7125	63.5929	-90.5928	-119.946	97.6623	-147.367	118.119	44.2944	-134.397	83.8379	-119.787	-76.8935	-17.1164	-170.651	-46.3943	-46.0989	186.98	113.802	169.548	-144.575	237.169	1.2844	153.284	129.694	-172.057	109.903	32.6242	-150.899	81.1014	-5.97337	-130.78	147.266	19.6501	-88.5875	41.2565	62.5121	-152.444
FE21	fear	-68.7815	-158.841	11.8616	85.1309	-66.5625	-68.9445	29.1749	-37.521	-105.99	73.1141	-59.9845	-86.6133	63.4958	-93.8638	-113.295	79.1851	-162.767	118.555	21.5129	-140.437	78.0608	-127.571	-84.1736	-6.45385	-183.621	-58.6769	-36.4151	200.179	116.936	174.507	-146.499	240.621	-12.9993	156.038	140.618	-167.871	94.7581	34.6001	-153.863	62.882	-4.71498	-135.059	145.052	17.9947	-89.7975	33.2536	63.983	-155.836
FE22	fear	-50.5472	-141.188	18.467	80.9596	-49.457	-57.6529	15.208	-24.2233	-94.4591	61.6675	-43.0238	-78.8052	49.0393	-83.1375	-97.3845	79.5958	-144.266	104.663	22.2819	-124.588	68.3174	-119.925	-73.7543	-8.44058	-179.38	-48.9168	-33.7758	195.08	101.263	153.458	-148.906	200.21	-26.3533	126.314	137.975	-143.457	94.1451	31.3412	-131.695	63.1534	-11.0477	-108.251	125.315	5.93398	-68.7611	12.2295	46.3429	-129.84
FE23	fear	-80.0116	-173.43	24.8525	80.3745	-54.5816	-64.991	20.3969	-30.6448	-104.203	64.81	-43.0577	-93.5939	50.7418	-87.038	-118.334	89.5011	-173.383	122.045	30.1444	-151.466	86.6944	-122.367	-85.4955	1.69666	-179.145	-55.2088	-23.48	214.822	110.491	169.563	-150.586	234.039	-41.2103	151.578	147.927	-164.284	112.915	35.785	-145.116	75.7784	-7.37641	-125.956	144.78	4.40394	-79.9902	29.9185	63.3643	-149.845
FE24	fear	-69.9383	-171.229	18.5101	83.3388	-41.0231	-95.0868	33.3646	-18.1373	-124.518	65.9347	-31.1837	-115.394	59.1966	-72.2347	-137.118	95.1577	-173.128	140.048	28.8592	-158.529	85.9664	-135.189	-89.2626	-6.48189	-195.068	-64.1441	-36.2574	212.653	99.5778	177.66	-154.282	242.101	-25.3039	152.525	146.695	-169.207	121.351	48.4031	-161.769	88.3415	5.49571	-142.186	154.687	16.7443	-92.9949	34.3129	65.661	-161.215
FE25	fear	-59.684	-150.919	16.1383	72.9431	-55.9602	-68.0696	31.6567	-36.0858	-93.4565	57.7492	-46.3826	-86.4034	54.9004	-85.5598	-103.919	66.7201	-149.622	111.48	17.1718	-129.308	74.7946	-113.233	-80.6448	-5.8973	-165.726	-57.8963	-33.0357	190.799	101.147	155.022	-132.53	225.638	-18.4774	143.725	140.604	-158.73	99.6751	26.9553	-135.986	70.8303	-9.90042	-115.443	132.051	3.04582	-68.5472	29.2033	50.3585	-134.863
FE26	fear	-66.4473	-162.787	20.297	72.9625	-40.1674	-81.3986	15.7133	-26.2524	-120.592	53.6105	-36.8856	-109.607	44.676	-83.5	-126.475	88.1281	-159.43	117.23	29.6275	-136.779	77.7074	-132.525	-84.5448	-9.39852	-190.482	-52.2019	-37.7195	208.436	104.273	179.769	-154.178	229.995	-23.7891	138.532	146.873	-173.266	114.055	39.7808	-151.082	89.3984	-7.62441	-126.842	147.917	13.3875	-86.6538	28.81	56.293	-147.988
FE27	fear	-66.204	-165.446	17.7885	76.4251	-46.2711	-81.1308	16.9232	-25.8085	-116.681	54.8514	-39.9656	-109.859	47.8623	-89.9839	-129.214	93.9125	-168.501	122.047	23.3535	-145.498	75.5572	-127.276	-85.3119	-5.68766	-193.525	-52.7337	-36.4928	235.061	103.099	190.865	-163.335	250.651	-35.6748	150.223	145.121	-184.773	111.423	36.0211	-158.546	72.7255	-0.494128	-141.213	152.135	5.7035	-81.7822	10.4888	66.7758	-162.937
FE28	fear	-58.9966	-151.96	13.2584	71.2152	-39.2133	-64.558	16.5772	-16.2326	-105.479	57.0676	-31.6573	-89.76	43.1206	-63.7778	-112.189	82.3791	-143.58	103.426	26.3832	-128.008	68.587	-115.951	-81.7621	-9.94773	-174.91	-55.4649	-34.9741	198.3	92.3381	165.977	-142.697	206.933	-25.7724	129.012	127.351	-149.713	83.7374	36.4325	-133.887	54.5014	2.4352	-119.374	124.461	6.15612	-69.9305	1.25054	50.1563	-136.448
FE29	fear	-61.0866	-149.624	17.5091	76.2308	-50.395	-73.3305	21.2244	-26.4497	-105.79	60.8852	-47.7524	-96.5491	52.3475	-80.0113	-112.594	68.7469	-143.793	106.132	19.6324	-124.267	69.1931	-108.363	-78.1196	-7.88605	-161.906	-59.4984	-30.9853	184.39	98.8631	160.986	-132.204	218.437	-18.2382	147.108	135.952	-150.042	104.213	28.0967	-141.956	62.309	-9.20456	-120.945	136.758	4.48984	-76.1981	6.75606	49.4057	-136.589
FE03	fear	-73.0965	-167.244	10.8259	94.9371	-52.376	-85.3851	32.3802	-31.2208	-121.554	74.1546	-44.0852	-111.196	67.0084	-92.0523	-136.63	87.7583	-162.98	124.656	19.7868	-142.396	78.7331	-135.138	-87.6971	-12.0607	-207.217	-58.4933	-46.8679	233.423	123.009	203.565	-166.203	257.62	-13.3547	162.79	145.537	-205.881	110.242	36.6331	-168.294	97.4413	21.7635	-156.829	152.675	31.0973	-102.975	16.3518	92.3297	-161.485
FE30	fear	-75.0415	-171.522	18.4625	86.2725	-55.5441	-70.8859	28.3804	-34.1363	-103.022	71.2609	-45.6995	-90.4774	62.4735	-84.92	-111.719	93.162	-169.091	127.486	40.1191	-148.785	90.0084	-123.681	-87.1076	-6.14321	-180.701	-62.8499	-31.3236	204.88	104.806	156.806	-148.606	236.657	-28.0344	156.666	133.545	-147.891	119.112	31.793	-137.844	86.0233	-9.675	-118.325	150.613	4.11899	-72.4641	13.8235	59.5675	-138.315
FE04	fear	-71.1657	-168.81	18.3059	81.4007	-44.864	-97.3274	21.5096	-22.7754	-127.659	58.8064	-34.7985	-123.574	49.4222	-77.1554	-149.485	115.461	-171.636	126.017	47.0581	-145.596	84.4466	-135.564	-81.4033	-8.03239	-218.338	-52.2628	-41.4289	240.95	101.59	212.878	-184.361	249.498	-15.2524	154.054	154.104	-203.736	101.277	40.6413	-170.2	83.2055	9.08702	-152.381	156.684	28.1941	-106.824	14.5362	86.9339	-171.089
FE05	fear	-88.3975	-171.255	14.8743	71.8417	-39.3716	-95.3195	12.4435	-7.43941	-130.28	53.3918	-22.9967	-120.603	42.8789	-67.3766	-148.112	92.0332	-156.867	122.66	35.1655	-136.325	81.4742	-118.88	-76.0659	-11.3082	-181.819	-49.6834	-40.5299	212.682	98.7482	194.608	-154.516	253.793	-13.3538	146.16	134.072	-190.695	89.6692	36.2795	-155.507	70.6515	-0.0461125	-137.936	129.739	8.8234	-85.5428	25.9092	49.3192	-147.119
FE06	fear	-110.305	-221.378	20.6009	99.529	-60.2762	-113.313	27.7327	-31.5534	-154.567	75.4813	-45.2936	-146.756	72.0071	-97.2585	-178.06	99.4503	-183.566	138.769	36.3621	-162.196	92.9583	-127.249	-94.0736	-13.8693	-205.962	-69.1634	-50.6775	229.63	144.995	257.54	-189.963	318.875	5.87696	192.496	145.021	-239.247	140.1	49.5383	-202.462	111.094	14.7958	-187.079	184.806	44.0666	-132.675	45.9844	98.8172	-200.626
FE07	fear	-113.456	-189.717	20.7952	97.654	-62.532	-87.2348	35.3668	-32.5588	-120.085	72.3518	-42.9633	-114.865	61.4669	-93.8068	-139.034	114.791	-168.669	119.28	38.5754	-150.655	76.9367	-106.764	-88.8372	6.60002	-182.252	-56.5665	-24.9744	222.898	123.135	197.337	-194.272	273.729	-0.98839	166.444	145.388	-192.278	111.594	31.6198	-161.718	85.7397	-1.94561	-146.61	153.84	16.8063	-111.323	41.1972	59.4802	-159.742
FE08	fear	-69.0384	-175.117	17.0811	88.7998	-51.5716	-76.2049	11.6929	-25.7166	-121.901	58.9532	-38.3107	-108.969	54.4251	-79.1318	-132.414	99.8556	-160.591	121.338	38.7567	-145.992	81.1077	-115.214	-92.2535	-1.33916	-186.804	-60.0911	-38.0288	213.394	113.593	181.91	-170.632	261.779	-22.2017	156.867	139.053	-185.671	90.8954	23.9608	-146.356	63.5715	-11.263	-129.513	152.241	3.82214	-75.1907	-1.85838	52.1989	-145.648
FE09	fear	-73.4512	-173.911	17.7655	80.5412	-53.1784	-83.1883	13.119	-23.831	-121.274	56.1234	-37.4616	-109.701	50.5636	-77.3012	-135.3	79.4924	-163.515	119.511	19.9267	-140.625	77.1021	-111.285	-91.5231	-0.268959	-179.481	-59.2232	-34.2324	208.59	114.893	184.173	-157.977	266.232	-18.9331	151.126	140.325	-192.374	102.131	38.0485	-155.082	71.6858	-3.24675	-137.065	147.02	2.6799	-79.8735	20.9574	58.3385	-156.233
HA01	happy	-115310000	-2391.76	2396436	-115310100	-2408.72	2396565	-115310100	-2494.98	2396550	-115310100	-2468.71	2396556	-115310100	-2475.49	2396518	-115310100	-2237.23	2396508	-115310000	-2314.55	2396497	-115309900	-2448.73	2396471	-115309900	-2519.67	2396470	-115310100	-2254.02	2396802	-115309800	-2592.62	2396753	-115310200	-2570.04	2396750	-115310200	-2538	2396643	-115310100	-2518.75	2396600	-115310200	-2460.05	2396640	-115310100	-2578.74	2396635
HA10	happy	-115310000	-2378.31	2396433	-115310100	-2444.78	2396575	-115310100	-2510.55	2396562	-115310100	-2485.99	2396568	-115310100	-2493.39	2396517	-115310100	-2236.27	2396529	-115310000	-2309.8	2396507	-115309900	-2441.24	2396487	-115309900	-2502.84	2396478	-115310100	-2289.02	2396838	-115309800	-2606.23	2396767	-115310200	-2592.44	2396765	-115310200	-2548.48	2396653	-115310100	-2520.44	2396602	-115310200	-2458.79	2396658	-115310100	-2573.77	2396634
HA11	happy	-115310000	-2411.72	2396468	-115310100	-2460.66	2396589	-115310100	-2509.09	2396578	-115310100	-2489.94	2396583	-115310100	-2489.61	2396538	-115310100	-2272.51	2396533	-115310000	-2337.32	2396522	-115309900	-2470.77	2396513	-115309900	-2533.34	2396514	-115310100	-2286.22	2396822	-115309900	-2588.69	2396769	-115310200	-2582.08	2396764	-115310100	-2538.14	2396665	-115310100	-2521.05	2396619	-115310200	-2461.9	2396656	-115310100	-2566.25	2396644
HA12	happy	-115310000	-2408.14	2396483	-115310100	-2463.16	2396606	-115310100	-2518.06	2396596	-115310100	-2494.36	2396604	-115310100	-2489.44	2396553	-115310100	-2275.25	2396553	-115310000	-2333.34	2396541	-115309900	-2474.09	2396531	-115309900	-2525.58	2396520	-115310100	-2324.12	2396838	-115309900	-2597.21	2396775	-115310200	-2585.93	2396785	-115310200	-2551.48	2396685	-115310100	-2523.51	2396629	-115310200	-2459.8	2396675	-115310100	-2562.13	2396655
HA13	happy	-115310000	-2424.37	2396493	-115310100	-2479.5	2396612	-115310100	-2534.01	2396611	-115310100	-2506.09	2396612	-115310100	-2507.5	2396563	-115310100	-2291.61	2396565	-115310000	-2353.57	2396551	-115309900	-2488.36	2396541	-115309900	-2544.94	2396536	-115310100	-2317.34	2396851	-115309900	-2596.8	2396793	-115310200	-2597.89	2396789	-115310200	-2554.61	2396688	-115310100	-2538.38	2396649	-115310200	-2486.61	2396682	-115310100	-2578.36	2396663
HA14	happy	-115310000	-2430.44	2396515	-115310100	-2484.76	2396619	-115310100	-2539.57	2396616	-115310100	-2518.55	2396612	-115310100	-2521.51	2396568	-115310100	-2268.82	2396585	-115310000	-2345.88	2396567	-115309900	-2505.72	2396546	-115309900	-2568.73	2396538	-115310100	-2291.75	2396871	-115309800	-2621.93	2396813	-115310200	-2618.22	2396801	-115310200	-2565.61	2396695	-115310100	-2536.67	2396650	-115310200	-2488.8	2396691	-115310100	-2596.21	2396665
HA15	happy	-115310000	-2427.2	2396523	-115310100	-2502.16	2396634	-115310100	-2553.68	2396627	-115310100	-2537.19	2396630	-115310100	-2530.23	2396582	-115310100	-2295.26	2396589	-115310000	-2360.25	2396573	-115309900	-2499.55	2396553	-115309900	-2559.2	2396544	-115310100	-2310.12	2396894	-115309800	-2624.96	2396818	-115310200	-2630.55	2396807	-115310100	-2588.81	2396697	-115310100	-2567.89	2396661	-115310100	-2512.82	2396704	-115310100	-2608.75	2396675
HA16	happy	-115310000	-2432.8	2396521	-115310100	-2500.41	2396635	-115310100	-2554.72	2396626	-115310100	-2530.69	2396633	-115310100	-2528.8	2396585	-115310100	-2301.38	2396607	-115310000	-2372.36	2396592	-115309900	-2501.97	2396559	-115309900	-2571.42	2396560	-115310100	-2323.8	2396908	-115309800	-2635.27	2396834	-115310200	-2627.73	2396837	-115310200	-2580.28	2396713	-115310100	-2557.33	2396673	-115310200	-2509.22	2396711	-115310100	-2609.38	2396687
HA17	happy	-115310000	-2451.53	2396534	-115310100	-2498.41	2396664	-115310100	-2549.4	2396658	-115310100	-2529.54	2396661	-115310100	-2527.55	2396610	-115310100	-2308.53	2396605	-115310000	-2378.73	2396594	-115309900	-2517.11	2396580	-115309900	-2580.35	2396579	-115310100	-2319.45	2396891	-115309800	-2638.68	2396837	-115310200	-2620.45	2396859	-115310200	-2586.78	2396749	-115310100	-2565.39	2396700	-115310200	-2517.33	2396733	-115310100	-2611.14	2396713
HA18	happy	-115310000	-2482.25	2396549	-115310100	-2530.1	2396665	-115310100	-2575.94	2396657	-115310100	-2560.24	2396664	-115310100	-2555.96	2396617	-115310000	-2285.75	2396668	-115310000	-2394.45	2396595	-115309900	-2539.21	2396583	-115309900	-2602.35	2396580	-115310100	-2355.69	2396897	-115309900	-2661.18	2396845	-115310200	-2638.83	2396840	-115310200	-2603.62	2396742	-115310100	-2578.76	2396695	-115310200	-2533.07	2396734	-115310100	-2630.56	2396721
HA19	happy	-115310000	-2467.45	2396565	-115310100	-2517.21	2396680	-115310100	-2571.5	2396676	-115310100	-2545.62	2396678	-115310100	-2549.04	2396626	-115310100	-2297.15	2396614	-115310000	-2370.52	2396603	-115309900	-2534.7	2396594	-115309900	-2596.1	2396593	-115310100	-2330.72	2396911	-115309800	-2655.29	2396876	-115310200	-2623.34	2396853	-115310100	-2590.17	2396739	-115310100	-2574.83	2396701	-115310200	-2517.43	2396742	-115310100	-2623.13	2396726
HA02	happy	-115310000	-2463.65	2396566	-115310100	-2523.99	2396685	-115310100	-2590.98	2396671	-115310100	-2564.41	2396674	-115310100	-2567.73	2396630	-115310100	-2314.11	2396634	-115310000	-2385.3	2396619	-115309900	-2517.67	2396604	-115309900	-2584.1	2396594	-115310100	-2355.58	2396929	-115309800	-2657.64	2396876	-115310200	-2663.98	2396870	-115310200	-2612.61	2396754	-115310100	-2594.74	2396710	-115310200	-2533.82	2396755	-115310100	-2648.41	2396738
HA20	happy	-115310000	-2459.76	2396574	-115310100	-2535.88	2396676	-115310100	-2588.36	2396680	-115310100	-2562.95	2396675	-115310100	-2561.88	2396631	-115310100	-2311.76	2396663	-115310000	-2382.05	2396638	-115309900	-2547.31	2396621	-115309900	-2606.78	2396610	-115310100	-2360.4	2396966	-115309800	-2668.42	2396893	-115310200	-2666.18	2396882	-115310200	-2613.88	2396762	-115310100	-2586.07	2396712	-115310200	-2537.92	2396755	-115310100	-2631.31	2396734
HA21	happy	-115310000	-2471.44	2396577	-115310100	-2535.22	2396690	-115310100	-2585.79	2396686	-115310100	-2564.69	2396684	-115310100	-2565.58	2396642	-115310100	-2317.59	2396654	-115310000	-2393.79	2396643	-115309900	-2530.97	2396620	-115309900	-2594.26	2396619	-115310100	-2366.75	2396965	-115309800	-2673.45	2396900	-115310200	-2668.32	2396886	-115310200	-2629	2396787	-115310100	-2602.72	2396732	-115310100	-2550.94	2396770	-115310100	-2644.57	2396754
HA22	happy	-115310000	-2495.63	2396607	-115310100	-2539.99	2396717	-115310100	-2586.76	2396712	-115310100	-2560.63	2396716	-115310100	-2567.57	2396672	-115310100	-2359.03	2396681	-115310000	-2421.13	2396668	-115309900	-2544.97	2396653	-115309900	-2600.66	2396644	-115310100	-2383	2396922	-115309900	-2671.83	2396870	-115310100	-2623.15	2396875	-115310100	-2606.42	2396779	-115310100	-2581.58	2396745	-115310100	-2510.77	2396787	-115310100	-2638.32	2396762
HA23	happy	-115310000	-2482.6	2396604	-115310100	-2560.11	2396719	-115310100	-2610.91	2396712	-115310100	-2582.15	2396717	-115310100	-2578.48	2396665	-115310100	-2328.07	2396674	-115310000	-2402.2	2396657	-115309900	-2540.57	2396640	-115309900	-2602.47	2396631	-115310100	-2370.09	2396965	-115309800	-2702.88	2396906	-115310200	-2657.65	2396906	-115310200	-2618.87	2396781	-115310100	-2604.23	2396747	-115310200	-2547.95	2396788	-115310100	-2653.2	2396767
HA24	happy	-115310000	-2484.91	2396611	-115310100	-2560.07	2396730	-115310100	-2616.38	2396728	-115310100	-2595.5	2396722	-115310100	-2588.32	2396675	-115310100	-2332.48	2396666	-115310000	-2406.24	2396656	-115309900	-2559.19	2396639	-115309900	-2624.41	2396635	-115310100	-2377.64	2396974	-115309800	-2695.38	2396921	-115310200	-2678.9	2396914	-115310200	-2635.85	2396808	-115310100	-2612.51	2396767	-115310200	-2565.51	2396801	-115310100	-2669.25	2396786
HA25	happy	-115310000	-2496.8	2396619	-115310100	-2566.78	2396732	-115310100	-2618.85	2396730	-115310100	-2594.8	2396736	-115310100	-2593.91	2396683	-115310100	-2333.84	2396673	-115310000	-2406.23	2396662	-115309900	-2562.66	2396647	-115309900	-2624.75	2396640	-115310100	-2369.73	2396983	-115309800	-2693.45	2396929	-115310200	-2681.7	2396930	-115310200	-2642.45	2396817	-115310100	-2625.8	2396769	-115310200	-2573.57	2396802	-115310100	-2670.02	2396788
HA26	happy	-115310000	-2503.8	2396632	-115310100	-2564.99	2396743	-115310100	-2623.15	2396740	-115310100	-2596.42	2396741	-115310100	-2597.26	2396695	-115310100	-2353.65	2396701	-115310000	-2420.84	2396686	-115309900	-2554.53	2396664	-115309900	-2616.8	2396659	-115310100	-2380.93	2396972	-115309800	-2707.51	2396916	-115310200	-2666.32	2396922	-115310200	-2637.72	2396819	-115310100	-2620.47	2396777	-115310200	-2572.06	2396813	-115310100	-2673.16	2396793
HA27	happy	-115310000	-2503.55	2396634	-115310100	-2570.96	2396736	-115310100	-2623.31	2396727	-115310100	-2593.68	2396733	-115310100	-2598.77	2396682	-115310100	-2369.85	2396704	-115310000	-2443.93	2396689	-115309900	-2561.51	2396668	-115309900	-2627.01	2396661	-115310100	-2388.59	2397009	-115309800	-2704.11	2396942	-115310200	-2687.68	2396927	-115310200	-2643.77	2396811	-115310100	-2623.43	2396767	-115310100	-2573.8	2396814	-115310100	-2681.72	2396789
HA28	happy	-115310000	-2516.86	2396650	-115310100	-2579.25	2396747	-115310100	-2625.67	2396742	-115310100	-2606.48	2396752	-115310100	-2610.1	2396701	-115310100	-2367.98	2396707	-115310000	-2428.62	2396692	-115309900	-2563.62	2396674	-115309900	-2625.61	2396671	-115310100	-2399.13	2396996	-115309900	-2693.34	2396937	-115310200	-2696.41	2396929	-115310100	-2657.06	2396828	-115310100	-2634.32	2396782	-115310100	-2581.48	2396816	-115310000	-2678.61	2396795
HA29	happy	-115310000	-2517.64	2396666	-115310100	-2555.93	2396776	-115310100	-2604.17	2396771	-115310100	-2587.56	2396773	-115310100	-2584.89	2396734	-115310100	-2388.66	2396720	-115310000	-2454.28	2396713	-115309900	-2558.27	2396696	-115309900	-2614.78	2396696	-115310100	-2412.45	2396976	-115309900	-2696.43	2396936	-115310100	-2677.72	2396929	-115310100	-2644.69	2396844	-115310100	-2619.98	2396799	-115310100	-2582.66	2396830	-115310100	-2662.75	2396812
HA03	happy	-115310000	-2516.43	2396625	-115310100	-2574.69	2396755	-115310100	-2626.2	2396746	-115310100	-2604.83	2396748	-115310100	-2603.38	2396697	-115310100	-2366.74	2396707	-115310000	-2437.32	2396691	-115309900	-2590.56	2396681	-115309900	-2653.11	2396675	-115310100	-2390.42	2397027	-115309800	-2710.8	2396973	-115310200	-2717.92	2396967	-115310200	-2662.29	2396836	-115310100	-2646.74	2396789	-115310200	-2593.11	2396832	-115310100	-2696.2	2396816
HA30	happy	-115310000	-2532.88	2396645	-115310100	-2569.47	2396790	-115310100	-2627.36	2396787	-115310100	-2602.72	2396786	-115310100	-2611.08	2396730	-115310100	-2374.15	2396690	-115310000	-2449.98	2396679	-115309900	-2599.43	2396679	-115309900	-2661.11	2396677	-115310100	-2390.53	2397014	-115309800	-2711.04	2396985	-115310200	-2703.76	2396956	-115310200	-2665.16	2396863	-115310100	-2648.38	2396823	-115310200	-2580.57	2396865	-115310100	-2700.87	2396841
HA04	happy	-115310000	-2516.2	2396647	-115310100	-2588.92	2396775	-115310100	-2643.67	2396768	-115310100	-2620.26	2396772	-115310100	-2619.9	2396724	-115310100	-2354.38	2396734	-115310000	-2427.76	2396717	-115309900	-2583.3	2396691	-115309900	-2651.21	2396686	-115310100	-2397.59	2397038	-115309800	-2725.87	2396969	-115310200	-2720.27	2396960	-115310200	-2674.76	2396850	-115310100	-2646.94	2396806	-115310200	-2591.14	2396846	-115310100	-2698.41	2396820
HA05	happy	-115310000	-2525.18	2396648	-115310100	-2601.73	2396783	-115310100	-2654.74	2396775	-115310100	-2626.09	2396778	-115310100	-2630.7	2396721	-115310100	-2376.79	2396715	-115310000	-2451.54	2396697	-115309900	-2576.85	2396681	-115309900	-2636.02	2396676	-115310100	-2432.33	2397054	-115309800	-2721.5	2396979	-115310200	-2729.07	2396964	-115310200	-2686.69	2396870	-115310100	-2662.39	2396816	-115310100	-2579.4	2396877	-115310100	-2704.16	2396846
HA06	happy	-115310000	-2507.09	2396620	-115310100	-2586.05	2396765	-115310100	-2669.93	2396754	-115310100	-2643.62	2396750	-115310100	-2638.93	2396696	-115310100	-2348.41	2396738	-115310000	-2423.21	2396712	-115309900	-2589.18	2396681	-115309800	-2657.51	2396667	-115310100	-2407.41	2397097	-115309800	-2745.73	2397008	-115310200	-2754.69	2396986	-115310200	-2712.68	2396876	-115310200	-2687.47	2396813	-115310200	-2603.89	2396863	-115310100	-2731.28	2396838
HA07	happy	-115310000	-2512.45	2396672	-115310100	-2579.18	2396792	-115310100	-2634.28	2396783	-115310100	-2611.3	2396786	-115310100	-2610.53	2396728	-115310100	-2376.46	2396747	-115310000	-2445.21	2396728	-115309900	-2564.49	2396704	-115309900	-2631.1	2396700	-115310100	-2438.43	2397059	-115309800	-2742.64	2396994	-115310200	-2725.9	2396982	-115310200	-2675.52	2396873	-115310100	-2647.74	2396815	-115310200	-2599.74	2396857	-115310100	-2704.53	2396842
HA08	happy	-115310000	-2517.95	2396662	-115310100	-2580.65	2396790	-115310100	-2633.55	2396779	-115310100	-2612.23	2396787	-115310100	-2617.27	2396735	-115310100	-2379.74	2396745	-115310000	-2452.81	2396733	-115309900	-2567.51	2396708	-115309900	-2632.61	2396702	-115310100	-2427.45	2397067	-115309800	-2738.94	2396989	-115310200	-2744.78	2396992	-115310200	-2689.53	2396872	-115310100	-2662.04	2396816	-115310200	-2612.55	2396867	-115310100	-2707.69	2396845
HA09	happy	-115310000	-2533.65	2396665	-115310100	-2590.22	2396784	-115310100	-2656.94	2396777	-115310100	-2625	2396782	-115310100	-2629.51	2396725	-115310100	-2383.13	2396741	-115310000	-2459.6	2396723	-115309900	-2592.14	2396698	-115309900	-2658.65	2396694	-115310100	-2419.59	2397055	-115309800	-2748.22	2396997	-115310200	-2733.21	2396999	-115310200	-2688.57	2396880	-115310100	-2662.35	2396826	-115310200	-2578.05	2396880	-115310100	-2714.58	2396855
SU01	surprise	-115310000	-2537.49	2396703	-115310100	-2606.08	2396800	-115310100	-2660.33	2396791	-115310100	-2639.32	2396787	-115310100	-2626.92	2396752	-115310100	-2384.85	2396772	-115310000	-2453.15	2396759	-115309900	-2600.49	2396729	-115309900	-2663.77	2396718	-115310100	-2423.32	2397036	-115309800	-2750.55	2396969	-115310200	-2707.39	2396967	-115310100	-2678.11	2396880	-115310100	-2659.47	2396824	-115310100	-2606.08	2396864	-115310000	-2708.08	2396835
SU10	surprise	-115310000	-2510.13	2396689	-115310100	-2601.08	2396802	-115310100	-2654.21	2396789	-115310100	-2636.06	2396795	-115310100	-2629.92	2396749	-115310100	-2370.13	2396787	-115310000	-2438.82	2396766	-115309900	-2588.86	2396725	-115309900	-2646.26	2396712	-115310100	-2454.08	2397079	-115309800	-2778.8	2396974	-115310200	-2757.34	2396982	-115310200	-2694.47	2396881	-115310100	-2662.52	2396826	-115310200	-2606.74	2396869	-115310100	-2705.65	2396830
SU11	surprise	-115310000	-2522.15	2396666	-115310100	-2611.02	2396809	-115310100	-2661.37	2396802	-115310100	-2636.73	2396801	-115310100	-2631.12	2396750	-115310100	-2377.28	2396778	-115310000	-2444.29	2396758	-115309900	-2600.11	2396730	-115309900	-2658.56	2396720	-115310100	-2438.95	2397073	-115309800	-2769.49	2396999	-115310200	-2741.53	2396987	-115310200	-2685.41	2396886	-115310100	-2655.31	2396828	-115310200	-2597.34	2396869	-115310100	-2707.42	2396843
SU12	surprise	-115310000	-2525.45	2396693	-115310100	-2604.16	2396812	-115310100	-2656.67	2396810	-115310100	-2638.88	2396814	-115310100	-2630.37	2396768	-115310100	-2401.76	2396787	-115310000	-2469.91	2396768	-115309900	-2611.5	2396740	-115309900	-2664.67	2396731	-115310100	-2454.21	2397059	-115309900	-2758.85	2396980	-115310200	-2740.64	2396988	-115310200	-2682.37	2396903	-115310100	-2648.01	2396834	-115310200	-2605.63	2396878	-115310100	-2698.38	2396844
SU13	surprise	-115310000	-2534.96	2396703	-115310100	-2609.32	2396819	-115310100	-2664.67	2396809	-115310100	-2645.71	2396808	-115310100	-2640.44	2396766	-115310100	-2408.33	2396787	-115310000	-2475.09	2396765	-115309900	-2604.55	2396741	-115309900	-2655.52	2396731	-115310100	-2456.05	2397056	-115309900	-2751.01	2396972	-115310200	-2740.54	2396981	-115310100	-2702.88	2396907	-115310100	-2663.33	2396835	-115310200	-2601.11	2396874	-115310100	-2718.74	2396846
SU14	surprise	-115310000	-2553.81	2396737	-115310100	-2578.87	2396835	-115310100	-2634.54	2396825	-115310100	-2612.29	2396824	-115310100	-2614.93	2396784	-115310100	-2414	2396797	-115310000	-2470.97	2396783	-115309900	-2599.84	2396760	-115309900	-2649.14	2396752	-115310100	-2476.59	2397024	-115309900	-2745.99	2396974	-115310100	-2700.49	2396968	-115310100	-2661.25	2396907	-115310100	-2641.49	2396847	-115310100	-2583.83	2396884	-115310100	-2704.31	2396854
SU15	surprise	-115310000	-2521.7	2396694	-115310100	-2613.11	2396823	-115310100	-2668.33	2396812	-115310100	-2643.27	2396817	-115310100	-2640.11	2396770	-115310100	-2385.26	2396794	-115310000	-2456.43	2396771	-115309900	-2603.34	2396736	-115309900	-2668.28	2396726	-115310100	-2447.37	2397069	-115309800	-2787.51	2396973	-115310200	-2748.38	2397005	-115310200	-2696.31	2396905	-115310100	-2660.44	2396845	-115310200	-2617.05	2396885	-115310100	-2712.69	2396845
SU16	surprise	-115310000	-2545.39	2396710	-115310100	-2611.05	2396815	-115310100	-2655.66	2396808	-115310100	-2638.93	2396815	-115310100	-2636.74	2396772	-115310100	-2406.18	2396795	-115310000	-2471.72	2396780	-115309900	-2607.91	2396750	-115309900	-2659.76	2396739	-115310100	-2458.49	2397066	-115309900	-2765.13	2396986	-115310200	-2739.4	2396991	-115310100	-2697.58	2396885	-115310100	-2673.47	2396845	-115310100	-2604.08	2396877	-115310100	-2720.13	2396849
SU17	surprise	-115310000	-2529.62	2396707	-115310100	-2618.34	2396808	-115310100	-2668.86	2396797	-115310100	-2647.39	2396800	-115310100	-2649.52	2396759	-115310100	-2394.67	2396798	-115310000	-2464.14	2396769	-115309900	-2604.37	2396733	-115309900	-2663.1	2396717	-115310100	-2463.06	2397089	-115309800	-2790.12	2396991	-115310200	-2733.47	2397026	-115310100	-2667.93	2396932	-115310100	-2659.58	2396831	-115310200	-2599.28	2396875	-115310100	-2718.86	2396842
SU18	surprise	-115310000	-2527.93	2396689	-115310100	-2611.37	2396824	-115310100	-2657.93	2396804	-115310100	-2638.05	2396805	-115310100	-2632.69	2396762	-115310100	-2385.64	2396788	-115310000	-2452.39	2396765	-115309900	-2609.57	2396727	-115309900	-2665.79	2396715	-115310100	-2477.48	2397102	-115309800	-2781.25	2396995	-115310200	-2752.68	2397029	-115310100	-2686.87	2396945	-115310100	-2664.38	2396844	-115310200	-2620.12	2396875	-115310100	-2719.11	2396849
SU19	surprise	-115310000	-2552.59	2396714	-115310100	-2611.15	2396820	-115310100	-2657.09	2396808	-115310100	-2633.74	2396818	-115310100	-2640.82	2396773	-115310100	-2406.15	2396781	-115310000	-2462.04	2396766	-115309900	-2615.48	2396741	-115309900	-2674.45	2396736	-115310100	-2461.8	2397056	-115309800	-2765.35	2396982	-115310200	-2698.41	2397010	-115310100	-2654.42	2396929	-115310100	-2655.6	2396835	-115310100	-2589.1	2396879	-115310000	-2719.68	2396851
SU02	surprise	-115310000	-2540.88	2396711	-115310100	-2623	2396824	-115310100	-2673.54	2396820	-115310100	-2653.19	2396821	-115310100	-2639.07	2396771	-115310100	-2410.53	2396793	-115310000	-2478.34	2396777	-115309900	-2614.23	2396752	-115309900	-2669.24	2396741	-115310100	-2447.15	2397062	-115309800	-2766.57	2396995	-115310200	-2731.89	2396977	-115310100	-2695.61	2396897	-115310100	-2668.87	2396840	-115310100	-2602.21	2396881	-115310000	-2727.39	2396859
SU20	surprise	-115310000	-2546.95	2396711	-115310100	-2594.07	2396830	-115310100	-2647.85	2396814	-115310100	-2630.21	2396823	-115310100	-2624.8	2396774	-115310100	-2393.79	2396786	-115310000	-2456.82	2396764	-115309900	-2614.45	2396742	-115309900	-2671.1	2396731	-115310100	-2465.71	2397061	-115309900	-2780.45	2396987	-115310200	-2715.31	2397010	-115310100	-2661.41	2396931	-115310100	-2657.11	2396846	-115310100	-2587.87	2396881	-115310100	-2718.3	2396856
SU21	surprise	-115310000	-2553.7	2396711	-115310100	-2615.9	2396826	-115310100	-2654.46	2396820	-115310100	-2638.49	2396822	-115310100	-2642.78	2396786	-115310100	-2408.55	2396811	-115310000	-2471.73	2396786	-115309900	-2623.86	2396756	-115309900	-2673.15	2396752	-115310100	-2459.17	2397037	-115309900	-2749.22	2396983	-115310100	-2710.81	2396983	-115310100	-2689.44	2396891	-115310100	-2668.34	2396853	-115310100	-2610.98	2396887	-115310100	-2717.1	2396860
SU22	surprise	-115310000	-2546.16	2396703	-115310100	-2595.38	2396850	-115310100	-2661.99	2396812	-115310100	-2646.5	2396808	-115310100	-2637.67	2396768	-115310100	-2408.41	2396780	-115310000	-2472.26	2396763	-115309900	-2615.7	2396744	-115309900	-2669.56	2396739	-115310100	-2435.16	2397053	-115309900	-2765.32	2396993	-115310100	-2712.19	2396994	-115310100	-2686.82	2396894	-115310100	-2663.3	2396845	-115310100	-2599.89	2396889	-115310100	-2720.93	2396864
SU23	surprise	-115310000	-2566.5	2396735	-115310100	-2571.03	2396844	-115310100	-2642.03	2396815	-115310100	-2624.09	2396816	-115310100	-2622.2	2396777	-115310100	-2434.96	2396785	-115310000	-2497.55	2396774	-115309900	-2620.14	2396758	-115309900	-2669.91	2396749	-115310100	-2453.23	2397027	-115309900	-2762.97	2396973	-115310100	-2693.62	2397002	-115310100	-2659.94	2396927	-115310100	-2650.94	2396842	-115310100	-2570.02	2396874	-115310000	-2702.46	2396847
SU24	surprise	-115310000	-2558.05	2396707	-115310100	-2600.12	2396822	-115310100	-2649.24	2396817	-115310100	-2630.87	2396822	-115310100	-2629.06	2396772	-115310100	-2402.33	2396766	-115310000	-2469.24	2396759	-115309900	-2627.45	2396747	-115309900	-2685.2	2396740	-115310100	-2416.71	2397052	-115309800	-2787.72	2396996	-115310200	-2682.4	2397019	-115310200	-2671.73	2396895	-115310100	-2647.06	2396846	-115310200	-2585.27	2396877	-115310100	-2715.71	2396861
SU25	surprise	-115310000	-2481.68	2396788	-115310100	-2577.92	2396855	-115310100	-2564.41	2396903	-115310100	-2574.73	2396887	-115310100	-2522.38	2396884	-115310100	-2558.42	2396653	-115310000	-2538.2	2396719	-115309900	-2499.18	2396866	-115309900	-2487.44	2396923	-115310100	-2755.92	2396696	-115309800	-2650.52	2397027	-115310200	-2765.77	2396980	-115310100	-2695.67	2396922	-115310100	-2597.09	2396915	-115310200	-2635.93	2396858	-115310100	-2600.72	2396977
SU26	surprise	-115310000	-2552.28	2396711	-115310100	-2591.83	2396818	-115310100	-2639.68	2396814	-115310100	-2621.33	2396800	-115310100	-2603.45	2396760	-115310100	-2438.59	2396767	-115310000	-2504.2	2396755	-115309900	-2619.42	2396752	-115309900	-2673.14	2396746	-115310100	-2426.17	2397057	-115309900	-2753.21	2396999	-115310200	-2704.04	2397002	-115310100	-2682.29	2396897	-115310100	-2654.62	2396847	-115310100	-2593.86	2396882	-115310100	-2711.48	2396850
SU27	surprise	-115310000	-2528.52	2396728	-115310100	-2611.7	2396828	-115310100	-2652.79	2396816	-115310100	-2634.03	2396823	-115310100	-2629.41	2396776	-115310100	-2411.82	2396809	-115310000	-2472.85	2396788	-115309900	-2599.36	2396750	-115309900	-2648.24	2396737	-115310100	-2459.5	2397048	-115309900	-2786.02	2396961	-115310100	-2710.74	2396980	-115310100	-2656.42	2396924	-115310100	-2655.2	2396839	-115310100	-2604.43	2396876	-115310100	-2712.98	2396842
SU28	surprise	-115310000	-2529.44	2396703	-115310100	-2612.11	2396814	-115310100	-2662.13	2396806	-115310100	-2633.09	2396803	-115310100	-2618.96	2396758	-115310100	-2414.8	2396798	-115310000	-2480.09	2396777	-115309900	-2606.47	2396737	-115309900	-2658.8	2396723	-115310100	-2442.71	2397072	-115309900	-2806.21	2396966	-115310200	-2731.22	2397000	-115310100	-2663.52	2396931	-115310100	-2656.68	2396833	-115310200	-2588.63	2396878	-115310100	-2718.83	2396840
SU29	surprise	-115310000	-2549.55	2396730	-115310100	-2622.86	2396809	-115310000	-2667.98	2396806	-115310100	-2648.23	2396800	-115310100	-2651.07	2396764	-115310100	-2421.12	2396802	-115310000	-2477.58	2396778	-115309900	-2606.65	2396742	-115309900	-2654.93	2396729	-115310100	-2478.52	2397049	-115309900	-2759.89	2396957	-115310100	-2711.35	2396975	-115310100	-2657.28	2396920	-115310100	-2663.42	2396834	-115310100	-2595.61	2396863	-115310000	-2714	2396835
SU03	surprise	-115310000	-2534.15	2396682	-115310100	-2620.75	2396806	-115310100	-2669.14	2396794	-115310100	-2647.18	2396801	-115310100	-2649.75	2396754	-115310100	-2396.75	2396779	-115310000	-2463.26	2396759	-115309900	-2611.87	2396732	-115309900	-2673.89	2396725	-115310100	-2443.78	2397087	-115309800	-2772.18	2396999	-115310200	-2742.75	2396994	-115310200	-2693.94	2396892	-115310100	-2673.55	2396840	-115310200	-2625.91	2396876	-115310100	-2717.54	2396849
SU30	surprise	-115310000	-2520.02	2396721	-115310100	-2607.14	2396833	-115310100	-2659.19	2396806	-115310100	-2643.24	2396811	-115310100	-2637.71	2396768	-115310100	-2412.63	2396805	-115310000	-2460.76	2396787	-115309900	-2591.97	2396736	-115309900	-2633.95	2396720	-115310100	-2491.22	2397054	-115309900	-2775.51	2396948	-115310100	-2689.33	2396977	-115310100	-2651.72	2396906	-115310100	-2656.05	2396830	-115310100	-2599.69	2396866	-115310100	-2704.09	2396830
SU04	surprise	-115310000	-2527.91	2396673	-115310100	-2612.49	2396806	-115310100	-2674.87	2396797	-115310100	-2643.91	2396796	-115310100	-2624.95	2396752	-115310100	-2369.5	2396788	-115310000	-2449.4	2396764	-115309900	-2615.74	2396726	-115309900	-2686.07	2396714	-115310100	-2417	2397072	-115309800	-2792.95	2396972	-115310200	-2737.28	2396992	-115310200	-2699.63	2396900	-115310100	-2674.7	2396838	-115310200	-2598.89	2396879	-115310100	-2732.23	2396856
SU05	surprise	-115310000	-2531.52	2396696	-115310100	-2596.82	2396804	-115310100	-2648.43	2396795	-115310100	-2627.27	2396801	-115310100	-2619.04	2396752	-115310100	-2395.11	2396771	-115310000	-2463.38	2396755	-115309900	-2611.26	2396732	-115309900	-2667.49	2396722	-115310100	-2439.42	2397061	-115309800	-2756.53	2396995	-115310200	-2717.77	2396979	-115310100	-2671.48	2396876	-115310100	-2651.8	2396827	-115310100	-2615.42	2396860	-115310100	-2705.64	2396843
SU06	surprise	-115310000	-2508.17	2396648	-115310100	-2618.32	2396788	-115310100	-2673.31	2396781	-115310100	-2649.9	2396790	-115310100	-2644.58	2396722	-115310100	-2354.01	2396766	-115310000	-2429.9	2396744	-115309900	-2596.83	2396699	-115309800	-2664.94	2396693	-115310100	-2427.99	2397116	-115309800	-2788.44	2397016	-115310200	-2790.33	2397005	-115310200	-2713.13	2396881	-115310100	-2671.41	2396816	-115310200	-2632.58	2396875	-115310100	-2734.43	2396838
SU07	surprise	-115310000	-2526.64	2396689	-115310100	-2605	2396799	-115310100	-2654.89	2396784	-115310100	-2629.22	2396794	-115310100	-2630.36	2396746	-115310100	-2373.83	2396778	-115310000	-2449.3	2396759	-115309900	-2594.2	2396723	-115309900	-2651.51	2396707	-115310100	-2427.67	2397074	-115309800	-2782.26	2396982	-115310200	-2752.59	2397000	-115310200	-2694.26	2396892	-115310100	-2651.18	2396816	-115310200	-2601.77	2396868	-115310100	-2721.08	2396827
SU08	surprise	-115310000	-2532.8	2396681	-115310100	-2594.17	2396804	-115310100	-2658.28	2396790	-115310100	-2632.82	2396787	-115310100	-2635.09	2396742	-115310100	-2382.5	2396765	-115310000	-2451.21	2396751	-115309900	-2597.33	2396715	-115309900	-2659.53	2396709	-115310100	-2408.96	2397065	-115309800	-2773.09	2396987	-115310200	-2735.64	2396978	-115310200	-2696.66	2396886	-115310100	-2669.01	2396821	-115310200	-2619.95	2396863	-115310100	-2722.76	2396838
SU09	surprise	-115310000	-2508.94	2396672	-115310100	-2597.02	2396795	-115310100	-2647.95	2396784	-115310100	-2626.15	2396790	-115310100	-2622.53	2396739	-115310100	-2375.55	2396767	-115310000	-2444.16	2396746	-115309900	-2588.04	2396710	-115309900	-2646.23	2396699	-115310100	-2451.64	2397069	-115309800	-2773.65	2396978	-115310200	-2740.61	2396987	-115310200	-2688.64	2396882	-115310100	-2643.71	2396811	-115310200	-2567.63	2396868	-115310100	-2705.85	2396830
DS01	disgust	-115310000	-2524.97	2396688	-115310100	-2612.59	2396792	-115310100	-2676.14	2396777	-115310100	-2647.93	2396781	-115310100	-2644.67	2396740	-115310100	-2402.47	2396771	-115310000	-2463.74	2396754	-115309900	-2589.32	2396718	-115309900	-2649.63	2396705	-115310100	-2404.26	2397056	-115309800	-2755.17	2396968	-115310200	-2741.53	2396942	-115310100	-2700.52	2396857	-115310100	-2680.43	2396819	-115310200	-2622.38	2396875	-115310100	-2741	2396851
DS10	disgust	-115310000	-2524.16	2396669	-115310100	-2608.35	2396799	-115310100	-2674.47	2396782	-115310100	-2651.64	2396788	-115310100	-2646.77	2396745	-115310100	-2387.62	2396763	-115310000	-2441.8	2396747	-115309900	-2593.98	2396710	-115309900	-2648.59	2396696	-115310100	-2417.01	2397041	-115309800	-2754.93	2396969	-115310200	-2731.22	2396951	-115310100	-2703.56	2396851	-115310100	-2676.87	2396811	-115310200	-2609.19	2396867	-115310100	-2733.34	2396850
DS11	disgust	-115310000	-2533.77	2396668	-115310100	-2598.81	2396791	-115310100	-2655.56	2396781	-115310100	-2627.22	2396793	-115310100	-2626.33	2396742	-115310000	-2406.71	2396736	-115310000	-2461.19	2396726	-115309900	-2598.14	2396715	-115309900	-2658.61	2396714	-115310100	-2417.09	2397000	-115309800	-2738.17	2396985	-115310200	-2713.06	2396939	-115310200	-2666.24	2396857	-115310100	-2651.28	2396823	-115310200	-2594.33	2396867	-115310100	-2702.55	2396857
DS12	disgust	-115310000	-2520.24	2396654	-115310100	-2601.31	2396787	-115310100	-2665.86	2396775	-115310100	-2641.01	2396786	-115310100	-2643.19	2396737	-115310100	-2391.32	2396742	-115310000	-2453.93	2396728	-115309900	-2594.82	2396701	-115309900	-2653.72	2396698	-115310100	-2424.97	2397030	-115309800	-2737.18	2396964	-115310200	-2722.84	2396949	-115310200	-2681.12	2396854	-115310100	-2664.19	2396814	-115310200	-2604.28	2396864	-115310100	-2714.14	2396849
DS13	disgust	-115310000	-2524.04	2396661	-115310100	-2599.95	2396789	-115310100	-2651.07	2396785	-115310100	-2634.11	2396782	-115310100	-2630.69	2396743	-115310000	-2405.34	2396739	-115310000	-2460.93	2396726	-115309900	-2591.88	2396711	-115309900	-2646.49	2396702	-115310100	-2415.99	2397013	-115309900	-2728.64	2396969	-115310200	-2722.32	2396928	-115310100	-2678.58	2396845	-115310100	-2659.5	2396809	-115310100	-2598.99	2396856	-115310100	-2727	2396847
DS14	disgust	-115310000	-2517.83	2396688	-115310100	-2592.88	2396791	-115310100	-2648.09	2396775	-115310100	-2625.91	2396781	-115310100	-2623.05	2396741	-115310100	-2398.95	2396756	-115310000	-2458.37	2396739	-115309900	-2588.6	2396710	-115309900	-2642.65	2396701	-115310100	-2423.48	2396996	-115309800	-2722.5	2396934	-115310100	-2705.45	2396918	-115310100	-2674.18	2396836	-115310100	-2653.18	2396802	-115310100	-2592.56	2396850	-115310100	-2704.81	2396831
DS15	disgust	-115310000	-2502.62	2396646	-115310100	-2598.5	2396771	-115310100	-2662.44	2396760	-115310100	-2638.58	2396744	-115310100	-2620.58	2396713	-115310100	-2355.86	2396744	-115310000	-2425.34	2396718	-115309900	-2588.71	2396690	-115309900	-2651.2	2396677	-115310100	-2405.25	2397036	-115309800	-2755.48	2396954	-115310200	-2727.53	2396947	-115310200	-2681.96	2396838	-115310100	-2652.19	2396796	-115310200	-2594.71	2396858	-115310100	-2723.24	2396827
DS16	disgust	-115310000	-2516.68	2396664	-115310100	-2595.54	2396783	-115310100	-2649.44	2396767	-115310100	-2626.62	2396773	-115310100	-2623.78	2396733	-115310100	-2395.55	2396732	-115310000	-2460.09	2396718	-115309900	-2579.02	2396696	-115309900	-2634.69	2396690	-115310100	-2423.81	2397002	-115309800	-2722.74	2396939	-115310200	-2716.79	2396927	-115310100	-2667.43	2396836	-115310100	-2650.78	2396802	-115310100	-2597.1	2396849	-115310100	-2697.49	2396825
DS17	disgust	-115310000	-2514.37	2396638	-115310100	-2606.41	2396769	-115310100	-2661.52	2396759	-115310100	-2640.28	2396762	-115310100	-2641.32	2396718	-115310100	-2381.3	2396711	-115310000	-2449.32	2396701	-115309900	-2584.66	2396671	-115309900	-2642.9	2396667	-115310100	-2374.89	2397036	-115309800	-2734.36	2396964	-115310200	-2731.84	2396940	-115310200	-2684.98	2396833	-115310100	-2659.39	2396793	-115310200	-2599.54	2396854	-115310100	-2720.93	2396828
DS18	disgust	-115310000	-2530.67	2396634	-115310100	-2552.42	2396771	-115310100	-2626	2396764	-115310100	-2592.14	2396761	-115310100	-2594.99	2396721	-115310100	-2384.41	2396698	-115310000	-2449.61	2396694	-115309900	-2606.44	2396688	-115309900	-2660.2	2396686	-115310100	-2383.05	2396989	-115309800	-2723.05	2396952	-115310200	-2668.91	2396932	-115310100	-2647.43	2396836	-115310100	-2632.2	2396801	-115310200	-2578.94	2396846	-115310100	-2685.91	2396839
DS19	disgust	-115310000	-2511.03	2396634	-115310100	-2560.26	2396754	-115310100	-2629.11	2396741	-115310100	-2591.12	2396752	-115310100	-2596.12	2396700	-115310100	-2367.47	2396699	-115310000	-2423.45	2396693	-115309900	-2580.26	2396673	-115309900	-2632.78	2396668	-115310100	-2386.14	2397003	-115309800	-2721.87	2396963	-115310200	-2720.32	2396934	-115310100	-2660.65	2396826	-115310100	-2637.76	2396782	-115310100	-2551.95	2396851	-115310100	-2700.91	2396813
DS02	disgust	-115310000	-2516.92	2396643	-115310100	-2598.95	2396758	-115310100	-2657.18	2396744	-115310100	-2633.07	2396750	-115310100	-2634.04	2396704	-115310000	-2390.23	2396726	-115310000	-2455.78	2396706	-115309900	-2582.34	2396672	-115309900	-2643.46	2396665	-115310100	-2376.17	2397018	-115309800	-2730.66	2396930	-115310200	-2707.38	2396903	-115310100	-2669.37	2396815	-115310100	-2645.21	2396778	-115310200	-2576.38	2396847	-115310100	-2713.47	2396822
DS20	disgust	-115310000	-2515.11	2396628	-115310100	-2573.39	2396753	-115310100	-2634.34	2396748	-115310100	-2601.21	2396753	-115310100	-2607.03	2396701	-115310100	-2374.64	2396713	-115310000	-2426.48	2396705	-115309900	-2585.73	2396673	-115309900	-2635.71	2396671	-115310100	-2385.17	2397006	-115309800	-2694.38	2396950	-115310200	-2712.72	2396925	-115310200	-2667.62	2396823	-115310100	-2643.73	2396781	-115310200	-2593.95	2396827	-115310100	-2703.28	2396816
DS21	disgust	-115310000	-2498.17	2396629	-115310100	-2563.28	2396748	-115310100	-2628.67	2396731	-115310100	-2596.16	2396734	-115310100	-2594.78	2396688	-115310100	-2368.92	2396702	-115310000	-2421.68	2396688	-115309900	-2569.66	2396658	-115309900	-2623.16	2396658	-115310100	-2383.14	2397002	-115309800	-2715.86	2396943	-115310200	-2709.63	2396921	-115310200	-2651.4	2396816	-115310100	-2630.16	2396770	-115310200	-2575.39	2396832	-115310100	-2699.89	2396804
DS22	disgust	-115310000	-2518.61	2396635	-115310100	-2557.85	2396748	-115310100	-2615.81	2396747	-115310100	-2581.02	2396748	-115310100	-2584.43	2396701	-115310100	-2388.49	2396697	-115310000	-2444.35	2396690	-115309900	-2585.84	2396677	-115309900	-2637.92	2396672	-115310100	-2372.23	2396956	-115309900	-2696.82	2396921	-115310200	-2673.04	2396908	-115310100	-2644.2	2396816	-115310100	-2627.91	2396773	-115310100	-2559.39	2396816	-115310100	-2678.44	2396807
DS23	disgust	-115310000	-2498.38	2396616	-115310100	-2564.02	2396733	-115310100	-2614.85	2396732	-115310100	-2592.97	2396735	-115310100	-2596.56	2396685	-115310100	-2348.5	2396686	-115310000	-2411.96	2396678	-115309900	-2561.74	2396660	-115309900	-2615.24	2396651	-115310100	-2379	2396992	-115309800	-2723.95	2396937	-115310200	-2712.53	2396924	-115310200	-2659.14	2396805	-115310100	-2633.2	2396764	-115310200	-2557.35	2396825	-115310100	-2689.72	2396797
DS24	disgust	-115310000	-2483.16	2396612	-115310100	-2582.69	2396743	-115310100	-2636.78	2396732	-115310100	-2614.49	2396738	-115310100	-2617.5	2396690	-115310100	-2334.98	2396689	-115310000	-2405.2	2396672	-115309900	-2555.76	2396641	-115309900	-2615.2	2396637	-115310100	-2376.36	2396998	-115309800	-2715.4	2396926	-115310200	-2711.42	2396900	-115310200	-2672.64	2396808	-115310100	-2642	2396769	-115310200	-2574.59	2396830	-115310100	-2707.65	2396798
DS25	disgust	-115310000	-2493.35	2396619	-115310100	-2561.26	2396727	-115310100	-2607.86	2396725	-115310100	-2587.37	2396724	-115310100	-2589.76	2396681	-115310100	-2375.28	2396685	-115310000	-2432.59	2396676	-115309900	-2556.87	2396655	-115309900	-2609.47	2396651	-115310100	-2384.81	2396971	-115309900	-2688.85	2396920	-115310200	-2690.57	2396897	-115310100	-2645.21	2396800	-115310100	-2624.57	2396756	-115310200	-2570.52	2396799	-115310100	-2674.76	2396786
DS26	disgust	-115310000	-2489.68	2396611	-115310100	-2578.31	2396728	-115310100	-2628.84	2396718	-115310100	-2603.87	2396723	-115310100	-2607.14	2396680	-115310100	-2347.16	2396691	-115310000	-2412.62	2396674	-115309900	-2559.74	2396645	-115309900	-2617.64	2396640	-115310100	-2366.34	2396993	-115309800	-2705.78	2396912	-115310200	-2697.33	2396885	-115310200	-2649.77	2396794	-115310100	-2625.98	2396755	-115310200	-2568.97	2396808	-115310100	-2680.42	2396779
DS27	disgust	-115310000	-2479.45	2396590	-115310100	-2564.21	2396717	-115310100	-2619.71	2396709	-115310100	-2593.18	2396714	-115310100	-2601.56	2396660	-115310100	-2335.76	2396678	-115310000	-2406.96	2396659	-115309900	-2554.91	2396638	-115309900	-2617.47	2396633	-115310100	-2344.38	2396998	-115309800	-2723.42	2396915	-115310200	-2708.94	2396904	-115310200	-2657.75	2396798	-115310100	-2638.96	2396752	-115310200	-2565.92	2396802	-115310100	-2700.76	2396776
DS28	disgust	-115310000	-2495.58	2396611	-115310100	-2556.16	2396731	-115310100	-2620.87	2396725	-115310100	-2585.95	2396727	-115310100	-2601.91	2396685	-115310100	-2359.42	2396684	-115310000	-2423.61	2396674	-115309900	-2554.29	2396646	-115309900	-2601.03	2396639	-115310100	-2372.15	2396944	-115309900	-2684.36	2396894	-115310200	-2674.81	2396869	-115310100	-2634.97	2396784	-115310100	-2617.09	2396749	-115310100	-2559.74	2396786	-115310000	-2681.17	2396777
DS29	disgust	-115310000	-2482.22	2396600	-115310100	-2557.79	2396722	-115310100	-2611.49	2396708	-115310100	-2581.59	2396717	-115310100	-2586.26	2396675	-115310100	-2367.14	2396679	-115310000	-2418.19	2396670	-115309900	-2542.44	2396642	-115309900	-2588.38	2396636	-115310100	-2378.34	2396956	-115309900	-2682.01	2396895	-115310200	-2681.07	2396875	-115310100	-2637.64	2396787	-115310100	-2611.29	2396744	-115310200	-2559.62	2396796	-115310000	-2672.38	2396767
DS03	disgust	-115310000	-2480.01	2396568	-115310100	-2564.86	2396713	-115310100	-2616.69	2396709	-115310100	-2589.77	2396710	-115310100	-2591.85	2396653	-115310100	-2345.07	2396665	-115310000	-2408.34	2396654	-115309900	-2561.11	2396624	-115309900	-2621.38	2396616	-115310100	-2326.95	2396988	-115309800	-2696.9	2396933	-115310200	-2716.28	2396895	-115310200	-2656.92	2396784	-115310100	-2630.45	2396739	-115310200	-2577.75	2396797	-115310100	-2686.06	2396776
DS30	disgust	-115310000	-2477.79	2396590	-115310100	-2543.32	2396712	-115310100	-2593.29	2396705	-115310100	-2563.34	2396713	-115310100	-2572.78	2396668	-115310100	-2323.79	2396665	-115310000	-2383.81	2396651	-115309900	-2542.63	2396624	-115309900	-2590.68	2396617	-115310100	-2374.19	2396946	-115309800	-2692.48	2396900	-115310200	-2673.04	2396878	-115310200	-2625.17	2396783	-115310100	-2599.35	2396736	-115310200	-2538.99	2396790	-115310100	-2669.64	2396774
DS04	disgust	-115310000	-2468.93	2396570	-115310100	-2550.69	2396710	-115310100	-2620.2	2396694	-115310100	-2600.66	2396693	-115310100	-2600.72	2396646	-115310100	-2305.21	2396679	-115310000	-2382.26	2396659	-115309900	-2550.42	2396619	-115309900	-2619.14	2396598	-115310100	-2315.96	2396982	-115309800	-2708.96	2396895	-115310200	-2707.6	2396878	-115310200	-2659.71	2396768	-115310100	-2634.09	2396729	-115310200	-2564.18	2396786	-115310100	-2696.61	2396768
DS05	disgust	-115310000	-2468.3	2396574	-115310100	-2565.8	2396699	-115310100	-2627.81	2396683	-115310100	-2600.43	2396700	-115310100	-2604.64	2396639	-115310100	-2327.31	2396682	-115310000	-2388.13	2396661	-115309900	-2530.29	2396628	-115309900	-2587.53	2396608	-115310100	-2355.97	2396969	-115309800	-2705.1	2396891	-115310200	-2702.56	2396859	-115310100	-2648.26	2396744	-115310100	-2621.81	2396706	-115310200	-2547.78	2396781	-115310100	-2677.76	2396754
DS06	disgust	-115310000	-2444.93	2396537	-115310200	-2571.43	2396675	-115310100	-2633.77	2396663	-115310100	-2605.96	2396670	-115310200	-2610.53	2396611	-115310100	-2292.46	2396660	-115310000	-2361.95	2396639	-115309900	-2527.43	2396600	-115309900	-2595.95	2396582	-115310100	-2313.24	2397036	-115309800	-2721.98	2396933	-115310200	-2759.17	2396875	-115310200	-2687.18	2396754	-115310200	-2651.18	2396711	-115310200	-2595.78	2396796	-115310100	-2719.02	2396763
DS07	disgust	-115310000	-2461.91	2396567	-115310100	-2529.4	2396688	-115310100	-2598.48	2396685	-115310100	-2573.69	2396688	-115310200	-2570.53	2396636	-115310100	-2308.18	2396659	-115310000	-2371.52	2396638	-115309900	-2517.49	2396608	-115309900	-2589.14	2396600	-115310100	-2341.56	2396973	-115309800	-2719.76	2396893	-115310200	-2686.33	2396873	-115310200	-2634.34	2396774	-115310200	-2602.8	2396717	-115310200	-2541.71	2396787	-115310100	-2670.49	2396759
DS08	disgust	-115310000	-2461.99	2396559	-115310100	-2539.26	2396690	-115310100	-2610.14	2396686	-115310100	-2582.54	2396668	-115310100	-2581.32	2396629	-115310100	-2325.21	2396656	-115310000	-2384.33	2396638	-115309900	-2524.7	2396609	-115309900	-2589.79	2396604	-115310100	-2339.38	2396945	-115309800	-2702.86	2396896	-115310200	-2669.18	2396849	-115310100	-2623.28	2396765	-115310100	-2593.33	2396711	-115310200	-2532.05	2396768	-115310100	-2662.1	2396737
DS09	disgust	-115310000	-2450.21	2396557	-115310100	-2530.56	2396690	-115310100	-2604.67	2396670	-115310100	-2576.76	2396682	-115310100	-2580	2396632	-115310100	-2324.22	2396653	-115310000	-2382.74	2396634	-115309900	-2508.71	2396601	-115309900	-2574.34	2396591	-115310100	-2349.46	2396957	-115309800	-2698.01	2396878	-115310200	-2701.56	2396866	-115310200	-2637.13	2396742	-115310100	-2610.32	2396704	-115310200	-2541.34	2396769	-115310100	-2675.19	2396741
AG1	angry	-115310000	-2458	2396547	-115310100	-2516.8	2396688	-115310100	-2581.53	2396679	-115310100	-2554.49	2396686	-115310100	-2556.76	2396637	-115310100	-2315.41	2396641	-115310000	-2374.16	2396630	-115309900	-2532.11	2396603	-115309900	-2580.49	2396599	-115310100	-2347.95	2396932	-115309800	-2667.98	2396879	-115310200	-2654.99	2396864	-115310200	-2608.23	2396749	-115310100	-2583.4	2396706	-115310200	-2527.71	2396762	-115310100	-2649.3	2396738
AG10	angry	-115310000	-2446.9	2396553	-115310100	-2556.26	2396675	-115310100	-2608.56	2396663	-115310100	-2581.44	2396667	-115310100	-2587.23	2396629	-115310100	-2313.12	2396653	-115310000	-2376.09	2396634	-115309900	-2535.91	2396599	-115309900	-2599.23	2396593	-115310100	-2355.07	2396947	-115309800	-2673.26	2396857	-115310200	-2675.19	2396843	-115310100	-2619.32	2396732	-115310100	-2598.62	2396693	-115310200	-2531.16	2396739	-115310100	-2647.71	2396724
AG11	angry	-115310000	-2470.8	2396556	-115310100	-2538.47	2396682	-115310100	-2591.95	2396671	-115310100	-2560.96	2396682	-115310100	-2570.61	2396637	-115310100	-2330.18	2396645	-115310000	-2396.46	2396625	-115309900	-2534.69	2396604	-115309900	-2593.39	2396601	-115310100	-2347.17	2396909	-115309900	-2646.82	2396858	-115310200	-2646.44	2396828	-115310100	-2604.45	2396744	-115310100	-2594.19	2396710	-115310200	-2531.25	2396746	-115310100	-2641.07	2396735
AG12	angry	-115310000	-2472.74	2396565	-115310100	-2494.91	2396715	-115310100	-2568.03	2396677	-115310100	-2541.93	2396679	-115310100	-2549.79	2396634	-115310100	-2341.49	2396638	-115310000	-2391.14	2396630	-115309900	-2529.36	2396612	-115309900	-2584.6	2396612	-115310100	-2356.13	2396883	-115309900	-2631.13	2396846	-115310100	-2632.79	2396826	-115310100	-2599.34	2396736	-115310100	-2584.3	2396705	-115310100	-2526.66	2396737	-115310100	-2635.37	2396735
AG13	angry	-115310000	-2447.67	2396527	-115310100	-2524.12	2396678	-115310100	-2574.84	2396672	-115310100	-2546.09	2396676	-115310100	-2555.31	2396627	-115310100	-2298.53	2396623	-115310000	-2361.18	2396613	-115309900	-2531.62	2396593	-115309900	-2594.29	2396588	-115310100	-2328.57	2396930	-115309800	-2654.73	2396876	-115310200	-2670.87	2396855	-115310200	-2609.74	2396740	-115310100	-2584.55	2396697	-115310200	-2523.09	2396741	-115310100	-2647.34	2396723
AG14	angry	-115310000	-2459.45	2396553	-115310100	-2534.41	2396677	-115310100	-2585.76	2396664	-115310100	-2560.1	2396668	-115310100	-2561.33	2396632	-115310100	-2333.03	2396636	-115310000	-2386.67	2396625	-115309900	-2519.25	2396597	-115309900	-2577.66	2396591	-115310100	-2360.45	2396905	-115309900	-2644.01	2396843	-115310200	-2648.57	2396827	-115310100	-2599.59	2396728	-115310100	-2580.57	2396693	-115310100	-2532.24	2396731	-115310100	-2633.96	2396720
AG15	angry	-115310000	-2468.71	2396533	-115310100	-2484.45	2396675	-115310100	-2548.01	2396678	-115310100	-2513.11	2396674	-115310200	-2523.19	2396628	-115310100	-2331.17	2396598	-115310000	-2396.34	2396594	-115309900	-2527.11	2396593	-115309900	-2595.93	2396600	-115310100	-2314.22	2396893	-115309800	-2660.94	2396865	-115310200	-2589.5	2396847	-115310200	-2556.69	2396747	-115310100	-2546.29	2396701	-115310200	-2486.04	2396740	-115310100	-2606.07	2396738
AG16	angry	-115310000	-2442.44	2396514	-115310200	-2489.22	2396668	-115310100	-2543.07	2396664	-115310100	-2516.88	2396666	-115310200	-2518.13	2396615	-115310100	-2301.8	2396592	-115310000	-2370.51	2396585	-115309900	-2523.63	2396574	-115309900	-2591.95	2396576	-115310100	-2330.22	2396917	-115309800	-2644.26	2396870	-115310200	-2647.02	2396870	-115310200	-2585.28	2396747	-115310200	-2565.68	2396696	-115310200	-2497.41	2396755	-115310100	-2633.28	2396740
AG17	angry	-115310000	-2453.59	2396495	-115310200	-2491.01	2396659	-115310100	-2541.04	2396655	-115310200	-2520.78	2396654	-115310200	-2526.89	2396614	-115310100	-2294.16	2396597	-115310000	-2368.95	2396581	-115309900	-2528.44	2396574	-115309900	-2590.25	2396570	-115310100	-2323.43	2396912	-115309800	-2642.19	2396879	-115310200	-2637.4	2396880	-115310200	-2596.97	2396748	-115310200	-2578.17	2396702	-115310200	-2509.26	2396745	-115310100	-2637.38	2396741
AG18	angry	-115310000	-2465.17	2396532	-115310100	-2506.77	2396660	-115310100	-2559.92	2396657	-115310100	-2532.16	2396665	-115310100	-2540.83	2396626	-115310100	-2309.09	2396605	-115310000	-2377.73	2396596	-115309900	-2513.04	2396581	-115309900	-2577.25	2396582	-115310100	-2332.91	2396884	-115309800	-2638	2396844	-115310200	-2630.13	2396832	-115310100	-2595.04	2396738	-115310100	-2570.79	2396695	-115310200	-2517.81	2396730	-115310100	-2630.6	2396729
AG19	angry	-115310000	-2455.84	2396546	-115310100	-2509.62	2396653	-115310100	-2563.1	2396649	-115310100	-2535.91	2396653	-115310100	-2541.97	2396611	-115310100	-2300.53	2396596	-115310000	-2361.65	2396591	-115309900	-2518.09	2396575	-115309900	-2581.03	2396577	-115310100	-2327.6	2396891	-115309800	-2640.84	2396852	-115310200	-2642.11	2396836	-115310200	-2582.74	2396729	-115310100	-2563.28	2396683	-115310200	-2513.93	2396723	-115310100	-2619.66	2396715
AG2	angry	-115310000	-2448.74	2396537	-115310100	-2521.91	2396659	-115310100	-2573.33	2396655	-115310100	-2544.74	2396660	-115310100	-2555.34	2396618	-115310100	-2320.26	2396610	-115310000	-2376.29	2396602	-115309900	-2522.48	2396579	-115309900	-2572.02	2396575	-115310100	-2326.62	2396896	-115309800	-2644.92	2396835	-115310200	-2645.56	2396824	-115310100	-2608.22	2396725	-115310100	-2573.97	2396680	-115310200	-2519.18	2396722	-115310100	-2636.47	2396711
AG20	angry	-115310000	-2442.86	2396532	-115310100	-2508.94	2396662	-115310100	-2562.69	2396654	-115310100	-2536.64	2396658	-115310100	-2535.53	2396613	-115310100	-2308.26	2396626	-115310000	-2371.22	2396614	-115309900	-2526.83	2396592	-115309900	-2585.93	2396583	-115310100	-2338.62	2396891	-115309800	-2637.68	2396829	-115310200	-2633.99	2396825	-115310200	-2585.02	2396729	-115310100	-2564.23	2396681	-115310200	-2517.3	2396725	-115310100	-2627.47	2396713
AG21	angry	-115310000	-2446.75	2396525	-115310100	-2513.23	2396668	-115310100	-2577.86	2396662	-115310100	-2546.6	2396667	-115310100	-2548.29	2396611	-115310100	-2291.79	2396611	-115310000	-2362.18	2396590	-115309900	-2521.55	2396570	-115309900	-2587.17	2396566	-115310100	-2330.21	2396890	-115309800	-2639.78	2396845	-115310200	-2640.84	2396832	-115310200	-2596.36	2396722	-115310100	-2572.6	2396676	-115310200	-2509.24	2396723	-115310100	-2633.32	2396710
AG22	angry	-115310000	-2456.49	2396539	-115310100	-2513.32	2396679	-115310100	-2571.14	2396674	-115310100	-2542.23	2396679	-115310100	-2549.91	2396632	-115310100	-2321.04	2396597	-115310000	-2383.11	2396591	-115309900	-2514.13	2396582	-115309900	-2577.73	2396578	-115310100	-2333.63	2396867	-115309800	-2630.19	2396831	-115310200	-2625.27	2396809	-115310100	-2573.93	2396709	-115310100	-2559.69	2396683	-115310100	-2489.12	2396715	-115310100	-2608.97	2396712
AG23	angry	-115310000	-2463.37	2396537	-115310100	-2512.26	2396677	-115310100	-2570.26	2396668	-115310100	-2540.15	2396668	-115310100	-2546.28	2396626	-115310100	-2289.55	2396589	-115310000	-2370.5	2396579	-115309900	-2522.83	2396576	-115309900	-2594.05	2396572	-115310100	-2306.5	2396877	-115309800	-2641.41	2396842	-115310200	-2631.8	2396828	-115310100	-2575.38	2396714	-115310100	-2557.09	2396683	-115310200	-2495.36	2396715	-115310100	-2626.96	2396712
AG24	angry	-115310000	-2452.84	2396527	-115310100	-2513.54	2396674	-115310100	-2573.75	2396665	-115310100	-2543.47	2396677	-115310200	-2550.46	2396632	-115310100	-2283.07	2396572	-115310000	-2360.3	2396563	-115309900	-2531.21	2396561	-115309900	-2608.23	2396565	-115310100	-2298.11	2396874	-115309800	-2646.9	2396855	-115310200	-2632.08	2396844	-115310200	-2606.23	2396737	-115310100	-2582.88	2396696	-115310200	-2513.38	2396724	-115310100	-2642.05	2396724
AG25	angry	-115310000	-2440.08	2396525	-115310100	-2509.32	2396659	-115310100	-2582.7	2396655	-115310100	-2549.14	2396660	-115310100	-2560.32	2396614	-115310100	-2264.3	2396586	-115310000	-2344.48	2396574	-115309900	-2518.77	2396556	-115309900	-2599.83	2396552	-115310100	-2306.3	2396890	-115309800	-2659	2396841	-115310200	-2646.82	2396838	-115310200	-2609.37	2396725	-115310100	-2582.72	2396681	-115310200	-2511.57	2396720	-115310100	-2645.64	2396715
AG26	angry	-115310000	-2453.02	2396540	-115310100	-2498.67	2396659	-115310100	-2556.86	2396655	-115310100	-2530.48	2396656	-115310100	-2540.4	2396616	-115310100	-2299.26	2396612	-115310000	-2377.33	2396595	-115309900	-2506.4	2396583	-115309900	-2575.58	2396578	-115310100	-2325.9	2396868	-115309800	-2642.55	2396817	-115310200	-2628.56	2396825	-115310100	-2585.02	2396715	-115310100	-2560.03	2396682	-115310100	-2509.47	2396715	-115310100	-2629.18	2396703
AG27	angry	-115310000	-2440.48	2396524	-115310100	-2502.52	2396666	-115310100	-2559.8	2396656	-115310100	-2539.97	2396660	-115310100	-2541.03	2396611	-115310100	-2307.62	2396586	-115310000	-2379.96	2396572	-115309900	-2502.46	2396561	-115309900	-2568.69	2396560	-115310100	-2319.71	2396903	-115309800	-2638.84	2396856	-115310200	-2652.04	2396843	-115310200	-2603.56	2396717	-115310100	-2576.25	2396672	-115310200	-2518.92	2396715	-115310100	-2630.79	2396703
AG28	angry	-115310000	-2454.96	2396538	-115310100	-2526.11	2396651	-115310100	-2595.05	2396638	-115310100	-2564.5	2396646	-115310100	-2573.29	2396600	-115310000	-2291.45	2396679	-115310000	-2391.06	2396598	-115309900	-2531.63	2396570	-115309900	-2595.72	2396561	-115310100	-2352.99	2396879	-115309900	-2648.18	2396806	-115310200	-2653.26	2396798	-115310100	-2606.39	2396694	-115310100	-2592.75	2396665	-115310100	-2534.99	2396698	-115310000	-2640.38	2396688
AG29	angry	-115310000	-2441.64	2396549	-115310100	-2504.75	2396653	-115310100	-2554.34	2396649	-115310100	-2526.91	2396658	-115310100	-2532.53	2396609	-115310100	-2319.45	2396617	-115310000	-2385.13	2396604	-115309900	-2492.47	2396583	-115309900	-2553.28	2396573	-115310100	-2347.72	2396870	-115309800	-2631.01	2396820	-115310200	-2636.99	2396825	-115310100	-2591.93	2396723	-115310100	-2573.28	2396684	-115310100	-2523.76	2396722	-115310100	-2618.17	2396704
AG3	angry	-115310000	-2432.96	2396516	-115310100	-2523.88	2396653	-115310100	-2578.6	2396641	-115310100	-2552.58	2396646	-115310100	-2555.13	2396598	-115310100	-2300.79	2396600	-115310000	-2361.22	2396583	-115309900	-2516.7	2396566	-115309900	-2581.93	2396559	-115310100	-2323.64	2396926	-115309800	-2645.23	2396859	-115310200	-2661.58	2396825	-115310200	-2604.04	2396724	-115310100	-2583.62	2396674	-115310200	-2518.85	2396725	-115310100	-2647.78	2396710
AG30	angry	-115310000	-2474.57	2396535	-115310100	-2510.71	2396644	-115310100	-2570.95	2396643	-115310100	-2541.98	2396650	-115310100	-2549.46	2396614	-115310000	-2277.33	2396668	-115310000	-2391.49	2396585	-115309900	-2530.36	2396568	-115309900	-2586.73	2396591	-115310100	-2338.61	2396864	-115309900	-2667.95	2396833	-115310200	-2630.09	2396821	-115310200	-2596.28	2396725	-115310100	-2583.47	2396681	-115310200	-2516.97	2396719	-115310100	-2640	2396715
AG4	angry	-115310000	-2427.17	2396526	-115310100	-2515.1	2396667	-115310100	-2572.4	2396656	-115310100	-2545.48	2396661	-115310100	-2545.86	2396616	-115310100	-2282.66	2396625	-115310000	-2342.34	2396611	-115309900	-2509.81	2396574	-115309900	-2575.34	2396569	-115310100	-2323.37	2396903	-115309800	-2657.39	2396837	-115310200	-2652.28	2396838	-115310200	-2597.25	2396729	-115310100	-2572.97	2396686	-115310200	-2518.04	2396734	-115310100	-2640.11	2396712
AG5	angry	-115310000	-2451.23	2396542	-115310100	-2497.34	2396648	-115310100	-2546.02	2396641	-115310100	-2516.65	2396644	-115310100	-2527.22	2396601	-115310100	-2315.57	2396612	-115310000	-2368.92	2396604	-115309900	-2510.97	2396582	-115309900	-2568.14	2396579	-115310100	-2349.79	2396899	-115309800	-2635.86	2396850	-115310200	-2645.93	2396845	-115310200	-2576.7	2396716	-115310100	-2557.59	2396675	-115310200	-2502.46	2396719	-115310100	-2608.76	2396708
AG6	angry	-115310000	-2440.56	2396492	-115310200	-2519.79	2396659	-115310100	-2575.19	2396654	-115310200	-2553.29	2396657	-115310200	-2557.57	2396602	-115310100	-2279.71	2396611	-115310100	-2351.09	2396592	-115309900	-2520.21	2396572	-115309900	-2588.29	2396570	-115310100	-2303.58	2396950	-115309800	-2651.82	2396891	-115310200	-2680.6	2396850	-115310200	-2613.35	2396744	-115310200	-2587.63	2396693	-115310200	-2532.55	2396750	-115310100	-2654.29	2396728
AG7	angry	-115310000	-2442.79	2396544	-115310200	-2505.08	2396665	-115310100	-2567.04	2396653	-115310100	-2539.05	2396659	-115310200	-2533.92	2396608	-115310100	-2279	2396622	-115310100	-2343.84	2396610	-115309900	-2522.45	2396578	-115309900	-2597.89	2396577	-115310100	-2312.25	2396928	-115309800	-2667.25	2396866	-115310200	-2656.75	2396854	-115310200	-2601.17	2396738	-115310200	-2575.62	2396696	-115310200	-2517.95	2396741	-115310100	-2644.39	2396724
AG8	angry	-115310000	-2439.01	2396541	-115310100	-2515.54	2396667	-115310100	-2576.17	2396658	-115310100	-2544.59	2396657	-115310100	-2559.14	2396610	-115310100	-2301.57	2396616	-115310000	-2368.49	2396603	-115309900	-2497.73	2396582	-115309900	-2566.93	2396579	-115310100	-2329.36	2396924	-115309800	-2665.14	2396865	-115310200	-2658.63	2396838	-115310100	-2612.88	2396731	-115310100	-2591.78	2396694	-115310200	-2529.05	2396739	-115310100	-2648.67	2396722
AG9	angry	-115310000	-2445.43	2396528	-115310100	-2551.2	2396667	-115310100	-2605.63	2396652	-115310100	-2573.77	2396662	-115310100	-2576.78	2396615	-115310100	-2307.1	2396638	-115310000	-2369.57	2396621	-115309900	-2526.69	2396585	-115309900	-2591	2396580	-115310100	-2351.38	2396928	-115309800	-2663.85	2396848	-115310200	-2666.1	2396828	-115310100	-2606.21	2396723	-115310100	-2582.79	2396681	-115310200	-2517.39	2396731	-115310100	-2637.85	2396709
[truncated: 1,500 more columns]

## Sheet: PCA-fitted_used
ID	exp	PC 1	PC 2	PC 3	PC 4	PC 5	PC 6	PC 7	PC 8	PC 9	PC 10	PC 11	PC 12	PC 13	PC 14	PC 15	PC 16	PC 17	PC 18	PC 19	PC 20	PC 21	PC 22	PC 23	PC 24	PC 25	PC 26	PC 27	PC 28	PC 29	PC 30	PC 31	PC 32	PC 33	PC 34	PC 35	PC 36	PC 37	PC 38	PC 39	PC 40	PC 41	PC 42	PC 43	PC 44	PC 45	PC 46	PC 47	PC 48
SA01	sad	2684000000	-78112.1	438.955	-1312.19	-130.988	407.495	-52.4777	421.223	-70.6508	-106.835	-75.1608	-32.6436	-103.09	-216.601	114.807	42.174	78.1759	32.1431	109.739	20.922	-15.2075	60.1854	-138.589	-65.3081	-8.9133	133.639	-31.207	-98.0408	36.6828	-50.8607	-36.388	19.4953	-95.8419	53.3863	119.13	-118.69	-57.7357	42.0024	-16.8795	-83.2205	-25.0899	-30.8198	-18.8738	-35.8963	-103.067	-59.9379	22.286	-39.2711
SA10	sad	2684000000	-75191.6	533.511	-1096.87	-257.983	284.988	-35.695	71.9862	-90.6345	-128.194	-15.3021	-84.2545	-31.746	4.15624	38.4989	168.762	-67.1649	14.8896	-61.1446	-25.6036	3.509	15.2427	12.2089	-88.7656	44.3234	53.1498	10.2988	42.7581	19.4183	32.065	30.701	54.5534	26.0425	-89.1374	-83.8772	-20.2367	44.4708	33.7821	-49.5968	59.7751	-16.0886	86.5469	-11.0154	94.4779	9.16135	-2.24213	-28.7694	16.8201
SA11	sad	2684000000	-72325	747.549	-865.172	-194.304	-24.2077	-1.98099	-22.6589	110.77	-109.299	-142.78	48.2559	-126.951	31.3775	-73.2171	43.1959	-54.9494	41.2896	2.68092	34.6896	15.84	-38.4582	123.453	-28.4658	76.076	-74.1356	79.4948	17.4713	51.5196	-12.2452	-4.04635	40.1478	-0.350086	20.9011	-47.6509	42.768	40.007	-50.7056	47.7752	32.7415	39.8849	-13.1208	-13.211	12.9712	10.926	-9.62456	6.59989	0.442651
SA12	sad	2684000000	-69514.5	555.588	-747.087	-230.296	210.562	-11.0363	-99.0484	48.3472	-102.332	17.3734	-23.0637	-150.238	25.0734	-31.1696	90.0955	-121.429	-3.87772	-121.033	10.682	40.9464	33.3322	61.2161	-16.5583	-28.776	3.24302	-9.23934	32.9153	80.5992	21.2443	-8.17487	24.7005	-16.6012	-27.9972	-59.6992	-29.92	56.925	-68.6532	10.4922	34.023	74.217	32.9087	-38.2228	1.61117	-41.3149	-36.7202	14.1647	37.3241
SA13	sad	2684000000	-66757.9	628.771	-525.481	-122.661	93.709	-5.08508	-8.82684	41.954	141.581	13.0746	4.28978	-198.044	55.0264	34.5389	-31.0101	-53.5491	20.4347	-69.839	76.7745	-81.5045	115.918	5.72077	26.6937	88.088	-48.0645	83.0786	-48.3417	40.1181	13.0691	-53.8736	36.6663	19.5382	19.5965	17.4614	147.07	93.7002	-8.99888	15.7685	-12.0164	60.6331	-45.6335	-30.5448	-9.02473	-15.8411	17.7749	-8.18169	24.4035
SA14	sad	2684000000	-64015.6	965.558	-233.409	285.45	329.626	-23.9481	86.2147	46.2	-3.10453	118.899	-263.384	48.6123	55.1518	-14.6234	21.8625	86.7845	46.222	88.7788	56.9965	-43.1761	167.189	-77.6699	123.882	-4.78137	-35.7621	24.6521	-18.5988	-178.343	139.194	19.4557	14.0844	-16.2107	42.7427	56.2562	-25.6718	-31.4941	72.5351	-44.9724	-130.922	66.8943	-21.758	-36.0921	47.6641	-18.1082	51.1445	48.895	-33.2398
SA15	sad	2684000000	-61371.2	-120.043	-523.611	-208.241	285.571	-35.827	87.7976	-250.008	-221.232	99.66	-20.9836	-4.32223	104.301	60.9741	46.1219	64.3874	-20.8582	1.21715	-21.9923	-13.2484	-35.871	52.6988	1.19614	5.48405	121.011	-16.401	-33.5115	20.4435	146.311	22.0132	-75.9682	84.8265	-7.18234	-13.0691	-77.1023	-0.269467	54.6128	101.29	129.415	-111.452	-15.6068	29.4283	-105.652	7.48319	-31.1498	9.90077	-66.6721
SA16	sad	2684000000	-58736.7	652.575	-69.8852	44.6754	244.123	-15.1426	-167.024	63.547	86.0904	-54.6304	-99.165	-37.7971	-26.9665	-97.8208	-68.684	-14.0833	119.658	56.2892	21.3664	-177.573	-110.198	-7.94112	125.466	-37.0128	-39.4471	48.0887	129.063	-52.7692	22.561	-29.3887	56.0461	121.649	64.4402	-49.1645	73.975	-78.4883	-11.7832	-23.5642	73.8485	17.2249	-17.6869	11.6534	-8.35098	41.4821	-36.8819	34.7875	35.3276
SA17	sad	2684000000	-56161.6	-238.139	-270.996	-223.245	118.734	-33.1441	91.0294	115.214	-32.5248	-152.68	164.67	48.4044	-74.4645	192.643	-118.129	212.652	-94.0225	63.8627	22.715	-108.611	4.48679	118.481	-96.3589	-78.133	-18.3821	-19.2401	27.2393	-27.1832	-42.9132	37.0447	52.3138	-107.231	15.2273	-9.44317	72.2546	-27.5154	117.612	-57.5223	40.8243	-127.391	75.3632	-46.6521	116.204	129.91	22.9196	77.5104	-69.5541
SA18	sad	2684000000	-53634.9	327.822	44.8393	-13.4167	-422.378	33.2618	102.996	7.95113	-193.38	-298.793	140.085	-3.43563	-45.6709	-19.3754	89.0615	35.8457	-99.5951	22.9636	-59.4924	-3.15216	-32.6513	70.9797	-32.208	57.2605	-85.0168	-51.8397	22.1452	-59.0876	-54.3565	49.61	-32.824	-49.8388	106.625	52.9331	74.525	28.9509	-13.4167	-32.5094	-49.1997	-30.0322	-8.46527	14.2142	-23.3145	-51.5064	2.47665	-42.3874	61.0357
SA19	sad	2684000000	-51162.1	199.254	130.24	-4.10047	-279.455	48.0326	-263.285	52.2907	-97.24	15.697	148.555	47.4287	18.7682	-11.1452	-43.4962	-79.1505	53.4655	-84.3513	-1.01413	-17.0038	-7.82067	-52.3424	213.389	84.5108	-0.995302	13.838	58.1933	-6.93792	-75.1619	-56.3288	56.397	-73.8188	65.923	31.4578	-36.5541	-23.2144	-1.27644	-49.8784	-12.683	70.7443	42.4457	29.6439	-90.6367	-57.1637	5.76004	-15.9544	20.6745
SA02	sad	2684000000	-48708	-310.299	48.1184	75.7031	243.98	-48.6299	421.795	17.4801	144.793	-272.129	219.78	-109.506	-123.167	-62.5526	2.3628	58.839	15.2361	83.2304	-14.3715	-15.3032	18.282	-72.9784	-133.342	-77.5335	92.719	-65.4654	-89.4531	32.7426	-75.3654	17.2612	-81.8026	-20.4127	-8.59529	-3.28185	-42.9825	-103.743	-27.2327	-20.9792	-91.443	-25.8181	-30.9551	9.78637	13.5674	53.6426	32.769	-39.7892	50.9773
SA20	sad	2684000000	-46303.4	-115.797	261.668	-196.361	16.6353	10.3216	-423.951	69.0107	-39.0324	-62.249	-68.4728	68.9854	148.214	91.839	203.17	-90.442	-112.541	-37.5265	-54.3686	-82.3383	-36.0096	33.1496	-15.741	-116.072	-26.2042	-33.6061	-40.2171	9.10778	7.86951	0.79893	6.60957	-40.4602	-93.7508	-2.61481	2.84471	-42.5106	-116.666	41.7274	59.5815	75.9583	-49.8223	113.982	-3.58325	82.2723	-58.6245	22.0011	-92.4506
SA21	sad	2684000000	-43952.7	-200.277	315.073	-53.2807	-31.6272	23.5103	-310.618	-59.1228	-7.88128	-117.733	96.3215	6.57558	77.7854	122.793	52.6086	-40.2688	-22.1826	-24.0834	-26.0392	66.7579	-10.3392	35.827	32.5204	21.9758	-53.3522	8.35571	-14.8885	48.3868	-7.35581	11.4741	30.1488	-39.1226	-54.4104	-28.8277	52.0289	-25.9303	-74.9122	-5.1667	-47.8929	1.815	-7.77513	36.0888	15.5848	25.4628	-40.7143	46.5465	33.1573
SA22	sad	2684000000	-41649.3	418.649	681.01	555.665	121.726	31.5898	-56.6401	80.3781	-36.9776	62.5988	34.0296	29.8606	75.9682	-262.526	-120.516	123.475	-50.6858	146.74	65.6865	76.0485	69.4133	-21.7646	38.335	100.692	72.6297	-23.2331	26.5441	-49.0743	34.3255	30.1092	27.1986	-62.3227	23.8711	58.2516	29.9431	29.0411	11.341	118.569	53.4006	-13.8611	28.8288	53.3313	16.8784	16.5935	-40.8298	-72.853	14.2428
SA23	sad	2684000000	-39370.1	-370.106	452.012	-14.0756	-182.996	10.8562	-217.437	-87.329	-126.368	-124.696	-3.3704	129.91	24.2209	68.2286	99.0616	2.6543	-2.04952	9.22999	-51.7913	95.3898	3.74385	-39.1435	24.8732	36.8214	-71.4252	62.2292	62.8617	57.6048	-130.68	-41.5943	55.1166	-13.4563	-24.8468	62.3722	-100.483	74.2104	-55.5368	-63.5294	112.871	-26.3175	1.3024	-0.0167706	-16.9048	-9.57066	23.7644	-1.30823	71.1073
SA24	sad	2684000000	-37139.3	-530.86	493.405	-0.818477	17.3206	-2.36819	-165.649	-136.037	-86.5568	-123.486	-4.78742	195.162	55.3212	117.678	95.8397	75.7042	-113.003	-18.9574	-79.8391	24.0493	49.2492	0.53724	-0.0959618	44.0033	-19.0212	-63.6262	45.8029	74.7043	-39.9949	-49.6199	-7.01855	85.9496	-2.71249	134.2	-50.0247	38.5132	-63.9441	-51.1192	-8.63918	-39.1039	-97.7559	-82.1304	-72.5296	-2.88475	67.2452	-73.249	28.9663
SA25	sad	2684000000	-34918.4	188.034	856.559	228.217	82.7365	-7.20621	-383.504	117.667	43.7679	-56.1836	47.1108	7.75764	-90.8897	-110.913	-222.266	-78.1165	100.362	-1.95173	23.2254	-25.0426	-182.028	-76.1343	57.596	-43.2927	37.1844	27.8773	-25.7224	43.0078	39.2216	-65.8185	55.0704	-4.24468	1.06628	13.9238	52.8682	-24.9832	-24.574	13.167	-21.9263	-51.3656	12.738	-23.9778	12.5642	-7.66887	-62.4965	0.238667	-28.9124
SA26	sad	2684000000	-32791	-377.476	701.668	67.133	30.2654	17.1523	-299.563	-168.102	-74.3589	-159.06	54.3829	118.03	-0.00222783	-14.267	127.325	46.0207	-85.3699	46.2594	-68.0537	-36.3528	-123.123	-62.2776	1.96251	-25.4397	-154.308	3.09749	103.1	85.8209	-50.2755	67.7655	-54.2718	4.72351	-44.7337	14.9765	-21.6744	26.7047	63.2038	27.1887	-18.2963	5.65587	33.0825	52.6383	4.07044	-8.1785	59.2097	-16.8311	10.458
SA27	sad	2684000000	-30642.7	-816.497	607.893	36.6289	-28.6253	-11.3256	107.779	-211.926	-129.096	-35.4442	192.071	44.605	86.4457	101.948	-130.691	116.886	-151.349	-21.9978	22.4818	-28.8101	-44.3894	129.547	-26.7168	-57.123	21.7591	-6.89865	-108.908	-108.442	-81.4737	-47.1405	-28.248	-0.986183	-6.71385	-32.681	-78.6599	-13.0163	35.2506	58.1053	84.9508	-17.7903	-11.5225	-8.62928	13.0757	-51.8628	-66.1111	44.7106	-105.75
SA28	sad	2684000000	-28573.6	222.244	1095.28	571.934	105.633	14.3055	49.7343	73.1478	87.6876	86.0915	29.3018	70.9731	111.694	-161.458	75.6932	129.217	-38.1997	148.885	108.88	86.7603	129.569	-19.6614	70.059	-21.4709	-59.0293	8.55668	12.0923	-11.8646	-8.86303	15.2361	-17.7001	61.644	26.5243	-43.5677	-48.5782	-73.084	38.7849	18.0565	-82.1821	64.5513	-0.356928	21.0243	16.4164	-66.6457	-23.3497	-19.9166	-63.3028
SA29	sad	2684000000	-26524.3	66.6402	1105.72	266.959	105.268	-5.30178	-343.684	37.0997	90.5058	3.77256	-7.26308	-77.3663	-94.3173	-76.2718	-183.568	-10.9815	44.6754	-35.2605	78.1539	31.8813	-39.2414	-59.8246	14.4078	-6.34612	-25.8016	21.714	-23.4927	35.8732	-4.75662	-41.8583	12.2892	31.2851	-28.1886	-2.94701	39.5131	55.2288	62.7231	-8.38849	-33.374	-21.1255	-70.9489	2.94107	-1.65913	-12.3497	-13.8578	11.407	-9.37167
SA03	sad	2684000000	-24494.8	-1282.49	626.56	-185.867	-129.767	5.9378	267.74	596.651	62.5823	-84.1423	114.84	-85.1851	-180.268	-33.6292	73.6362	54.7712	-108.185	-3.59722	-16.6826	-16.1854	-128.843	1.55749	-71.2822	-45.936	3.7378	182.732	28.6055	15.3681	-1.59709	5.98708	-28.8739	84.4712	-13.4002	91.19	-29.1258	9.68792	21.8075	28.9168	-21.12	100.528	-10.8613	50.2172	22.825	30.1411	96.0707	26.0227	-8.69803
SA30	sad	2684000000	-22502.7	-335.258	993.069	126.28	-215.633	-6.68272	-202.587	-295.24	-91.806	-44.5027	23.133	90.5586	-69.3308	-29.0642	21.8042	-29.7242	-42.8868	21.7448	-26.0227	50.193	-1.36114	-103.81	100.89	43.0045	71.7475	-2.17723	-24.4244	-20.2455	-1.01091	63.2005	-59.6607	7.40443	-28.7166	-31.3687	19.2874	7.50013	-18.5218	5.90964	-11.8877	37.1382	-1.1396	-47.0437	-23.4564	-23.5323	55.3883	32.109	26.8796
SA04	sad	2684000000	-20572.2	-1430.44	603.438	135.19	168.938	-21.6733	390.764	126.764	-139.436	21.01	41.3336	8.08665	-209.374	-55.9273	8.22052	-38.7937	-152.086	-107.008	-50.6418	129.91	-19.5096	-5.4692	113.08	-157.135	-3.60525	-64.3467	48.5199	-81.2229	89.5279	34.0824	-36.7224	45.8854	-49.0479	-7.58461	39.6649	52.2434	-57.5355	-50.8695	-2.89883	-34.1495	95.2765	32.9934	-68.6763	-16.7893	-68.4013	-85.5129	12.9448
SA05	sad	2684000000	-18647.2	-886.424	867.658	81.0942	178.673	-32.5039	146.058	-176.066	143.792	-72.5241	116.6	-50.0225	167.607	87.0463	51.9651	-118.492	159.907	-85.0575	148.159	-48.6552	-15.1932	-126.467	-86.1003	51.1236	-5.55852	-25.9556	-52.1741	-121.924	19.2258	47.9776	-41.437	27.9125	-71.2965	-97.922	-4.10586	-36.0591	-43.4203	-161.667	42.4127	-7.73773	10.4911	-37.5672	66.8778	33.5434	81.0887	-53.4765	40.1137
SA06	sad	2684000000	-16739.8	-2173.71	388.795	-319.957	459.261	23.9525	-88.2442	374.055	-1.37566	593.549	44.0187	155.034	-171.05	-74.8099	118.855	53.6547	9.78461	82.3911	-104.38	-57.1879	-45.2408	-44.0836	32.8295	190.366	-60.8476	-127.6	-69.0723	-120.703	-100.187	-63.5976	-37.5177	-3.58809	70.7168	-135.179	35.1087	48.0579	1.31593	20.6063	-19.3831	-24.2429	-19.536	-44.2068	20.5161	5.2525	7.36241	61.666	-23.0703
SA07	sad	2684000000	-14875.3	-1271.38	712.624	-42.1047	-53.8505	-3.59557	116.127	124.146	-320.254	-6.68228	17.5857	-134.563	-16.0006	-138.512	-43.1684	-148.511	89.9657	-87.5435	-166.639	188.969	170.61	60.9532	44.418	-90.7071	50.8541	-11.0572	41.833	63.8792	58.8731	-29.2281	77.4092	15.0029	-4.65531	51.9948	-25.1207	-39.7914	-19.7406	-10.9162	-61.4427	-84.7913	36.1548	-5.20168	131.098	8.71981	94.0544	79.6466	-1.83678
SA08	sad	2684000000	-13061.4	-844.118	886.919	89.793	-52.8253	-24.6213	187.55	-279.323	-83.2403	-92.719	170.434	-13.4255	190.597	-15.6904	-19.2423	-122.221	78.9965	-51.1995	82.6881	-44.2343	3.20331	9.98855	36.0239	32.5908	7.57075	16.5088	-103.586	-82.4945	80.6674	-67.1561	6.2205	7.14593	51.9332	-13.8479	-1.21044	-18.1181	24.2814	-5.80558	50.7199	4.39296	-32.6205	38.4483	-28.9311	57.2968	31.3599	-38.1073	77.5808
SA09	sad	2684000000	-11260.7	-979.704	828.685	-12.6852	114.62	-8.5206	51.2138	-253.627	-42.5623	-42.0585	139.777	-131.956	225.544	-18.6582	-90.42	-8.89163	24.0603	6.4955	38.1799	85.5129	-73.5812	94.7573	22.9834	-0.748121	114.147	68.277	-46.948	53.4512	-46.2319	-88.8569	12.6368	-8.37056	-72.1787	-66.3938	-78.9052	-53.4171	80.6564	74.6856	-55.4741	11.5544	-31.4908	-57.6719	17.0357	-30.4337	-21.7734	-15.8114	7.02339
AG01	angry	-12205000000	-1.6078	-0.10527	4.6202	3.0847	-9.8773	34.092	-5.8263	-13.734	-45.503	30.037	-35.699	7.0095	26.077	-62.873	59.919	265.96	133.15	-231.07	5.2941	25.342	-42.322	-5.6727	20.059	-22.406	22.211	-6.8576	-67.424	3.5838	-16.914	79.597	42.603	28.843	9.6427	2.1233	-7.8124	2.5496	-16.839	0.90087	2.7608	10.095	6.3857	-7.8041	-6.0274	-2.8843	22.259	7.5153	-8.8743
AG10	angry	-12205000000	-0.14311	-0.45541	1.5098	-4.5612	0.78463	-9.981	-3.3379	-4.5293	-11.204	9.1571	-6.2702	14.215	5.656	-9.1333	13.103	43.257	24.146	-49.346	16.364	5.7367	-11.467	-9.6447	20.967	-3.0908	15.607	-13.289	-62.247	-0.029859	-27.855	80.4	68.921	35.852	5.8713	4.0149	-11.086	11.877	-11.52	-0.6819	-5.0183	0.95968	16.584	-14.978	-18.104	2.706	21.162	19.805	-16.638
AG11	angry	-12205000000	0.79177	6.8149	2.1601	11.659	-19.698	-294.38	2.8641	-2.0315	-5.8269	4.5289	1.2365	16.826	-1.5855	11.108	7.8458	-19.944	-8.8136	5.952	8.9493	-0.52364	-3.7388	10.936	3.1054	5.8349	-6.5153	-0.38371	-8.4074	-1.3259	1.3089	-0.31751	-4.6024	4.3375	1.5694	-6.6465	11.961	21.698	-2.8033	-15.532	-8.2145	10.379	-4.0709	14.231	-10.399	-43.092	39.724	13.904	-17.906
AG12	angry	-12205000000	1.0004	-2.7418	-1.1914	-1.0929	-7.2322	-111.1	8.4474	0.87367	-3.6154	-7.736	12.004	34.055	-11.171	25.262	-11.397	-88.273	-31.937	45.202	22.804	-9.9358	5.789	0.077906	16.386	-6.0594	-7.2255	-10.74	-75.153	-8.0178	-35.578	98.294	77.527	51.438	12.136	10.401	-7.7516	31.705	-5.8438	-5.3641	-13.094	5.2726	11.896	-4.9556	-25.192	-22.481	35.796	20.707	-27.547
AG13	angry	-12205000000	-0.20694	-0.86908	-1.6293	0.87995	-18.792	-285.72	-0.50871	1.3728	0.83006	8.0989	5.5997	12.64	-1.3315	4.3644	-5.3318	-25.021	-3.3985	2.3378	15.902	0.73971	1.5529	-2.42	14.555	-3.9619	2.8175	-6.3164	-81.353	-3.2487	-37.096	104.97	75.738	52.644	13.194	21.005	-16.668	6.9288	-2.6318	17.993	-7.857	1.3121	8.2315	-3.9809	-16.35	0.79745	3.0805	-6.1555	-0.83466
AG14	angry	-12205000000	-0.90996	17.919	6.9813	8.737	-43.491	-718.13	-17.994	-1.4254	-7.6119	26.424	-12.53	-0.453	13.192	-28.381	26.482	108.46	49.724	-95.953	11.72	17.737	-21.385	-11.262	25.129	-6.1304	18.632	-11.378	-57.736	-1.4932	-25.951	72.594	56.336	26.367	-0.18371	4.7623	-14.71	4.0548	-11.957	5.6078	-2.5757	0.59417	14.675	-9.4267	-11.43	10.197	4.0675	9.686	-2.957
AG15	angry	-12205000000	-0.31996	-7.5561	-0.1408	-8.5993	11.403	258.39	2.7646	-1.4113	-8.895	-3.0329	-18.107	-10.06	3.2296	-2.359	0.34897	33.379	5.1803	-18.603	7.7454	7.0973	9.9438	-8.331	-5.3552	0.30839	4.542	-5.2931	18.765	-5.523	22.179	-34.916	-15.113	-11.808	-6.1433	-15.549	-6.981	-7.8782	9.6835	-8.6372	2.4857	-5.1409	10.426	-8.9449	3.7996	2.1661	-7.3268	2.8466	-1.1641
AG16	angry	-12205000000	0.30261	6.3475	0.25475	5.8435	-31.88	-544.62	-8.0593	0.88521	-1.6181	6.782	9.2631	18.335	-6.3338	5.2641	-11.696	-35.287	-4.5079	7.0068	15.488	-0.82393	0.30818	-3.3231	12.656	-2.9716	2.3671	-6.2442	-77.436	-5.837	-37.068	98.048	74.533	44.146	14.151	12.845	-13.536	11.5	-8.9231	9.2131	-9.8354	0.86965	7.7543	-5.0913	-22.095	3.0786	11.881	2.2844	-1.5723
AG17	angry	-12205000000	-0.2626	-8.9003	-6.0734	-5.7347	10.515	245.15	-3.563	6.5109	1.3651	-2.173	11.333	-3.6939	2.1232	-6.3226	-13.331	-33.568	-1.0509	27.067	-10.509	-0.25535	0.5323	-3.2059	-2.6785	-1.7464	-2.8665	8.5849	-17.442	8.9486	-16.17	18.485	18.811	6.3504	17.107	18.27	0.77903	-9.399	11.979	20.335	-1.7048	-0.4632	-12.561	0.31875	1.5783	30.807	-24.572	-25.226	16.029
AG18	angry	-12205000000	-0.72185	18.825	7.0734	13.831	-22.456	-383.25	-12.1	-2.6014	-3.4032	8.3214	-14.774	-10.733	17.374	-17.65	38.801	84.207	21.141	-47.481	-0.43591	24.216	-12.799	5.6104	0.14181	10.107	7.6621	5.5727	67.174	8.9928	52.339	-121.18	-79.267	-51.776	-18.726	-26.422	11.157	5.3448	1.3012	-29.525	-6.2489	13.415	-0.34987	10.268	-4.2083	-38.803	38.728	17.616	-24.513
AG19	angry	-12205000000	-0.35785	14.375	3.1271	13.408	-4.0532	-244.48	1.7929	4.357	20.795	-5.3624	3.5576	-0.54299	-4.136	30.803	-26.813	-103.19	-68.511	87.797	-7.372	-7.7538	28.53	6.8541	-24.552	17.468	-4.0486	7.9519	77.029	0.068107	43.714	-107.83	-90.828	-20.124	-32.456	-20.123	-23.685	-18.43	3.8762	-40.255	5.5913	-0.024648	0.45791	16.649	5.2252	-50.79	20.248	10.881	-19.014
AG02	angry	-12205000000	-0.21326	-8.7515	0.030548	0.16651	-8.4362	91.836	-5.6542	-13.873	-37.415	24.588	-21.74	5.3463	23.418	-67.947	64.829	259.02	141.67	-224.85	-0.08415	25.083	-51.943	-2.6866	25.005	-25.545	5.1599	-1.3936	-68.249	4.9471	-28.373	98.418	61.39	19.241	27.785	17.651	21.154	12.872	-11.47	14.128	-5.3388	6.4395	-12.754	-7.1271	0.14426	11.079	-0.16876	-7.0559	8.2823
AG20	angry	-12205000000	0.85588	-3.2184	-4.7134	-1.7437	11.564	-86.366	8.8181	5.431	29.911	-36.412	26.824	30.855	-36.315	66.333	-79.26	-290.23	-132.05	218.43	19.51	-28.307	56.683	-13.331	-4.0796	9.433	-21.474	-8.1263	-40.261	-22.772	-33.013	68.621	62.886	66.254	-3.1647	10.991	-26.787	10.541	2.7081	0.13171	-4.92	-7.3075	23.728	2.1952	-35.384	-9.3821	17.547	5.1337	-24.099
AG21	angry	-12205000000	0.56267	3.3169	-0.36594	0.13682	3.4119	-17.312	11.867	12.838	22.85	-15.384	19.017	6.012	-15.909	37.058	-34.344	-163.43	-73.015	125.72	-3.9449	-23.396	26.119	0.58187	-9.2378	5.4397	-16.81	1.6594	6.8943	-5.4541	-8.8826	-2.2338	6.5209	15.075	-2.5728	10.009	0.087828	-2.1892	5.9625	8.0065	-5.0707	-2.0168	-5.8746	6.1703	5.6933	-2.956	-10.906	-13.476	1.2397
AG22	angry	-12205000000	-0.72048	20.017	6.504	17.752	-39.116	-665.91	-14.383	5.923	11.642	19.582	-4.0629	-17.366	8.4915	-8.9163	16.111	50.775	11.576	-25.099	-3.485	13.549	-1.2736	-2.7862	-6.7432	3.3944	0.84542	-0.68018	40.023	2.0169	26.42	-50.49	-34.489	-25.517	-3.5957	-7.4006	2.3256	-5.937	4.5413	2.3782	-0.26651	-1.9001	-4.3114	-0.41922	6.8859	-3.8636	-9.3594	-8.4938	6.3567
AG23	angry	-12205000000	0.56967	8.2828	1.9235	8.058	0.20033	-95.318	-4.0388	5.0642	14.274	-9.971	8.2865	-9.1473	-5.5117	13.985	-19.186	-89.66	-40.754	87.264	-14.871	-16.211	21.728	12.561	-25.635	13.479	-13.356	12.598	76.856	1.0908	34.991	-108.12	-74.325	-50.491	-6.9637	-10.631	24.106	-8.8188	13.48	-7.0406	10.371	-0.92731	-7.9046	9.7016	24.357	-3.385	-16.19	-10.127	3.8466
AG24	angry	-12205000000	0.51102	-3.3708	-0.74474	-11.432	9.451	148.75	0.51509	7.8662	10.392	-4.9449	8.6125	-5.2309	-1.2366	-1.0249	3.3809	-30.373	-0.91621	29.157	-6.9883	-3.1576	-3.7051	1.5402	-3.3726	-2.8056	-8.0112	8.1511	-0.86402	6.3356	4.4426	-17.499	6.7131	-27.495	11.983	3.2873	12.481	-4.6817	4.5903	15.117	4.8874	2.3614	1.4144	-10.565	15.192	50.371	-35.429	-12.066	14.258
AG25	angry	-12205000000	1.1192	11.064	0.072898	10.81	-28.302	-505.4	-2.4963	11.49	22.537	-2.6159	29.561	10.387	-11.195	30.268	-38.458	-150.4	-55.789	110.17	-13.026	-22.721	17.256	1.0445	-16.01	2.7544	-19.068	2.9143	-0.95775	-4.8182	-16.102	14.69	6.5547	10.695	3.2471	12.071	6.8668	-0.49464	2.8465	7.5751	3.3626	-3.7491	-9.5793	7.1382	4.5368	9.5346	-22.213	-14.815	12.884
AG26	angry	-12205000000	-0.07519	0.86225	0.2205	-2.8059	-3.3722	-60.847	-5.3023	9.2946	8.8842	1.8123	6.1167	-9.4095	0.26364	-3.7576	-0.83491	-16.549	-4.6948	26.998	-2.9221	-3.2024	10.034	-1.7184	-11.622	-2.5257	-10.208	2.5563	21.387	1.3388	8.6302	-21.886	-1.8461	-20.926	13.935	3.59	10.406	-1.8938	13.752	14.72	7.3501	-6.922	4.5574	-10.278	16.097	44.049	-35.271	-16.517	14.972
AG27	angry	-12205000000	-0.018612	0.62787	3.1359	-7.0462	15.096	251.63	-4.4236	5.889	1.8981	8.0536	-9.2105	-31.25	7.8743	-16.702	11.695	64.322	22.395	-17.748	-20.56	3.1294	0.12667	5.1318	-19.225	2.4657	-0.11638	10.59	81.021	9.6285	35.31	-101.19	-72.054	-64.007	2.346	-6.8783	23.376	-20.519	15.578	14.622	13.499	-13.052	-6.7682	-5.0325	35.542	39.148	-53.787	-24.931	31.815
AG28	angry	-12205000000	-0.47668	16.738	5.9706	11.172	-40.486	-620.65	-19.137	6.4982	5.2885	29.565	-4.2012	-26.805	14.255	-28.329	20.832	115.48	46.318	-71.542	-15.661	15.737	-25.861	-2.5255	3.4395	-2.8147	6.201	6.2088	31.28	9.3284	5.4933	-26.844	-22.882	-31.635	1.556	2.3242	9.2204	-15.782	2.0776	16.02	6.5074	-8.5402	-10.12	-4.5628	15.21	33.304	-32.428	-15.513	24.29
AG29	angry	-12205000000	0.87993	11.193	1.8926	10.147	-29.41	-531.17	1.9017	9.1998	14.785	6.857	27.041	7.4262	-17.881	23.167	-29.454	-98.181	-39.41	71.285	-10.783	-18.455	7.3771	2.7967	-7.0043	-1.8379	-14.627	-0.033235	-1.8613	-7.3754	-24.51	41.557	20.769	12.865	8.9917	13.194	1.7075	-2.0038	-3.7356	20.348	7.0358	-11.089	-10.25	-1.5398	2.15	31.135	-21.768	-8.8125	21.8
AG03	angry	-12205000000	0.060835	-23.557	-8.2778	-12.89	38.634	715.25	18.251	-6.0599	-10.969	-24.813	2.2744	0.37987	-0.86375	-7.2363	13.732	32.764	28.318	-39.331	-1.2051	-0.46388	-7.3768	-0.9107	2.1743	-24.217	1.7277	-0.62289	-27.675	4.2084	-6.8533	41.973	27.976	13.912	2.7719	5.8963	-0.51098	0.38898	-4.2441	7.1163	-7.5069	5.7984	-21.905	0.56306	-6.5708	-10.661	-2.3864	-13.808	0.46409
AG30	angry	-12205000000	0.67881	9.2152	1.6134	10.483	-11.145	-244.13	-0.52761	6.1015	21.014	-15.314	9.7926	-7.6788	-8.3212	25.949	-15.264	-71.891	-50.845	82.363	-11.591	-10.968	17.065	17.653	-22.628	12.699	-13.731	13.117	92.891	0.33481	43.256	-128.19	-91.013	-57.548	-22.825	-24.787	8.0951	-4.3328	1.2244	-25.838	5.9716	4.3934	-3.8423	9.2925	4.418	-17.172	10.092	11.782	-9.9959
AG04	angry	-12205000000	-1.4253	-10.388	-0.4641	-9.7627	37.905	728.41	-3.1337	-10.491	-31.823	-3.4366	-28.911	-31.682	27.094	-53.96	68.633	245.78	110.65	-185.75	-12.417	29.184	-41.323	-4.0383	11.874	-20.13	20.7	-1.3181	16.423	13.886	27.766	-39.325	-24.71	-40.352	-7.5175	-15.281	5.8803	-7.1137	-7.4499	-3.9695	-2.3833	9.0878	-8.8296	-8.7878	12.911	1.6326	-4.4962	6.9011	0.1876
AG05	angry	-12205000000	0.4073	-9.3108	-4.5356	-8.5721	17.526	239.74	-4.171	-6.4974	-8.1038	0.76217	3.7257	2.8306	-2.7265	-19.378	-13.212	26.468	23.257	-33.005	-2.2567	2.1423	-11.835	-16.975	11.598	-3.0872	9.9343	-3.7163	-34.442	-3.706	-37.235	71.144	42.56	22.426	11.418	20.101	4.8773	-3.4096	-2.63	12.959	2.8024	-13.957	-7.8428	-2.3879	3.0166	29.467	-20.923	-6.5033	21.188
AG06	angry	-12205000000	0.85928	-50.49	-18.221	-37.491	102.22	1642.2	37.252	-9.0023	1.2355	-47.046	12.474	13.933	-26.708	48.382	-55.633	-186.75	-76.137	130.24	14.429	-34.003	33.719	2.9872	-11.588	2.7057	-13.954	-2.9671	-36.052	-13.663	-27.234	63.478	48.194	44.422	13.826	14.055	-15.095	3.5072	9.405	8.7667	3.9225	-11.894	5.092	-4.6665	-3.9911	16.798	-11.104	-11.995	7.8775
AG07	angry	-12205000000	-0.81789	-4.0491	-0.90812	-4.493	39.156	600.91	4.3091	-19.093	5.6961	-25.183	-19.82	-11.727	2.7615	12.148	16.376	7.8245	-27.726	16.556	8.0096	8.3471	-0.95293	11.007	7.8053	28.59	18.197	-4.8561	53.922	5.4508	47.642	-108.47	-90.291	-29.528	-46.076	-31.247	1.6928	9.4726	-19.788	-32.765	-14.051	27.648	22.351	18.807	-14.833	-86.904	76.243	47.04	-43.111
AG08	angry	-12205000000	-0.76995	-2.416	1.8187	0.7221	9.6457	195.33	3.7535	-6.885	-10.884	12.221	-22.698	-13.702	6.9343	-5.2459	6.4989	87.442	10.311	-46.85	-6.0308	11.586	-1.7507	5.1018	-6.3653	9.4588	12.165	2.4719	73.325	2.9053	35.988	-93.855	-91.156	-31.334	-25.836	-26.934	-13.748	-15.115	3.6795	-28.99	10.834	-5.5709	1.4189	10.082	8.8563	-31.261	15.653	21.818	-2.2049
AG09	angry	-12205000000	0.53717	-9.4198	-1.6437	-10.667	10.236	267.1	12.12	-1.9605	-6.525	6.6351	1.3049	9.2321	-7.5174	5.1226	-14.374	-22.39	-8.2776	13.087	-2.0729	-9.4486	0.96749	4.9472	1.1999	5.1921	3.2432	1.8385	0.57146	0.20037	-10.643	10.077	-5.457	7.6742	4.5294	5.31	2.1996	-4.4409	3.1505	2.6615	6.7048	-6.0711	-8.0081	5.1305	8.9724	7.3633	-8.1529	-2.4251	14.942
FE01	fear	2441000000	-15712	255.58	-436.22	63.806	-246.08	13.788	116.17	-136.24	14.124	127.77	-67.05	144.46	-156.89	2.5243	-35.122	2.8135	109.23	53.768	86.526	46.766	33.703	-43.927	15.763	58.387	61.606	-15.501	4.1675	49.568	20.405	-21.949	7.1841	32.174	-98.197	-23.772	81.903	16.835	-82.375	51.557	-43.437	37.86	65.125	2.6687	-31.437	55.335	-31.802	-10.14	-43.067
FE10	fear	2441000000	-13736	68.157	-523.66	-295.99	3.1055	15.158	-197.74	-77.072	-115.91	-61.392	75.74	-20.315	65.319	30.283	-21.367	49.846	-21.578	29.13	-63.477	138.91	-27.166	77.01	-62.577	62.458	10.688	-26.762	53.352	-32.677	-33.85	41.859	-68.647	55.551	5.069	-6.3956	-35.232	64.202	26.243	-82.88	-49.641	-5.9232	-48.771	-25.451	-103.68	68.37	-18.863	-22.551	-47.433
FE11	fear	2441000000	-11808	699.88	-265.53	165.69	-86.66	25.645	79.637	91.544	80.231	156.32	51.878	42.552	-26.263	-102.34	-85.306	19.512	29.851	9.5618	24.182	-60.899	-55.271	-2.1663	54.54	31.324	6.8299	-83.23	49.767	-40.131	-1.8359	23.375	-10.262	87.921	-40.274	9.0718	-72.878	-41.756	-25.209	-57.561	54.728	-35.889	-3.9093	8.0209	-1.2873	-28.472	21.672	-36.086	22.855
FE12	fear	2441000000	-9933.3	689.71	-266.13	-60.827	-28.186	7.5629	-213.18	175.28	-39.132	2.4583	-49.217	-94.565	-86.606	-46.532	-236.71	14.188	-17.605	-18.995	-8.3947	1.1247	-82.833	0.037355	34.968	27.479	-107.59	-137.3	-13.28	8.6008	11.904	13.633	-0.032517	-43.742	-98.425	51.625	-79.797	-6.523	-12.149	39.435	14.652	-5.1356	26.266	-28.235	8.5543	-45.255	32.396	15.037	72.888
FE13	fear	2441000000	-8109.7	630.45	-304.72	-121.91	-95.023	10.41	-157.78	102.17	153.49	-44.827	54.443	-9.3975	-41.484	-25.33	-139.46	-15.483	18.048	-38.133	-123.97	-73.216	-52.533	-46.617	36.631	-34.078	6.2313	-54.005	79.703	-82.582	38.753	39.852	-1.3628	17.975	-1.7693	-43.065	-5.9154	-157.45	-35.097	45.82	-67.941	-30.732	21.245	-10.043	-16.753	25.902	26.328	-59.43	-0.72972
FE14	fear	2441000000	-6372.2	197.43	-501.15	-48.366	-195.09	-0.62576	147.24	-240.53	-58.064	84.072	-130.88	-54.041	35.592	-64.553	-6.0944	-63.023	-130.87	-34.486	-8.6758	-1.5153	-127.85	6.2209	42.5	11.951	-83.645	31.298	-88.954	-52.484	95.213	-9.905	-50.142	49.44	81.479	-40.984	52.263	-46.746	-6.754	-8.0721	-27.422	24.284	16.724	-76.853	-6.4714	-0.2077	43.157	8.6309	51.863
FE15	fear	2441000000	-4681.3	376.22	-443.33	151.62	72.31	6.039	-49.187	42.326	213.41	152.73	132.52	78.123	-2.4179	5.1637	-37.788	40.544	41.028	13.759	-57.856	-59.596	73.857	-15.148	48.819	-80.329	-96.378	116.86	-88.511	1.0971	122.95	13.903	-77.374	-1.8472	-0.84136	27.247	-2.0084	56.432	20.215	47.078	-9.3232	-32.97	-23.115	-23.898	6.1884	-21.249	46.589	40.766	34.514
FE16	fear	2441000000	-3043.2	357.92	-452.16	-17.816	-69.655	12.794	-71.131	-49.035	139.4	136.77	169.57	44.147	54.233	-94.38	-68.865	-21.053	-85.245	-101.16	-58.318	20.025	-23.499	-2.8778	-21.115	-69.275	-69.774	39.51	-16.269	-14.006	-74.742	-48.382	30.182	-90.368	15.662	50.033	50.76	22.459	83.192	57.054	-34.837	3.6483	-95.91	28.121	-15.325	-30.819	42.554	15.942	44.25
FE17	fear	2441000000	-1455.3	362.74	-423.03	-175.69	-282.35	13.846	-29.432	-34.15	-8.0936	-30.974	-44.136	-182.89	-101.37	-50.48	-36.114	58.929	-102.89	-2.8603	-45.31	-5.9801	-8.7919	102.96	11.411	80.796	0.48816	46.748	-47.081	19.99	-39.124	58.999	-119.54	75.191	-41.588	-54.513	26.51	-7.2888	-60.2	-18.047	-61.604	61.803	20.388	26.948	51.562	39.14	-9.4345	-0.14154	-3.1894
FE18	fear	2441000000	48.022	70.625	-568.26	-120.43	115.36	-20.576	91.041	345.55	276.89	-451.34	-350.26	257	93.557	-80.166	29.686	-127.7	91.925	-41.663	23.732	58.307	-209.71	87.962	80.757	43.654	62.946	26.507	-55.794	-49.903	-136.09	-36.968	-71.688	50.144	-46.242	-73.756	-52.738	4.3852	13.238	85.472	6.4034	-70.902	39.174	89.281	42.912	-16.482	95.953	4.7806	-71.917
FE19	fear	2441000000	1538.9	500.45	-390.47	70.182	-250.28	40.502	223.03	7.8766	45.136	128.89	228.55	189.35	114.04	-32.088	116.7	-107.68	21.469	-98.536	7.1325	7.5851	18.694	8.1436	13.902	-102.31	-8.8011	-8.833	11.648	-67.525	-14.896	-54.092	-10.021	15.197	12.071	59.116	-46.101	-17.517	32.523	51.138	6.4977	24.367	-90.44	71.742	11.017	-16.627	-37.02	89.67	1.3102
FE02	fear	2441000000	2943.8	356.32	-418.33	-10.391	13.103	13.78	-97.486	-51.105	222	117.27	64.391	49.305	-89.033	22.877	-86.32	-16.804	74.704	5.9677	-61.262	33.647	38.722	-48.583	-0.12187	-28.958	42.338	27.664	40.478	85.341	-54.723	56.339	-54.168	-0.17283	-52.267	-58.656	37.501	0.64261	1.9811	64.941	-7.4524	-9.2265	49.128	-68.612	-6.9934	-3.8671	4.7817	-90.91	-51.465
FE20	fear	2441000000	4298.2	154.73	-508.05	-105.09	-76.021	33.151	-72.315	-186.84	-14.336	113.72	-57.698	-19.473	10.296	-8.0374	8.5329	-47.479	-85.306	-73.695	-39.079	8.062	-130.36	-68.202	-14.092	-24.718	-145.31	-6.2845	17.895	-44.882	8.0377	6.7271	-40.03	-46.428	78.302	-44.793	-19.017	-6.0008	16.091	53.315	-32.97	-53.018	85.987	22.014	10.083	41.873	57.99	-33.57	-7.9287
FE21	fear	2441000000	5605.8	342.49	-420.77	-43.83	-61.835	16.41	-87.336	-16.861	76.342	140.75	218.27	125.08	6.8394	20.834	26.521	-37.498	35.248	-66.603	-97.946	12.395	49.984	-54.773	80.387	-47.215	-26.549	33.348	9.5868	-0.5696	-18.269	59.055	-36.16	-75.79	36.963	-15.972	-78.919	1.9748	76.838	-23.957	-34.942	-26.528	63.628	77.486	8.683	-30.154	4.5561	-61.406	-41.41
FE22	fear	2441000000	6865.1	960.55	-154.81	412.18	-31.598	-0.019621	246.37	229.08	-169.31	15.37	1.6592	-63.982	109.25	28.143	-46.506	48.074	-51.689	23.366	-21.484	67.292	24.208	-124.15	-24.671	33.197	8.3114	-14.108	45.575	-52.429	-10.987	29.339	5.7472	-0.9086	4.0898	-83.472	11.982	62.835	-50.827	32.667	28.323	24.329	-14.312	4.5194	33.672	-7.0883	25.964	-2.8183	2.2327
FE23	fear	2441000000	8069.8	197.07	-476.77	27.047	-149.51	12.488	192.58	-187.3	-57.503	49.358	84.748	149.49	-45.748	-57.71	-14.679	15.94	185.83	80.961	57.573	47.442	-48.653	-86.006	-83.38	-78.112	-55.858	-32.424	-38.868	-57.954	76.137	-50.766	0.24321	79.187	-57.446	-1.747	3.7406	25.913	-15.681	24.951	59.493	-7.0356	-57.127	60.63	36.689	4.4384	-17.927	3.465	-48.044
FE24	fear	2441000000	9194.9	164.83	-462.59	-103.99	-135.38	9.8382	35.221	-81.847	116.76	-6.1747	17.623	228.57	-64.227	-2.6372	-20.808	19.49	-43.906	-60.426	-65.09	31.252	81.179	-50.377	6.7828	-37.152	-73.85	21.831	46.058	22.429	-29.366	-29.55	11.56	86.503	-65.904	-7.6173	34.277	10.557	43.907	48.022	-18.805	29.41	-9.679	48.304	-25.28	37.655	33.513	33.616	54.999
FE25	fear	2441000000	10304	189.58	-448.68	-40.714	-233.94	21.434	164.87	-211.46	124.97	153.55	63.986	80.242	29.842	-65.552	45.384	25.291	-60.111	67.521	8.9028	-27.833	-99.98	-79.443	62.72	-48.143	51.646	-30.662	90.675	-26.058	-79.259	-38.378	20.948	38.542	-86.944	100.4	37.084	-69.455	-13.759	21.53	-13.564	-26.692	-35.999	17.016	49.583	21.868	16.899	15.95	18.67
FE26	fear	2441000000	11367	402.16	-360.89	167.64	-106.61	-1.3834	202.65	-132.31	29.66	186.08	32.688	109.75	-34.242	-59.927	78.504	-44.741	34.423	27.984	37.202	42.079	-58.396	-31.736	-72.449	-39.721	-24.927	-16.627	14.999	80.594	-70.29	-60.39	96.335	31.643	-20.352	16.384	-5.4043	25.604	-59.646	11.963	19.973	36.364	41.66	32.904	53.551	-59.419	-58.05	21.877	-38.865
FE27	fear	2441000000	12346	258.1	-416.26	41.815	-27.424	26.936	75.861	-15.137	116.95	49.23	297.77	120.34	86.207	43.905	106.84	-11.926	68.993	109.24	-74.662	100.53	-30.519	-30.108	20.256	-64.429	-77.983	25.071	-111.1	64.735	61.972	68.733	-46.995	-73.678	-28.719	-77.313	68.578	24.15	-50.429	-48.796	-12.327	-70.905	-58.516	34.768	8.1522	-65.089	-40.748	38.478	0.24047
FE28	fear	2441000000	13312	561.88	-266.79	196.73	48.174	9.2631	86.47	101.57	147.16	224.07	148.38	63.119	85.79	-36.654	-30.258	28.767	-22.465	65.782	-35.654	-43.357	-96.479	-23.681	79.826	-81.325	20.939	-45.606	7.3442	45.542	36.605	-23.617	29.768	70.854	90.238	-73.817	-75.689	32.481	-44.738	-126.55	-5.8564	46.774	-26.529	23.137	42.069	-8.9359	-9.1351	-27.667	-39.497
FE29	fear	2441000000	14196	840.22	-90.324	189.71	-61.84	-5.9228	81.107	240.88	-132.03	80.149	-60.233	-140.37	-5.4464	196.86	-66.456	-24.342	77.07	-41.811	24.476	84.303	11.084	-38.24	22.501	-14.974	-18.415	78.806	5.3749	-55.35	-88.204	20.198	-63.069	114.12	-2.1406	-53.892	14.641	-7.5026	35.457	-114.91	39.323	-4.6131	-19.034	36.781	37.094	33.19	4.7713	47.163	39.732
FE03	fear	2441000000	15061	-16.266	-491.22	-292.47	-211.56	19.484	-86.869	125.73	203.39	-43.889	170.42	-64.742	124.02	-31.157	34.542	-48.18	-105.37	-125.76	17.455	58.873	76.177	-6.6981	51.97	65.296	15.307	-26.893	-78.164	-18.492	-18.357	-75.566	-22.453	50.755	-4.4183	45.034	60.778	-83.833	-14.933	13.289	-0.74431	-46.98	-4.5719	-50.325	-4.5605	27.629	-7.1541	-44.864	-17.234
FE30	fear	2441000000	15848	35.082	-425.09	-292.74	-455.5	-0.27138	-72.696	311.58	120.37	-142.39	2.4684	84.447	-2.9157	77.987	18.721	-1.8381	-44.982	45.628	159.18	30.873	10.511	67.345	103.36	-15.578	178.23	-49.024	-1.038	22.896	72.105	30.864	76.19	-5.7573	-2.8662	-102	-8.0491	81.203	100.39	47.6	-48.276	-20.721	-109.29	9.3886	30.757	16.343	56.603	-42.538	75.292
FE04	fear	2441000000	16621	-39.022	-445.47	-164.15	-151.82	5.151	133.21	-262.52	-27.955	57.457	-6.7334	-73.322	136.28	21.364	-6.6005	-27.102	-90.23	-44.83	-33.426	30.478	-127.28	33.029	34.655	38.259	26.137	-0.27752	-36.891	-92.462	-30.599	-57.705	15.378	-15.608	-27.847	16.632	8.7249	2.3946	45.614	-20.45	-122.55	32.899	-9.9105	-74.874	-30.325	-35.8	-3.9257	-29.618	20.831
FE05	fear	2441000000	17315	-8.4624	-399.69	-328.6	-42.931	-2.918	-258.22	198.13	115.58	-68.091	56.458	61.942	65.542	149.97	-20.811	66.595	-5.5879	114.67	44.412	88.8	39.579	45.769	186.31	-78.937	89.592	-230.62	-3.9993	-21.639	90.204	8.3932	-23.855	7.3212	-44.239	35.162	-74.615	36.599	31.893	-53.812	0.10217	7.1732	11.021	-41.131	19.383	44.523	-36.761	-22.563	21.023
FE06	fear	2441000000	17992	-722.04	-679.57	-457.46	59.612	-0.52479	-38.343	123	-77.703	180.69	143.15	43.406	235.98	-5.3641	-189.96	-4.952	-30.171	-83.23	138.49	80.148	35.983	-15.508	-40.588	61.551	-65.978	-40.092	82.024	82.654	56.016	65.722	-32.675	23.066	65.096	99.164	-31.535	-126.01	-47.14	-44.944	-1.359	91.328	61.588	-51.654	9.0859	41.187	56.37	25.434	-73.463
FE07	fear	2441000000	18626	34.288	-372.2	-273.43	-126.01	17.83	-256.29	-65.53	-56.679	36.191	45.757	-12.692	-48.725	94.53	-4.6687	21.097	90.093	79.853	-39.986	194.01	-68.455	-47.737	-40.015	-43.113	-27.846	-13.168	50.41	-43.384	-56.268	13.43	23.18	-63.256	3.2134	37.572	24.771	-37.797	60.336	-92.895	73.156	-65.048	-13.308	20.833	-27.24	30.829	-6.874	10.245	22.345
FE08	fear	2441000000	19177	-78.092	-389.46	-288.62	-121.49	9.1155	-216.43	-138.11	-47.981	81.661	-35.572	-208.91	2.9983	4.4387	-98.312	41.354	7.3731	95.808	-9.4498	191.6	-74.079	-21.308	0.54342	-19.335	7.84	112.81	-75.295	-40.543	-41.534	-33.199	-5.6308	29.988	-31.411	-23.38	21.753	-86.521	9.1785	-74.198	25.811	1.9362	44.002	-57.587	-55.428	-24.974	20.22	32.159	0.80043
FE09	fear	2441000000	19716	-125.72	-412.62	-205.39	-237.04	26.754	-0.79198	-115.82	-31.771	-33.453	110.36	-19.499	70.204	-106.25	-114.78	101.02	-50.363	93.027	-61.56	44.196	-41.252	-8.6268	28.816	0.85535	-66.695	-19.529	40.03	46.444	-53.096	-11.398	8.3097	19.237	-69.108	-27.843	-41.852	123.06	-16.221	2.216	-26.58	69.896	42.048	-23.488	-25.721	77.945	83.043	5.2001	-15.506
HA01	happy	2441000000	20210	332.29	-207.15	337.57	60.411	7.0762	232.25	-141.92	-2.046	191.41	-92.529	15.875	11.678	-72.757	92.506	-52.866	-40.388	-19.97	72.164	4.6322	-85.621	112	-32.847	-21.459	-73.903	-39.882	5.8581	96.582	-32.738	-39.907	94.23	-70.767	45.343	29.099	-24.928	-38.766	22.467	-17.921	77.918	-79.237	46.389	-22.584	-37.352	-22.45	42.171	-21.209	64.017
HA10	happy	2441000000	20689	-36.657	-379.24	-104.88	369.81	-31.806	-289.53	-184.72	-31.811	-78.337	15.64	-79.581	-105.81	-140.12	-3.5516	-24.586	-75.277	-54.919	1.4923	-9.5524	132.22	-45.536	39.49	-22.448	44.473	42.519	-23.673	-39.701	-77.981	-15.298	-49.381	39.832	102.3	1.5239	66.861	-38.438	39.354	6.586	101.8	61.422	-48.269	27.679	-17.325	17.91	5.9501	-24.398	-21.367
HA11	happy	2441000000	21088	-95.066	-375.46	-246.46	107.94	-19.293	-175.72	-7.8015	-20	-204.91	24.473	12.513	26.499	-128.63	92.614	-25.875	-125.75	-81.342	74.075	26.478	101.89	-69.074	32.805	16.539	39.83	-0.7844	0.55976	-25.607	-44.719	-34.344	68.787	-4.4849	100.18	-68.184	-5.6959	32.23	75.412	-56.824	-9.565	-53.844	-12.545	15.877	-3.7609	-60.798	14.368	-43.759	-32.498
HA12	happy	2441000000	21444	228.4	-196.04	-28.535	198.62	-19.402	-226.14	21.115	24.022	-82.957	-81.684	-158.6	-133.45	-128.67	-59.296	-0.15565	-75.168	-66.684	10.764	-7.4297	98.129	30.927	-47.294	17.82	63.686	-104.14	-116.22	-74.594	6.587	6.6316	-93.121	1.6956	-43.496	11.783	-66.42	-98.273	-44.264	37.924	88.875	65.986	-4.7939	103.64	-2.6255	-57.885	-0.038661	-34.098	45.336
HA13	happy	2441000000	21787	369.51	-110.35	113.98	306.75	6.8389	-109.34	50	100.11	67.452	-47.22	-143.27	58.32	-80.954	-95.738	94.075	-61.396	19.828	-93.541	-52.038	8.858	83.203	-18.669	86.974	44.691	-36.532	26.712	-48.172	26.097	-17.399	62.044	-101.65	-43.61	35.965	-29.128	48.509	-123.37	-5.5895	20.524	-82.643	-20.443	73.59	-33.265	8.5032	92.78	9.8072	44.148
HA14	happy	2441000000	22086	847.73	123.06	279.51	190.09	-4.6633	113.64	157.17	-310.13	-16.665	-139.46	-143.12	25.58	128.88	12.038	-30.335	4.3478	-50.232	82.781	41.643	-1.875	-158.21	33.689	29.285	-22.814	13.944	14.752	-95.642	-55.145	6.0354	-37.155	-114.06	-28.795	99.232	15.283	54.128	36.457	38.171	22.069	-6.632	-51.906	-1.0288	-3.7523	1.792	-11.998	0.059935	-46.105
HA15	happy	2441000000	22334	-119.59	-319.9	-77.857	192.13	-27.316	-95.889	-133.05	-50.542	-184.79	-71.401	-49.187	-166.49	-175.26	2.4072	55.802	-87.711	-4.8019	54.589	16.32	122.22	-23.385	-19.697	59.877	-0.10291	8.1157	-45.724	8.5434	-40.45	-39.692	-41.403	97.003	33.627	33.398	62.169	-12.367	4.2546	-59.013	50.536	-29.277	-62.144	47.312	99.917	30.672	-33.214	10.978	17.937
HA16	happy	2441000000	22544	398.53	-60.735	276.69	311.82	0.38998	-69.145	130.35	-51.396	54.007	21.505	35.502	73.428	79.927	-58.045	75.603	-46.376	34.188	-128.64	-14.388	34.484	36.83	-68.999	77.659	74.352	87.294	24.498	1.4327	12.629	-16.447	104.97	-20.119	-25.144	11.207	-24.879	-7.5953	-14.621	-32.345	-9.1986	-10.289	52.411	70.157	-11.568	53.764	-47.205	-18.364	38.114
HA17	happy	2441000000	22738	-105	-287.6	-20.241	258.99	-37.597	-195.5	-130.78	-198.26	-150.88	56.803	46.369	-81.676	-65.254	6.3637	47.855	174.01	181.78	37.694	0.78826	1.6898	72.979	-123.91	-43.685	-99.978	1.5013	-88.483	-69.353	83.631	-44.282	-20.165	0.65756	39.283	81.668	-27.193	35.785	-138.67	8.6675	-31.791	56.146	-23.824	-48.94	8.8242	70.869	32.921	-49.009	17.41
HA18	happy	2441000000	22855	-265.93	-292.38	-319.22	309.46	-16.419	-316.05	195.69	-159.34	-181.32	-24.296	98.932	0.63251	-145.14	67.647	-50.792	124.09	118	260.52	-76.04	-30.118	117.06	10.737	-210.84	139.75	78.626	-5.2741	-114.75	-10.363	-13.89	-25.28	-54.641	-43.698	-6.7129	23.799	77.212	-23.769	-23.356	-17.696	19.151	-14.915	-47.298	-97.928	1.7941	31.661	55.656	36.782
HA19	happy	2441000000	22964	446.54	-6.6901	330.01	13.209	-8.4079	141.11	-25.082	-248.49	72.741	117.22	104.83	3.6702	15.661	133.36	-36.371	-48.639	-39.551	60.677	-31.229	-2.0416	53.305	-10.835	-55.031	22.34	-46.541	13.94	47.281	-63.204	-25.637	-70.927	26.019	34.101	56.357	11.163	10.612	-17.042	106.59	9.5213	37.924	17.629	-74.699	10.91	8.5694	-49.167	16.199	93.296
HA02	happy	2441000000	23059	225.57	-89.593	149.57	170.26	-9.7605	5.6641	-65.314	118.16	-45.025	103.72	-55.011	66.718	-138.74	96.797	21.779	-57.543	35.618	-163.16	-51.459	70.648	123.55	58.479	-0.65722	-14.446	97.266	36.761	-75.46	-33.633	49.467	47.136	-60.812	38.076	-11.35	5.2877	23.835	-0.64394	-33.679	5.5297	-19.061	26.794	-44.391	38.28	-0.56466	-28.571	-29.882	-7.5305
HA20	happy	2441000000	23080	345.72	-14.486	243.11	82.457	-15.744	-20.592	79.274	-264.67	-51.704	144.22	113.83	-84.59	23.553	-12.539	-15.7	58.931	-43.265	-56.859	-93.756	45.364	35.317	77.044	98.794	66.47	44.667	-46.261	15.654	31.291	-9.2352	-93.586	6.1481	-94.625	79.617	-22.296	-3.6256	77.829	96.435	1.1228	-9.1788	60.48	-55.824	0.82885	47.283	-25.198	-59.792	19.612
HA21	happy	2441000000	23089	513.53	103.27	312.89	193.52	-14.426	36.598	112.69	-146.53	27.176	-123.55	-6.2475	24.026	190.92	34.535	-45.125	-54.934	-149.58	-30.811	-24.442	69.082	-50.786	-80.594	17.882	-24.352	17.197	15.756	-36.887	-20.394	-37.477	-22.285	42.538	14.462	25.726	-100.14	12.49	-8.025	-11.885	-56.641	-23.198	-49.341	13.082	-10.749	57.281	-5.1141	51.093	-0.04064
HA22	happy	2441000000	23088	369.05	8.0007	376.07	19.489	19.085	45.172	134.17	-182.37	67.947	145.85	56.58	34.078	68.456	8.7276	21.823	-80.916	-28.716	-79.067	-69.138	2.8076	-17.06	25.332	97.514	91.437	-29.181	-21.253	57.261	36.026	-3.6081	-3.4667	46.463	-17.826	-78.336	8.2405	43.269	11.759	-25.376	54.016	-20.871	-16.008	-38.203	-53.134	1.5647	46.657	123.12	-17.732
HA23	happy	2441000000	23011	733.46	186.65	539.62	-34.331	29.7	251.21	142.87	-357.65	-51.211	34.165	-64.7	66.788	-31.809	15.019	41.505	-67.374	70.658	16.554	80.957	-12.783	-59.016	51.726	55.393	86.608	-16.093	52.182	-23.729	-70.472	20.945	18.124	-81.951	4.266	-76.748	76.385	44.895	-126.67	57.226	82.908	-37.192	-42.959	-19.349	-74.174	-25.784	47.901	-8.3565	-19.898
HA24	happy	2441000000	22922	221.66	-23.139	305.41	-363.03	-2.6927	181.44	7.5677	-255.62	-82.95	221.12	149.99	-126.14	-36.428	79.938	7.0097	45.733	-13.147	4.0758	-48.22	4.9044	27.539	-56.122	136.22	-17.058	-31.892	-76.996	9.593	-12.866	-59.932	31.227	71.755	-141.68	36.752	70.858	-85.437	77.631	7.729	-41.268	102.8	6.4135	11.136	38.811	-7.8555	-19.248	43.082	-7.89
HA25	happy	2441000000	22836	2836.9	1861.7	-2992.5	504.41	-38.339	424.88	-103.89	-50.5	114.28	25.012	114.54	-55.195	-33.842	8.6376	10.866	-4.8935	10.836	-42.837	13.788	11.216	14.062	-2.5215	12.894	0.39029	17.445	-9.3722	12.407	16.053	-9.6742	22.284	-3.7936	-4.4181	-6.684	14.977	-5.1095	-5.5348	2.5378	0.98097	-5.3974	11.423	10.469	-10.933	-5.7405	-0.36404	2.8852	3.8443
HA26	happy	2441000000	22688	409.34	83.861	251.53	-152.07	11.838	-94.251	404.6	-174.8	-114.46	177.91	-8.3345	11.361	115.14	-17.322	31.807	-12.717	9.0207	-63.948	-73.602	-77.582	-66.498	-13.139	93.772	-11.64	145.45	-124.85	26.547	126.78	-101.74	140.53	-22.399	33.326	-33.136	-48.301	-98.659	-123.94	4.6132	-10.845	-58.971	9.8028	47.326	-20.554	0.83128	22.769	-21.791	-33.105
HA27	happy	2441000000	22509	429.34	125.86	353.91	396.79	-35.753	-86.503	28.83	-363.42	-149.62	-33.775	55.518	-74.045	202.65	36.774	-23.389	103.17	-56.667	-57.177	-29.368	-6.9848	37.227	-25.662	-28.679	-3.0381	-11.798	77.16	-11.938	-66.877	-2.4939	4.0597	68.905	70.982	-9.2519	8.7449	-96.095	31.257	-26.634	-34.531	5.9258	8.8257	3.2617	-16.94	-57.276	-24.609	-27.257	37.396
HA28	happy	2441000000	22319	91.013	-36.089	336.99	300.76	-12.299	-104.66	-19.622	-296.33	-101.64	106.76	203.29	-148.27	-23.774	2.3256	21.9	118.53	-12.624	-23.808	-87.456	117.72	103.05	-29.164	57.625	-3.2847	-61.845	-7.2289	7.3284	9.9165	-64.278	95.204	-0.4066	-69.133	-42.911	38.952	-42.434	73.695	-97.467	-6.4284	86.853	51.879	44.302	-115.93	-31.917	26.493	-35.545	-37.1
HA29	happy	2441000000	22090	557.58	197.53	410.76	438.71	-25.721	15.227	43.537	-216.04	-120.5	77.967	94.983	129.82	38.386	-76.605	-3.1615	-143.93	-17.96	-130.85	-58.46	-152.51	-30.705	-54.316	-65.008	141.46	-15.948	-43.967	101.07	74.4	25.897	-24.243	-5.1325	68.74	16.752	127.77	96.499	55.17	-34.256	2.5389	98.179	15.79	-91.333	96.837	-30.38	8.3076	-24.5	31.833
HA03	happy	2441000000	21814	-263.22	-151.78	-92.095	156.41	-18.927	-243.96	24.234	95.963	-214.95	37.941	-47.974	-9.8543	-194.88	120.17	-9.4421	-162.02	-34.969	29.485	5.5666	70.598	-93.281	28.698	-37.991	25.581	32.523	-37.834	51.629	10.268	-21.418	41.768	17.864	8.4742	-56.24	20.467	-52.466	-29.517	-45.309	-12.675	-112.27	-9.6764	-70.484	37.814	-49.252	-11.63	31.601	-32.531
HA30	happy	2441000000	21572	492.83	192.4	342.72	570.46	-47.574	-191.07	23.52	-412.42	-168.74	-5.1244	49.44	-62.437	175.9	5.3052	-91.779	107.13	-29.557	-18.753	-40.496	-130.97	15.538	31.308	-107.03	-39.902	-62.015	81.018	23.366	-32.027	23.171	-59.969	88.627	91.704	-65.844	26.404	-55.475	-46.188	77.402	-69.558	-57.91	-35.984	-42.167	54.127	-29.861	20.811	12.008	-43.003
HA04	happy	2441000000	21247	-475.06	-192.85	60.343	90.382	-33.705	159.72	-186.31	-221.33	-160.55	-145.53	77.927	-50.21	-244.85	-61.184	14.409	-144.5	-38.355	35.552	-175.29	48.245	-48.672	42.135	56.935	-92.099	33.148	43.094	72.597	73.707	89.595	24.786	-28.706	-50.028	-96.334	-41.977	12.206	21.287	-54.863	-37.697	-55.642	27.981	-13.229	-54.076	35.857	-116.61	132.89	11.775
HA05	happy	2441000000	20921	130.73	82.657	117.09	-25.029	-4.1259	-129.19	-1.2804	61.644	5.0845	175.63	-11.481	-69.255	-58.492	82.856	-58.141	80.27	-12.8	-47.11	-39.166	54.29	53.037	16.83	-46.678	-82.259	51	-61.546	-8.9822	26.922	67.798	-62.624	-75.587	17.714	38.71	-28.794	-5.267	-29.488	40.755	29.104	-76.068	27.595	-14.061	53.627	-21.859	2.6311	-30.817	-14.579
HA06	happy	2441000000	20582	-1056.5	-359.07	-482.12	359.03	-17.152	-210.65	193.99	-125.62	133.01	110.89	153.81	140.45	-72.712	-42.368	-46.482	-44.353	-65.436	315.35	19.693	-65.617	-18.818	-78.533	129.3	16.133	175.41	179.41	71.961	80.718	177.14	-65.892	-14.307	5.2587	28.11	-90.738	-55.004	10.48	13.377	3.287	-18.081	-51.404	-13.371	22.253	-58.459	-83.323	-7.6025	25.244
HA07	happy	2441000000	20244	-352.51	-118.31	51.348	150.83	-5.1605	-102.38	-341.59	-150.15	70.517	-69.638	-48.807	-49.42	-66.406	1.2428	47.888	-71.73	53.746	8.2856	-5.1935	-98.77	97.104	60.945	41.321	29.828	87.211	-54.501	-18.216	-96.056	-18.308	-2.6404	-52.738	-14.811	45.845	-48.741	10.145	-20.311	-59.898	-56.866	-5.8514	-27.56	100.4	133.27	39.557	-62.545	-13.95	62.468
HA08	happy	2441000000	19829	-448.24	-120.47	-37.492	19.61	8.018	-17.112	-226.48	-71.101	-85.609	-115.63	19.401	-43.746	-32.545	-36.877	54.276	-1.6033	-27.833	8.7904	-46.559	17.878	-80.928	-29.226	-12.029	-45.735	136.36	-3.4856	-53.674	-27.077	-67.031	36.073	-2.9752	-58.528	-45.086	-102.06	57.449	-50.628	-33.137	-130.27	-51.39	-19.406	10.746	-14.413	10.503	-29.128	-67.857	-33.506
HA09	happy	2441000000	19443	-288.96	-58.601	-178.21	146.01	-19.771	-277.22	-31.841	-194.06	-236.78	-20.834	57.224	-52.525	-124.83	35.933	81.244	3.9294	105.24	126.57	26.745	19.454	-28.721	-12.985	-23.249	-56.051	-59.235	35.366	11.587	2.6348	-27.724	67.586	-38.992	-23.664	21.283	5.1851	41.438	5.0327	44.787	22.689	44.78	57.872	-14.397	80.74	27.951	61.384	-64.264	-58.792
SU01	surprise	2441000000	19014	-452.9	-78.96	60.595	297.05	-30.715	403.76	-164.14	150.9	-92.309	23.913	-287.45	29.615	-43.047	58.531	-24.213	122.96	69.101	-70.866	-117.6	-82.425	-126.62	66.193	-37.654	43.214	-41.312	61.08	140.13	-12.343	-15.022	39.455	-1.8541	19.118	27.313	-44.791	-35.836	63.451	21.945	-10.711	-14.351	-27.695	44.744	-74.707	13.24	26.885	-56.941	25.867
SU10	surprise	2441000000	18583	-345.2	-13.188	-21.892	125.24	-8.8339	86.65	-279.22	106.32	-2.2026	-163.96	-189.39	104.17	62.983	59.323	-57.809	68.767	35.064	-48.149	-39.9	-73.712	48.071	8.5378	23.019	7.3901	21.35	35.42	-79.255	3.7118	-15.413	48.411	41.407	2.3637	28.254	-20.594	36.659	-46.521	42.224	-61.768	41.697	43.693	-43.926	5.4977	-49.36	-39.864	33.299	-17.767
SU11	surprise	2441000000	18114	-1.6504	155.63	-208.36	-202.45	-8.3871	143.52	15.246	225.35	-271.79	61.797	-158.84	54.495	7.4686	109.75	-55.584	40.402	-42.483	-51.818	-11.815	17.282	-22.849	9.4027	162.14	-12.365	-51.332	-10.924	-39.21	-5.541	7.1277	-50.914	51.595	16.514	68.087	32.989	43.688	8.5152	77.532	76.267	-69.153	-4.1283	-34.353	25.849	-33.687	-17.4	29.441	-78.44
SU12	surprise	2441000000	17672	-161.42	52.884	-242.52	-27.191	-9.7562	-102.31	-4.4588	126.13	-252.35	-68.447	-141.46	0.018234	-21.392	128.84	52.808	-94.288	10.334	-18.809	28.098	-35.768	-91.701	-68.975	43.545	-84.988	-45.313	-4.0301	7.937	2.1955	-18.594	-9.8257	88.255	-32.609	45.468	-9.2731	3.082	-15.153	9.9803	-17.791	25.036	28.337	-84.122	-37.745	-34.065	-13.348	-2.1673	-76.528
SU13	surprise	2441000000	17159	49.713	188.63	8.6657	11	3.1525	-8.5032	52.613	323.29	-67.81	-13.534	-111.5	49.486	83.027	119.34	4.5718	52.166	10.771	-150.66	-99.231	9.2382	99.771	152.88	72.327	46.623	41.82	64.969	-95.554	-29.474	49.658	-9.8849	-20.036	-43.969	40.09	-44.29	-16.831	-31.285	-40.482	-18.253	61.909	-2.752	-53.407	-1.1504	-7.8027	-61.506	30.988	-3.0952
SU14	surprise	2441000000	16678	395.82	319.18	351.47	228.3	-6.5787	141.08	36.671	49.825	99.192	-118.35	-150.89	52.529	40.934	161.72	50.161	-20.145	94.31	105.32	64.863	73.078	58.13	43.115	-31.781	-87.178	-46.595	54.981	76.418	-40.769	40.802	-13.289	-81.946	42.46	-78.77	26.846	-64.689	38.791	45.864	-29.797	32.84	-28.198	17.512	-39.334	73.649	29.542	-58.531	-100.07
SU15	surprise	2441000000	16152	-643.4	-104.38	-100.93	159.64	-26.421	85.342	-199.64	-37.632	-89.503	-100.57	-9.0985	105.93	82.989	-83.163	-71.068	75.702	-60.974	3.038	-22.142	46.631	29.999	82.861	-2.7357	-104.99	1.9207	-3.4961	10.86	21.488	-27.096	35.393	-25.304	29.247	-13.56	25.236	116.22	5.9454	49.504	-56.411	-3.1663	-54.736	81.081	-6.831	70.777	-59.229	-9.0734	-26.993
SU16	surprise	2441000000	15663	208.3	243.52	170.65	229.03	-8.8803	-78.742	84.84	191.06	40.002	-77.713	-118.45	-58.445	78.955	60.772	15.88	65.166	19.806	15.895	-81.094	2.8511	138.15	52.982	-38.901	-72.049	-14.215	-51.063	38.343	33.058	36.029	-70.326	-26.519	-21.718	104.23	-62.716	62.099	-14.366	-30.735	-9.2975	-29.925	-47.889	-14.057	8.7261	-13.282	40.549	63.912	8.9941
SU17	surprise	2441000000	15096	-675.2	-74.331	-200.91	16.845	-27.275	190.37	102.88	138.07	-149.26	42.527	-95.334	-15.46	215.17	-186.11	122.58	-47.145	20.013	77.578	-39.333	59.624	52.085	-23.218	-69.095	-68.219	-33.991	-43.377	-2.1661	-49.584	-28.599	50.865	-23.411	78.063	-14.11	40.347	-23.733	-54.646	6.3068	41.789	23.314	17.415	23.467	56.472	-50.437	-0.21845	-29.719	-54.585
SU18	surprise	2441000000	14567	21.094	160.05	-12.99	-549.39	21.774	57.616	171.66	100.11	-335.75	-27.312	-8.0285	-57.107	-70.376	142.25	35.738	52.647	13.618	14.768	-81.827	23.776	-36.054	-9.6444	35.484	-54.933	-24.355	104.27	-109.94	83.517	9.5854	75.86	11.983	-28.663	62.954	45.476	19.536	85.552	-15.448	24.5	-70.765	4.7575	-51.413	-7.6346	25.699	-14.308	67.923	-11.401
SU19	surprise	2441000000	14033	-83.871	126.74	31.679	-321.2	34.169	-82.146	-75.497	28.446	75.818	102.44	-41.239	-114.04	81.958	58.687	-8.2749	105.86	57.669	0.073402	-11.543	-4.3098	-40.419	81.3	82.361	54.577	34.295	-3.6044	-11.249	51.913	44.655	-52.558	-58.249	87.502	77.65	-52.839	45.914	-22.249	3.8952	47.151	34.971	122.94	39.647	52.944	-18.094	-36.527	32.184	-46.796
SU02	surprise	2441000000	13459	-473.36	-36.053	67.893	145.79	-23.497	474.98	30.985	224.27	-278.85	146.17	-218.47	-54.118	-97.617	18.851	-42.463	52.145	27.022	-21.36	-72.276	14.515	-113.61	-36.794	-12.47	64.169	-58.05	7.8374	152.29	-24.763	57.773	-57.925	-62.766	-23.48	-81.481	-56.899	16.396	-34.607	-18.132	6.0602	53.683	-36.751	-21.284	-30.065	47.119	-5.4382	83.304	34.568
SU20	surprise	2441000000	12888	-228.07	110.52	-255.67	-138.22	0.90512	-237.45	87.827	119.77	-48.006	-199.22	-46.362	1.6566	146.08	218.74	-10.234	-127.64	-36.208	52.92	-93.43	-75.625	-148.32	32.262	-114.22	-29.927	-35.334	-45.207	18.699	67.527	-38.394	120.42	-76.73	-79.454	-67.382	-41.604	-76.195	31.125	22.565	72.446	96.733	49.636	-22.463	63.252	9.228	-39.052	-12.035	55.071
SU21	surprise	2441000000	12347	-193.19	83.473	-116.85	-140.62	15.624	-243.1	-31.812	80.84	-112.11	0.36661	-38.226	-79.607	123	54.395	71.745	-2.3522	69.514	-15.269	48.612	-29.471	-61.934	21.282	8.384	-36.242	-27.61	-1.3988	18.22	61.717	1.2392	41.838	-29.651	19.923	49.009	46.831	-29.397	-4.1837	-3.5308	-40.279	43.26	-40.951	-17.912	-36.75	-20.979	-57.989	17.081	-12.367
SU22	surprise	2441000000	11773	356.6	317.09	238.99	-255.43	18.887	74.186	169.89	99.958	-1.1834	40.318	-106.97	-107.35	59.503	57.251	-39.267	58.073	-33.571	31.309	-76.21	32.193	120.58	39.911	30.52	-79.206	46.12	-62.205	60.91	27.324	19.285	-58.346	31.879	3.5606	-46.945	-18.121	-9.6177	-0.32724	-25.671	43.403	-40.826	49.017	9.4907	-19.334	18.743	-30.365	-67.721	47.541
SU23	surprise	2441000000	11194	-327.01	27.863	-70.443	-173.73	5.5564	-125.23	-98.607	84.791	-83.175	-124.3	20.88	-53.601	79.302	4.6039	77.089	42.167	80.399	17.596	91.951	62.722	-58.624	30.793	24.868	41.921	59.909	-12.279	58.664	23.533	-34.976	29.388	31.389	90.537	16.01	10.303	-23.711	44.076	57.366	50.477	-23.956	51.857	31.564	13.796	-59.008	6.3343	53.388	59.398
SU24	surprise	2441000000	10614	-486.55	-14.3	-98.132	19.088	-12.585	-47.546	-151.82	82.694	-76.632	-194.44	4.5964	46.463	124.45	-59.436	102.53	18.672	58.408	-0.30265	-5.8993	71.952	-39.757	65.288	-12.855	-26.546	8.3354	19.508	77.96	32.619	-55.479	-2.3908	129.91	81.459	-15.939	-8.6758	23.785	23.815	34.017	74.451	25.024	-4.7764	49.191	-8.9615	-21.461	-9.4249	-32.148	74.605
SU25	surprise	2441000000	10038	176.82	251.95	117.05	-20.47	16.406	-154.56	68.304	229.12	71.994	26.514	-100.07	-75.661	-0.24958	-46.869	-49.793	78.975	-43.698	16.167	-28.931	-31.348	33.843	-54.519	-45.934	-2.4703	-28.853	21.398	40.194	-31.765	-16.422	35.897	-28.682	-23.847	8.0683	1.7529	18.455	-5.5378	-17.144	8.5423	-8.4053	-16.782	-57.989	-66.055	-13.39	-42.51	11.31	-43.933
SU26	surprise	2441000000	9457.1	-256.76	59.415	33.907	-22.478	-7.3874	-117.41	-233.75	106.58	-36.866	-93.573	-28.362	-58.409	119.83	4.286	79.005	-16.253	61.426	-57.037	14.327	-30.102	-2.2041	-17.952	8.0824	-23.025	17.789	8.564	3.7168	85.265	70.612	-24.814	-6.0072	19.212	-75.467	62.726	-8.9712	53.478	55.58	-37.079	23.386	6.5816	-8.6735	9.3846	-52.949	18.001	0.38947	26.393
SU27	surprise	2441000000	8876.2	-654.16	-82.102	-53.567	-36.359	-5.2984	177.33	-125.78	43.793	-31.188	23.403	34.212	63.85	158.06	-222.72	104.07	-53.427	-16.884	39.136	-47.333	24.721	127.25	22.191	-41.288	-67.086	20.875	-2.5218	-45.744	-55.279	-0.74991	58.33	-52.522	-49.129	-29.495	76.566	-50.15	28.301	37.911	50.83	16.927	24.949	-34.255	-15.212	-68.666	-4.1438	65.909	-6.9491
SU28	surprise	2441000000	8302.8	352.62	315.03	377.49	101.4	9.7695	153.67	67.795	144.89	151.67	15.742	0.12923	101.61	-77.38	84.464	104.49	-81.598	76.793	49.671	31.933	40.509	115.9	28.063	-21.662	-99.338	-33.526	-29.465	82.332	20.094	-6.4667	35.948	35.774	18.842	-51.137	-9.2281	-13.901	2.0068	-41.177	-14.602	51.216	-39.737	87.817	-22.932	-8.8917	12.996	33.576	-41.496
SU29	surprise	2441000000	7724.3	257.59	296.37	208	122.73	-2.14	-158.58	79.185	186.27	112.08	-23.189	-128.71	-14.317	-52.226	-138.22	-4.5164	11.111	-23.281	22.858	-22.488	-69.785	2.4819	-71.678	38.022	11.86	-110.27	63.101	7.5201	-41.159	7.451	98.052	4.0195	-61.03	30.891	-4.3029	36.007	34.335	-0.57853	-12.915	12.958	-35.838	18.695	25.701	-70.246	-86.536	3.0365	-12.029
SU03	surprise	2441000000	7142	-964.83	-166.14	-330.05	18.085	0.20247	293.37	481.27	58.491	-12.686	15.508	-112.5	-175.89	51.008	8.1213	45.513	-68.144	2.4769	36.303	22.725	-132.56	25.161	-60.918	-60.767	0.95464	164.6	46.039	-11.056	27.75	27.887	20.544	7.7851	18.067	95.409	10.279	24.902	60.82	5.9696	20.202	85.147	1.1307	67.416	-89.018	-18.449	53.339	-25.602	-3.458
SU30	surprise	2441000000	6572.3	-23.839	190.2	-26.834	-207.68	-2.0147	-71.283	-210.17	-11.43	9.8275	-50.36	-19.507	-109.32	73.813	17.188	-3.109	24.966	49.102	-11.909	36.011	-24.114	-19.374	7.1199	59.322	67.642	-14.362	42.194	1.6018	3.7025	65.443	-6.8901	-12.061	61.671	25.426	-33.46	66.431	-21.542	29.23	-32.787	44.935	18.302	46.622	65.991	-21.145	5.5438	37.339	-52.413
SU04	surprise	2441000000	6027.4	-1019	-233.75	-0.84718	196.7	-30.659	483.15	78.184	-67.251	106.47	-27.738	-39.133	-197.88	-0.72669	-28.846	-47.73	-123.23	-129.84	-48.794	127.43	-29.939	9.2018	115.57	-140.1	-6.9207	-35.661	2.794	-111.15	73.498	-3.797	-15.778	-0.31776	-38.852	-0.19732	79.611	55.963	-17.059	-36.893	34.448	14.051	55.585	26.701	-41.957	-31.331	-84.35	-57.251	14.281
SU05	surprise	2441000000	5460.5	-502.62	-18.991	10.548	352.58	-4.4156	112.47	-228.51	124.08	-15.035	131.13	-90.42	156.9	48.57	34.517	-17.828	129.31	5.2263	82.056	-66.316	0.26977	-66.88	-34.283	52.309	15.372	-107.32	89.384	-56.813	-49.486	4.4895	-3.1831	-29.5	-25.623	12.908	53.179	63.385	36.899	-15.683	31.499	18.309	115.83	47.336	38.601	22.709	48.715	-2.5132	17.273
SU06	surprise	2441000000	4921.1	-1703.1	-458.47	-416.25	519.96	1.1263	-22.215	353.45	39.507	569.02	-55.918	80.382	-153.31	59.445	113.46	3.9872	67.412	88.516	-80.634	2.1412	-14.228	-46.028	-26.155	169.54	-49.668	-43.064	-23.902	-40.303	-47.036	-36.953	50.35	-24.073	25.842	-79.132	-4.8557	-12.122	-2.1106	88.325	15.483	7.5607	-79.179	-72.428	8.9368	27.868	-11.869	-18.776	69.547
SU07	surprise	2441000000	4392.8	-880.39	-164.38	-175.58	43.528	-5.9798	153.81	88.811	-260.36	86.754	-100.87	-130.43	-5.912	-82.247	-50.171	-168.17	99.619	-55.723	-176.72	190.84	144.83	84.37	62.823	-69.78	21.627	-24.836	75.387	68.56	91.618	-27.561	118.19	45.679	-6.9925	58.434	3.7547	-4.21	-23.799	45.125	-22.404	-31.075	-9.6536	-15.864	60.078	9.4428	37.618	49.723	-29.448
SU08	surprise	2441000000	3899.3	-425.86	-1.7667	-74.994	3.5163	-17.921	268.43	-195.42	-56.05	-41.738	154.15	-6.197	188.19	-17.4	-24.899	-113	92.469	-68.751	81.019	-75.867	-2.3041	-25.219	-38.084	71.985	-56.787	-56.853	-6.5795	-79.926	65.171	51.872	51.369	-34.89	4.5796	15.101	18.327	-13.668	25.348	-7.4117	-2.8679	29.048	-3.9454	50.793	-17.895	13.923	40.299	-14.258	30.565
SU09	surprise	2441000000	3375	-580.03	-56.557	-148.35	184.88	-18.973	6.4898	-189.08	31.625	-38.957	9.511	-156.58	117.05	89.25	-145.68	14.809	140.38	11.609	-1.1428	3.4985	57.874	33.704	24.793	37.814	18.894	67.74	-20.884	53.017	-13.986	-35.578	-17.532	48.937	14.217	-45.008	24.87	28.193	29.025	68.228	-18.811	-4.1988	26.621	53.853	-38.972	12.862	-3.6332	16.816	-7.1188
DS01	disgust	2441000000	2890.6	20.296	174.29	111.64	-223.68	11.049	14.863	-245.14	-77.909	176.18	-94.379	-18.795	-84.809	8.5968	6.8279	-26.37	-63.398	35.11	107.28	3.2583	-115.41	39.652	-19.643	51.816	92.113	-80.404	-17.489	20.298	36.798	22.796	-0.94668	-31.484	46.268	60.235	17.316	-12.45	-26.67	-2.0251	-35.182	-32.533	-20.986	10.791	-2.0381	-10.634	32.637	47.185	-9.4843
DS10	disgust	2441000000	2408.6	-75.349	103.06	163.39	123.02	5.3318	-184.89	-171.49	245.38	57.19	-27.514	64.795	7.587	-7.03	52.277	-27.35	-5.919	-51.244	-67.428	-6.201	99.769	39.653	-138.41	-87.635	65.592	18.119	75.278	-84.528	-9.8036	53.219	15.078	-27.204	20.848	0.22566	9.9846	-42.2	-58.647	43.353	-4.8408	40.562	16.337	-15.246	-36.423	-34.63	27.717	27.941	40.224
DS11	disgust	2441000000	1965.7	303.96	271.52	214.99	-26.697	7.1583	-99.262	97.762	242.83	21.359	-64.805	-38.692	-39.212	-39.234	-101.27	-12.102	-24.58	-124.13	-23.126	-42.141	8.5448	25.603	-184.36	24.588	-41.969	-73.621	47.491	-35.041	67.728	-37.699	34.305	56.02	-7.5521	9.3389	-11.397	20.833	52.897	32.334	-9.0001	-47.685	-39.002	-16.031	-41.141	25.224	-8.0082	-20.072	-30.858
DS12	disgust	2441000000	1495.6	694.19	466.43	391.42	6.0855	21.069	140.02	242.96	-53.367	86.685	-101.98	-91.107	196.47	74.878	-15.008	37.708	-125.36	21.705	53.361	122.64	48.287	-154.36	-60.288	-23.308	21.478	67.197	33.273	-89.827	-13.292	71.483	-10.257	8.8097	-88.263	18.293	55.052	-11.594	-27.028	31.28	-58.159	-16.956	21.041	36.414	20.421	62.596	-40.201	20.788	44.399
DS13	disgust	2441000000	1093.4	-42.379	127.81	38.442	-241.86	21.452	-162.02	-113.96	77.996	207.57	-1.2373	47.457	-70.947	63.489	26.7	-62.423	-58.684	-105.09	-6.2205	-83.977	46.455	9.9885	-2.8779	5.4226	166.49	52.748	9.5248	-24.092	12.526	33.137	8.9089	-60.506	8.7633	-19.612	-4.7684	-11.436	1.5649	-18.884	-1.8297	28.079	16.639	30.133	-29.366	68.237	30.752	-24.599	-103.81
DS14	disgust	2441000000	669.5	376.43	315.3	291.53	203.53	1.2162	-69.195	69.287	159.49	159.15	-40.389	10.5	62.353	-31.893	-69.778	18.287	-5.6877	-20.572	-14.758	33.413	15.116	61.97	-107.48	-15.722	-37.51	-62.736	3.3256	-15.541	-31.014	19.351	6.0186	57.285	-67.302	-19.275	-67.567	8.5619	35.474	-5.7715	-22.792	-7.2561	20.75	5.3187	59.652	-83.849	2.6531	34.863	60.93
DS15	disgust	2441000000	280.64	126.12	204.83	-60.28	-836.82	24.894	71.454	111.02	-264.98	-159.99	-53.253	-95.768	17.044	-122.19	-6.9851	6.2236	87.827	90.216	-120.41	92.614	-22.061	81.927	-183.55	18.509	-40.461	-5.2836	15.514	-76.111	75.383	70.986	16.552	-43.8	52.345	-134	-101.35	-5.1892	62.77	62.473	26.204	43.741	-28.701	-17.709	-11.12	-74.129	-59.523	-53.086	3.5197
DS16	disgust	2441000000	-65.971	-197.24	101.1	-315.7	-612.06	21.328	-108.41	91.592	-298.53	126.67	-130.47	-80.73	127.28	-69.219	-55.006	36.097	48.333	73.162	-156.32	-110.36	38.584	-78.926	-9.3697	-106.54	13.014	-33.623	-15.974	5.774	-23.903	-29.75	-50.359	-7.8582	77.279	-14.434	-73.065	-39.837	19.843	-0.92491	58.993	54.834	-29.971	-0.9323	-43.072	118.41	-13.506	51.132	11.432
DS17	disgust	2441000000	-404.9	-321.72	45.645	-415.7	-612.43	16.743	-113.93	302.3	-208.03	45.302	-142.98	-2.052	215.47	-119.53	-27.069	42.775	52.485	118.63	-5.6174	-135.86	65.294	-40.665	-54.507	-87.582	32.455	-94.102	-60.291	36.637	-117.66	-39.154	-83.557	0.94115	93.272	-13.844	18.367	8.8644	23.362	5.6306	-81.105	-49.52	133.06	26.418	-43.713	-11.194	-41.61	55.818	67.618
DS18	disgust	2441000000	-699.86	329.87	272.04	135.07	-258.51	18.117	-14.55	-8.525	101.96	115.78	-12.767	-15.351	-123.42	-10.862	-7.8813	-48.378	-3.4471	-89.007	37.737	-41.508	6.6927	79.594	-34.893	-4.4975	67.447	-33.906	72.746	0.51522	-50.869	-7.8424	-6.1646	74.485	64.403	3.8658	-35.946	17.704	25.332	-26.093	-45.024	-33.852	-1.4129	26.827	1.7147	54.994	-19.676	3.1841	-20.697
DS19	disgust	2441000000	-989.51	230.81	212.26	97.369	-308.33	37.608	-30.032	-66.714	85.098	123.39	52.918	18.425	-111.1	-37.822	-16.407	-87.846	42.811	-104.44	69.47	37.477	-26.968	-67.024	-22.036	-6.3427	-3.8827	30.77	25.274	30.514	-2.8222	-43.116	-38.138	-13.095	100.04	6.1204	1.9579	51.465	4.1348	-7.637	-15.966	-10.062	-11.929	-27.098	14.581	44.245	-22.182	-31.55	-52.894
DS02	disgust	2441000000	-1269.5	161.75	206.7	209.46	-55.452	30.172	44.217	-119.77	180.17	120.83	-25.61	-19.503	-62.613	-41.499	43.421	75.038	-11.865	77.801	79.103	-11.081	-46.349	104.79	-44.669	-8.6277	55.616	-36.156	84.109	27.647	21.85	50.733	-33.766	28.734	62.969	19.369	133.62	-43.923	-64.192	-29.601	-10.113	-44.267	-26.351	38.298	-32.61	23.793	2.3045	9.6891	5.8648
DS20	disgust	2441000000	-1474	230.52	225.66	133.31	-97.044	17.766	-114.35	-50.179	-1.6259	121.25	-130.12	-23.435	-136.79	39.27	-12.323	-99.044	-84.246	-181.41	73.205	-80.402	-20.701	24.402	-60.09	-1.6019	-14.85	-41.132	-60.464	71.029	15.655	-36.341	-0.27585	-67.736	-4.2829	-7.2886	11.311	44.958	62.749	-5.6508	-35.989	-11.123	4.4419	2.3256	-36.833	54.207	38.918	-14.962	-35.064
DS21	disgust	2441000000	-1669.7	-49.004	109.3	-44.912	-200.42	-2.3818	-36.62	-136.28	98.082	-4.1447	-86.501	115	-33.545	108.3	-10.566	4.4279	13.764	-2.5255	-15.254	112.05	51.02	-37.196	-143.89	-34.782	55.362	0.36325	-50.099	-8.6868	50.49	-3.7113	17.554	-25.931	-52.89	-77.61	-12.509	36.981	7.1351	-2.7117	-56.768	-37.891	-54.497	-8.0123	5.7672	33.385	-30.702	-42.304	11.915
DS22	disgust	2441000000	-1851.8	508.12	355.57	235.86	-190.54	1.3233	99.848	107.18	112.64	102.23	1.2072	-33.41	-15.062	-15.143	49.674	-13.593	44.807	-7.1116	37.252	39.139	51.518	129.82	-60.163	-13.887	-3.4959	29.376	29.115	-1.9316	-42.104	-24.31	-12.042	66.845	47.078	-38.717	-76.869	81.851	37.866	-66.279	46.35	55.769	20.719	-82.785	45.134	6.2031	-46.96	-52.885	5.6557
DS23	disgust	2441000000	-1961.3	127.06	177.88	184.78	-429.76	20.22	270.82	-150.24	38.483	143.86	-115.7	38.189	-26.016	-40.171	65.929	-15.658	14.44	62.207	109.51	-1.4823	-121.91	62.722	-32.789	23.304	63.188	10.538	9.0464	-26.593	90.996	-62.896	51.635	24.034	61.137	39.322	8.2559	-30.279	-26.534	-43.147	20.035	-59.63	-19.839	-50.92	7.4587	12.768	7.4977	-13.077	-15.634
DS24	disgust	2441000000	-2059.4	-233.02	72.677	-151.42	-464.75	-0.053877	347.05	32.699	59.958	-56.468	-167	235.85	-40.272	108.89	-121.72	75.488	-28.373	-59.537	27.487	-170.52	155.11	-33.322	0.084263	10.431	32.925	50.241	44.288	35.127	-19.337	-32.177	23.621	-39.013	33.029	-20.553	-38.462	27.2	-84.472	-7.643	-2.0447	12.113	-38.445	-52.513	83.334	-67.315	86.018	-92.175	32.535
DS25	disgust	2441000000	-2144.2	-344.24	12.253	-44.276	-181.54	-10.897	333.45	-169.04	26.612	-37.131	-65.67	201.75	-53.333	69.929	-171.53	105.89	-62.793	-43.649	92.961	-149.83	55.911	-38.519	69.307	-64.862	-46.018	33.323	46.439	-13.551	-58.111	-4.244	-46.526	19.747	-9.9586	8.8321	-60.605	29.605	-132.47	36.506	53.204	-30.208	-2.454	-66.75	-25.137	-11.122	-56.683	12.67	-16.207
DS26	disgust	2441000000	-2147.4	331.83	258.22	411.75	-47.196	19.033	233.39	1.8812	-9.5223	207.86	-194.7	18.847	44.431	29.84	155.48	-19.776	-11.616	60.202	163.45	124.31	86.551	91.948	45.354	-13.946	-34.944	80.454	-51.846	43.214	-69.659	-41.274	8.961	-26.656	-60.54	15.127	-10.788	-112.25	10.717	27.717	8.2665	-43.92	79.938	-83.36	-50.063	58.632	35.165	-13.627	10.256
DS27	disgust	2441000000	-2142.1	15.871	134.15	-3.7583	-208.65	23.515	-169.84	-19.559	228.51	105.52	137.5	-14.67	-60.622	34.084	-6.4781	16.081	52.571	32.396	-37.41	-12.007	33.768	16.691	32.378	-13.07	128.27	108.02	56.869	25.814	-58.947	-8.5724	15.198	-21.531	-42.188	-24.836	53.445	-34.399	-30.636	31.557	-32.076	3.5913	-3.4326	-41.815	6.9023	21.726	-13.693	6.3619	18.259
DS28	disgust	2441000000	-2088.2	181.86	170.21	516	578.09	-10.458	98.333	95.088	401.28	-111.88	-235.9	329.26	209.76	-114.77	-62.22	-9.4265	-53.064	49.932	-214.4	91.505	-87.777	-51.8	-87.605	21.89	63.848	67.252	-125.2	34.334	45.098	-56.308	-19.927	-1.0916	70.714	103.39	-8.4292	31.068	46.377	-42.167	65.911	41.505	86.884	-44.606	-27.792	65.041	-36.73	-0.79042	-25.837
DS29	disgust	2441000000	-1955.3	492.81	334.36	219.84	127.68	21.052	-83.014	167.45	28.2	90.009	2.8176	-101.64	-26.956	12.73	-54.854	9.7739	65.175	25.769	114.03	38.669	41.918	-64.638	43.376	-26.675	-148.01	11.977	-100.91	65.29	-0.026361	9.516	-91.916	-7.6419	-88.366	24.407	-10.099	50.322	49.265	-14.138	7.8893	-62.117	31.385	-32.297	-36.658	-18.663	2.7663	-19.187	16.993
DS03	disgust	2441000000	-1813	-323.74	-21.497	-196.28	-72.842	22.551	-235.72	29.964	152.24	-104.76	52.304	9.0486	109.43	165.05	46.82	58.087	-67.175	-18.329	21.648	103.49	37.637	26.719	-1.9947	20.762	4.6078	-84.993	-2.6019	41.187	39.911	-12.361	-2.3018	53.411	-4.6298	31.641	20.869	-14.472	-40.651	-7.5868	26.294	-11.158	-72.84	13.869	-8.8438	-1.993	-40.093	-26.571	10.616
DS30	disgust	2441000000	-1652.4	-284.43	32.92	27.843	-22.725	-12.792	358.27	188.34	227.14	-433.9	-281.35	363.43	-28.667	-23.367	-139.08	-119.58	144.01	-87.822	-45.702	185.34	-13.715	58.787	38.013	120.76	-53.896	-68.885	-15.772	51.127	-33.767	64.312	-56.695	-177.2	56.989	-2.2488	48.366	-90.207	-29.846	-68.358	-15.307	66.763	-57.94	-1.5355	-18.005	23.028	-62.861	36.103	21.823
DS04	disgust	2441000000	-1408.1	-102.27	125.14	57.207	-73.899	-13.652	-46.755	-260.34	-104.45	116.77	-191.76	24.792	-101.63	98.366	13.568	31.598	-103.6	22.364	-11.174	-20.045	-49.083	65.16	27.244	96.937	35.479	-41.643	-49.397	73.981	94.162	102.02	-44.455	-13.02	-27.16	12.695	12.549	-37.367	33.623	-8.7723	-15.515	-18.623	-6.4932	94.564	15.043	-9.0952	65.723	8.9643	30.191
DS05	disgust	2441000000	-1116.3	262.38	276.86	-10.976	-206.98	27.932	-239.66	-29.28	-31.445	171.12	-35.649	-97.172	-116.74	-21.151	-79.423	-157.09	-12.843	-130.39	105.26	49.064	-4.0364	-53.173	-30.121	-31.095	44.392	-45.269	-111.3	12.324	-38.611	-11.49	-18.134	-103.7	52.6	-13.036	-31.468	43.415	-18.181	-36.462	55.712	75.996	-2.7367	-12.443	29.489	13.099	22.061	61.938	-16.958
DS06	disgust	2441000000	-780.69	-825.52	-125.4	-442.43	-269.33	12.449	-115.86	377.16	-119.3	220.62	-177.43	-7.8176	301.06	-1.6513	76.782	-26.607	75.139	-15.802	2.5562	-176.83	49.757	-0.92914	-112.94	-22.293	46.516	-43.252	-66.476	66.89	-16.842	-0.41842	-61.888	26.544	-28.52	85.198	157.7	39.852	-47.737	-56.36	-93.307	-66.485	72.981	82.219	-15.245	-106.66	-54.628	-70.585	-16.314
DS07	disgust	2441000000	-389.32	-497.99	-13.677	-72.977	-271.48	-5.1996	48.503	-69.967	-266.86	234.31	-300.63	-8.0582	98.814	-112.88	-50.831	-61.049	87.881	85.553	-199.15	-154.25	15.192	-8.5733	29.769	-63.401	-7.0937	66.062	-8.5709	50.443	-44.91	128.65	-29.326	-35.339	-144.12	52.998	75.848	-53.897	63.969	-80.009	123.04	14.452	-172.39	-52.309	49.497	-51.558	37.885	-95.452	-97.322
DS08	disgust	2441000000	52.643	-169.16	95.797	70.317	-104	8.0975	-115.02	-174.7	115.44	56.38	-28.459	75.62	-99.037	70.212	1.2304	18.51	117.23	58.932	-17.826	69.592	28.819	-74.77	-88.166	14.549	36.897	108.23	18.321	-9.2957	-8.6224	36.501	12.508	27.817	-0.99933	-16.233	36.657	30.203	5.8904	-67	52.032	-43.812	35.712	35.875	-42.314	-51.055	20.385	49.468	23.73
DS09	disgust	2441000000	544.38	-91.998	117.51	156.63	128.09	-3.9413	-188.9	-176.35	233.98	10.963	-16.244	107.89	-7.5229	-25.415	42.8	-45.543	-14.949	-69.705	-78.859	0.39608	122.3	-10.979	-155.48	-92.02	32	-2.0293	44.853	-59.106	14.69	70.135	-20.692	-11.396	20.398	-24.007	5.2449	-23.97	-38.055	86.12	12.493	20.466	25.253	-6.2753	-48.148	-27.531	59.163	46.946	33.412
[truncated: 131 more columns]

## Sheet: new-fit
		139.371	-2.36351	69.7237	-45.0077	-44.2143	101.107	-51.1031	43.3083	105.982	-57.8584	3.17417	108.616	-28.1683	8.05853	150.623	109.991	-163.341	22.653	107.135	-79.6756	29.6439	104.753	78.977	27.2392	102.799	158.451	22.9769	-91.7531	-227.471	-168.537	-98.2515	218.323	-152.681	-249.792	-1.2601	86.9062	-154.49	8.18314	110.107	-101.836	3.3524	113.919	-118.148	-80.9622	72.1361	-121.024	82.2055	78.755
		152.032	-2.35566	70.8958	-49.7485	-38.9947	112.345	-54.9066	41.5331	105.778	-61.2847	-5.80488	116.417	-43.7107	-0.691967	153.324	120.541	-179.778	23.3983	114.92	-104.675	33.4696	114.398	77.4929	32.0227	108.406	157.338	25.7001	-93.6718	-208.067	-154.71	-104.696	215.421	-161.45	-231.684	-1.67758	91.8679	-165.654	-4.52879	101.734	-95.4064	1.1245	114.325	-122.979	-75.7187	85.0892	-130.39	62.03	79.8751
		144.28	-6.99233	67.7635	-38.9822	-48.7204	101.571	-35.8143	28.8176	101.639	-43.5604	-10.9931	112.115	-22.7886	-12.4723	146.335	124.072	-153.485	20.7638	126.945	-87.5607	27.1339	115.433	77.4975	28.2232	113.854	152.354	22.7705	-108.135	-196.218	-155.824	-99.1698	212.928	-152.045	-241.117	-9.46553	75.7959	-140.666	-13.0802	104.805	-84.6943	-16.8961	110.243	-114.58	-84.1771	75.248	-107.113	50.3417	81.8665
		156.064	-10.8023	67.9855	-46.0742	-40.071	108.09	-44.4314	31.5092	109.035	-50.4057	-10.2545	118.254	-26.5533	-5.4033	154.995	123.496	-162.906	21.4522	121.183	-95.5693	27.6875	114.073	85.9721	30.4667	111.032	156.552	28.1365	-101.978	-189.806	-164.435	-101.243	203.202	-153.362	-245.409	-8.05125	83.6159	-147.19	-6.80466	112.562	-90.1311	-3.38734	117.087	-126.667	-85.5353	89.1062	-120.873	67.691	72.3313
		139.19	-11.704	65.8624	-42.3944	-49.6056	103.792	-44.9577	24.0243	105.831	-53.0655	-18.79	113.266	-28.1678	-21.2782	148.572	120.954	-146.896	18.3432	116.266	-81.8696	25.8033	109.425	75.7107	30.6936	105.534	148.674	27.357	-94.2215	-201.01	-158.554	-95.0261	199.941	-157.334	-225.575	-2.5218	92.2482	-139.157	-3.97473	110.413	-88.7764	-4.97432	112.726	-124.446	-68.8293	82.418	-130.008	83.5005	74.5415
		129.176	-0.256235	63.0994	-39.8167	-40.6882	92.3809	-48.283	23.4113	90.3724	-49.1742	-13.0385	99.5443	-30.601	-9.16895	132.443	105.62	-167.101	19.2743	99.1228	-90.5085	26.7538	98.8113	78.147	27.1907	95.4134	146.374	23.8648	-77.5039	-192.643	-130.03	-89.9727	189.201	-133.384	-213.916	-5.02945	70.5992	-124.579	1.99667	97.0966	-77.9888	10.0357	99.7109	-94.3874	-61.1203	75.3211	-106.267	72.8239	65.7004
		166.169	-5.98477	73.9941	-46.6952	-54.1487	110.14	-48.4656	34.2223	112.284	-57.1304	-15.6027	119.183	-36.2995	-13.3301	161.116	138.302	-203.352	22.5576	130.302	-112.693	29.824	113.726	90.3736	31.7758	112.133	170.148	28.4411	-120.107	-217.703	-165.424	-113.78	222.451	-176.765	-253.05	-3.1656	91.5579	-150.065	-10.5189	116.002	-101.245	-4.5989	120.367	-126.756	-84.3411	84.5079	-135.463	66.3208	78.6461
		143.793	-4.38182	65.787	-45.1095	-40.9266	97.194	-47.2077	20.1099	100.287	-57.1967	-10.7318	102.552	-34.5746	-13.1075	139.496	118.942	-152.276	21.1426	114.68	-85.0711	25.9673	107.717	75.6344	28.6704	105.305	143.326	24.6878	-91.1774	-191.563	-136.243	-100.912	189.176	-138.478	-232.547	3.50051	71.123	-139.03	-0.0198764	98.9979	-83.1573	-2.79738	104.078	-112.915	-70.2038	68.654	-113.237	54.9818	71.0879
		161.92	3.24334	77.4143	-53.3686	-40.6782	113.827	-56.5745	30.6735	115.369	-64.3486	-13.078	124.006	-29.8257	-4.86772	162.27	129.942	-167.032	22.9811	126.375	-86.03	33.1726	129.843	84.9526	40.1436	124.039	159.322	34.7974	-121.493	-243.639	-161.307	-108.671	217.94	-158.467	-266.379	-3.57406	86.1282	-154.287	0.886827	119.595	-99.2447	-1.44676	121.454	-119.209	-73.1399	75.8154	-128.588	69.5566	81.0607
		148.592	-4.32438	68.8944	-31.0102	-64.166	99.4625	-38.8188	9.5404	99.1403	-35.1328	-39.5667	118.15	-3.50313	-30.3205	138.882	118.566	-173.31	24.387	117.239	-99.5036	28.9894	117.724	92.4688	30.7415	119.51	154.394	28.1382	-114.071	-214.616	-134.842	-88.4303	218.383	-143.165	-236.226	-21.7456	59.6289	-137.884	-18.7334	103.766	-80.1827	-20.9992	107.727	-112.83	-85.0606	70.7911	-108.003	59.2552	73.3625
		167.238	1.37474	75.567	-21.3044	-72.8906	102.422	-24.1207	4.76342	108.773	-26.234	-42.825	117.76	1.32584	-34.523	154.964	132.215	-183.762	30.991	133.078	-112.484	34.7463	125.683	72.2268	32.0811	126.078	146.266	23.9235	-118.97	-211.797	-143.567	-120.121	201.254	-153.01	-259.397	6.64322	79.1821	-128.037	-0.930314	112.851	-70.4388	-3.137	116.034	-107.422	-89.9135	71.1879	-113.54	77.5317	70.6658
		139.22	1.23002	68.9953	-49.3195	-28.3204	102.766	-47.0561	43.9475	109.665	-58.193	6.27266	110.062	-36.4222	8.73058	150.356	112.043	-154.793	12.9072	117.071	-72.3287	27.3775	113.234	82.4687	34.7334	114.933	167.587	31.6603	-97.8229	-228.094	-176.774	-97.4435	215.469	-149.887	-247.379	-8.3614	88.4519	-145.157	0.322155	110.087	-87.1162	1.9908	112.62	-120.164	-70.425	84.6931	-118.116	82.8675	70.5654
		171.357	4.42695	73.7502	-46.0883	-55.1473	117.218	-52.0431	17.2846	114.062	-54.0925	-28.7387	122.715	-11.2458	-15.6898	162.441	110.939	-183.736	23.3106	106.243	-115.94	34.7993	110.258	84.1513	35.405	103.639	152.095	26.2531	-109.341	-200.913	-163.756	-100.122	188.044	-170.336	-253.894	1.25373	87.228	-152.27	-4.38923	121.29	-93.3033	-10.8554	124.928	-120.545	-75.1139	88.6143	-129.064	64.6705	88.0633
		142.534	4.05136	75.3779	-29.2964	-62.0502	108.566	-33.9819	32.2773	107.978	-37.9281	-27.2226	120.493	-6.78607	-12.6764	157.955	127.158	-169.579	26.7146	122.374	-101.609	34.2721	122.562	76.8631	36.0055	121.971	151.316	27.7222	-112.62	-215.761	-159.386	-114.351	196.708	-163.414	-254.464	2.98204	88.7348	-149.08	-3.57314	116.227	-82.1953	-2.10867	119.716	-120.778	-84.5146	80.1371	-118.742	70.7272	83.7925
		138.765	2.52524	63.9773	-32.1875	-60.5195	90.8803	-29.1679	34.3023	91.5791	-32.117	-27.1591	106.248	-0.596172	-6.68023	133.113	112.64	-156.298	22.0071	113.304	-84.8174	29.5538	105.072	85.9835	28.0274	100.74	148.711	25.3248	-104.998	-209.07	-108.922	-98.1415	190.185	-122.57	-227.589	10.042	70.7854	-139.78	-8.19864	99.097	-66.7156	-8.84454	104.851	-84.0917	-87.6586	26.388	-83.4441	82.0266	60.4327
		169.507	-1.84148	78.2215	-37.6917	-54.2886	110.76	-43.0225	17.227	105.13	-40.9885	-27.9973	124.62	-8.82109	-21.4258	160.397	130.102	-187.922	31.1915	127.605	-106.013	38.7361	114.968	68.6998	37.474	115.69	140.161	29.0693	-113.087	-225.357	-143.53	-113.278	215.709	-166.89	-265.95	-0.342374	73.852	-159.283	-10.7563	114.059	-91.3424	-11.5656	122.892	-110.927	-93.7966	85.1529	-115.816	65.1961	85.8949
		172.065	1.34106	78.6792	-54.8836	-49.3845	100.363	-55.2771	35.8826	110.084	-65.6301	-18.1596	119.439	-26.1153	0.738976	158.731	137.994	-195.089	28.6892	142.352	-114.669	40.3477	127.774	83.1211	32.7589	127.117	154.383	29.2292	-111.901	-228.627	-146.376	-113.144	210.753	-154.573	-260.878	-6.01489	75.5945	-169.382	-16.513	121.189	-113.002	-20.1406	123.964	-136.203	-86.0373	90.8011	-129.701	79.1286	81.8967
		151.284	-7.78483	66.0189	-27.4428	-48.2783	93.8207	-31.1606	16.0581	93.8237	-35.0334	-18.9765	105.289	-11.5993	-18.301	141.654	122.719	-150.53	23.2852	120.281	-84.0944	29.7202	114.059	72.025	25.9229	113.251	134.859	22.2902	-110.681	-201.875	-127.797	-106.08	183.004	-132.93	-249.326	-6.32704	55.0648	-136.932	-8.47515	103.685	-78.99	-3.23348	106.172	-105.386	-69.623	79.2968	-102.77	57.605	75.0087
		158.478	-3.40679	69.1092	-39.2189	-35.5975	111.872	-40.9224	32.3039	113.957	-51.2833	-7.47079	116.068	-6.30212	0.329444	149.338	122.592	-171.924	25.4177	122.315	-103.034	30.2967	119.076	83.161	30.9866	119.828	154.658	26.9763	-109.105	-224.826	-147.036	-101.61	209.443	-157.06	-252.631	-6.90791	74.1221	-159.559	-15.3082	111.856	-97.4584	-18.2707	119.027	-120.842	-83.4217	86.7701	-133.185	58.6618	86.5658
		166.842	1.12542	75.8452	-39.1788	-50.341	110.884	-40.7458	21.0923	110.509	-44.2581	-26.3794	121.751	-14.3129	-8.19049	163.794	133.963	-185.024	23.9559	133.882	-101.786	34.105	124.317	79.0872	34.8006	119.432	156.768	30.1658	-114.02	-252.791	-156.881	-113.054	228.918	-159.965	-264.457	-6.93062	89.5918	-156.194	-7.13984	121.826	-93.1609	-2.25493	124.287	-123.312	-102.611	87.8759	-124.007	95.9545	76.4323
		129.88	-6.69783	64.542	-37.3197	-43.1273	89.519	-40.1277	28.5141	97.0509	-41.8858	-18.3294	104.369	-16.2436	-4.2005	131.546	114.263	-159.464	19.6917	109.032	-88.6658	27.4034	108.433	79.0117	30.0088	111.2	142.779	27.5641	-89.8997	-218.146	-124.556	-99.354	189.388	-126.638	-217.788	-0.943736	72.3358	-127.387	-2.59695	97.9278	-83.2334	4.66068	100.093	-99.5204	-77.8634	71.6271	-106.052	91.576	59.7251
		133.347	-5.66227	64.2339	-36.519	-47.3075	98.5441	-34.5149	25.7602	102.778	-45.2252	-21.504	106.329	-16.8117	-12.4295	142.535	115.905	-148.639	24.982	111.927	-88.1811	27.3795	107.474	63.8795	30.4211	112.904	126.15	25.1615	-104.734	-198.002	-133.901	-100.665	181.346	-142.718	-233.955	-3.10573	73.8356	-141.663	-14.2403	106.797	-90.0621	-11.6582	108.705	-112.539	-75.9126	80.6687	-108.748	71.4308	71.5828
		175.413	9.01055	85.6248	-51.1365	-61.3788	112.684	-55.4536	16.8505	120.614	-59.0612	-17.1417	132.5	-31.1068	-17.9913	175.162	125.758	-177.348	26.5637	124.011	-94.445	33.6705	121.553	93.5894	37.1664	120.808	172.742	34.7827	-111.897	-252.28	-193.02	-102.195	224.964	-189.201	-265.945	8.3594	108.344	-168.621	4.0426	124.744	-116.293	-1.1565	130.833	-154.236	-72.5727	86.1511	-154.989	75.1279	83.0195
		162.157	-9.44093	72.6827	-36.5971	-61.1073	101.944	-35.8038	13.689	106.935	-44.2951	-32.3415	112.621	-11.4023	-29.3812	150.096	129.405	-192.67	25.9145	129.212	-117.937	32.3559	120.095	75.0717	32.3964	123.148	143.888	26.5047	-120.51	-211.77	-140.594	-110.174	204.917	-149.181	-248.234	-4.30652	74.0562	-143.332	-18.045	113.421	-86.6682	-7.98572	112.989	-115.843	-93.8363	84.1716	-114.597	73.4158	67.6595
		167.655	11.9452	77.5165	-45.1455	-45.2848	120.804	-53.6833	31.024	113.862	-58.7811	-9.20524	129.029	-38.9385	-4.20525	171.022	127.698	-207.476	23.9969	121.823	-123.563	32.4751	127.918	92.6473	37.5718	126.98	186.04	27.8543	-96.6285	-265.367	-184.569	-102.173	237.104	-176.48	-272.543	-1.85794	100.856	-175.927	4.58179	117.808	-105.789	6.44479	131.149	-141.051	-81.0925	94.7022	-154.885	86.0705	83.0252
		148.326	-0.503536	75.1461	-49.1557	-32.4308	112.244	-53.1916	39.4455	115.608	-61.0839	9.65288	125.162	-37.4047	8.95808	163.599	117.501	-179.113	22.4608	118.258	-104.07	30.4937	109.498	71.2382	37.064	109.029	153.029	33.0467	-90.1775	-232.066	-183.031	-114.805	214.592	-171.16	-228.22	2.49579	100.615	-141.504	13.0749	113.823	-92.8634	12.9079	119.17	-125.397	-60.7148	87.3437	-133.453	78.4252	66.6555
		211.292	16.0152	94.9137	-49.1069	-51.5558	148.111	-52.8929	41.0562	148.891	-63.242	-10.1419	164.64	-37.9539	-3.6305	214.635	145.818	-206.811	26.6853	143.585	-121.646	37.1845	126.978	85.1976	41.3697	134.163	176.413	35.2221	-119.785	-267.103	-230.028	-132.9	247.839	-228.404	-316.406	0.650719	133.595	-196.764	6.38307	156.833	-137.147	9.51228	162.568	-179.863	-84.5877	112.222	-185.232	91.3339	96.2371
		170.973	1.33061	72.4293	-42.0572	-70.2482	114.879	-41.0591	22.4933	113.334	-52.2865	-21.7482	130.914	-25.3135	-16.9805	176.055	128.134	-194.491	31.452	125.613	-114.156	36.8039	123.097	64.7767	28.1004	120.978	147.336	24.8702	-112.853	-235.116	-172.556	-121.678	244.643	-180.666	-270.971	-8.04889	99.1432	-162.419	-11.6551	120.343	-103.464	-19.8842	131.148	-134.027	-93.7956	92.0016	-134.006	77.9087	70.4189
		154.783	-4.32575	73.6916	-43.4846	-58.1457	99.3074	-42.3562	41.1512	110.006	-56.1456	-6.24963	113.909	-25.3403	-3.77003	159.275	123.72	-186.39	23.9064	119.625	-113.036	29.0014	121.554	74.5466	28.49	119.195	156.229	24.3431	-103.498	-230.509	-154.94	-117.84	232.868	-167.127	-262.502	-3.10347	89.9745	-135.027	-2.78821	111.627	-88.9371	-9.98207	117.063	-104.751	-97.1417	79.3268	-105.721	78.2273	83.4144
		173.587	-7.90631	79.5035	-42.6504	-55.0155	110.184	-49.7229	27.8856	113.845	-57.0376	-15.6793	120.73	-23.5102	-7.65661	166.413	128.62	-170.683	25.7555	125.732	-87.7045	37.3648	127.779	72.8332	35.0183	124.114	148.783	28.2528	-111.934	-223.904	-162.453	-124.518	222.412	-170.429	-272.166	-10.2051	95.1016	-148.691	-1.5314	122.112	-88.6624	-0.410328	125.121	-123.135	-100.127	82.7816	-116.644	94.3499	72.3707
		153.106	1.17479	78.9768	0.970703	-60.7602	67.5831	-27.3786	10.6486	109.629	-34.4376	-29.124	115.487	-14.9641	-26.6731	151.979	124.991	-188.909	37.7153	121.25	-95.3851	39.9267	127.898	77.153	38.3098	124.232	169.213	26.893	-107.687	-217.871	-141.878	-109.927	206.784	-146.642	-253.054	-5.76635	65.3797	-149.458	-6.96777	110.404	-96.2765	-1.73034	113.855	-114.953	-74.1973	88.944	-122.374	76.8483	74.5479
		178.204	1.85841	80.226	-25.9624	-53.3069	98.9095	-36.434	17.7012	111.359	-42.3435	-20.4523	119.216	-12.2817	-9.26734	160.166	134.365	-184.872	31.5052	137.084	-93.3891	38.7922	129.564	69.1554	35.4912	130.657	151.327	26.8424	-124.9	-209.363	-145.368	-111.595	204.533	-156.68	-271.742	-11.3231	67.4794	-162.348	-18.9245	119.918	-94.057	-10.7233	120.515	-120.169	-90.2395	85.1112	-118.851	57.0867	82.0627
		146.219	0.83458	76.8278	-24.4653	-45.1108	92.7329	-24.8182	11.8257	100.582	-31.6336	-18.9315	105.899	1.981	-13.8677	134.375	124.306	-163.608	28.9435	124.233	-84.505	34.0481	110.835	74.1467	37.4908	105.549	153.592	30.1039	-107.538	-196.491	-142.597	-95.5807	187.387	-133.878	-237.889	-0.792923	60.6318	-137.484	-16.5585	98.939	-80.0672	-6.71044	103.252	-96.5945	-78.1623	77.6029	-91.8504	60.2583	69.3074
		152.424	-0.721125	68.5994	-27.3923	-48.4336	92.2825	-30.4189	15.9074	96.8029	-41.2807	-23.6674	105.429	-4.77635	-24.3413	141.655	126.141	-162.144	25.8545	127.109	-90.43	27.9474	108.531	72.6911	29.2683	112.27	139.553	27.4906	-117.361	-175.126	-131.152	-93.5007	180.953	-138.598	-243.941	-6.07628	53.4772	-151.406	-17.1446	104.766	-79.7416	-11.5736	108.815	-99.9455	-88.7569	77.7315	-96.049	41.1297	76.274
		147.517	-0.471533	75.5646	-26.7977	-42.9192	95.1258	-36.645	18.2369	98.5509	-39.8391	-22.1415	105.399	-5.38791	-17.2891	140.363	118.209	-160.095	25.2242	121.222	-83.0825	30.8188	109.565	77.8356	34.6959	110.812	151.948	30.2931	-116.459	-183.403	-142.011	-91.321	179.824	-135.312	-244.785	-6.03949	63.0152	-144.514	-22.908	106.289	-91.2831	-11.9224	105.903	-107.831	-75.7157	83.322	-92.5485	52.0295	76.5803
		137.654	-2.72046	71.5535	-24.3904	-49.2334	106.411	-34.1163	12.8772	109.168	-34.94	-20.5602	122.358	-3.90828	-12.8628	153.329	119.038	-196.27	25.3166	119.65	-102.292	33.4055	112.658	95.8511	33.0897	111.401	176.317	29.9402	-104.94	-217.956	-152.111	-95.3914	209.991	-161.257	-251.429	-3.4087	75.4133	-142.836	-25.069	119.214	-81.8831	-24.23	118.353	-103.612	-85.3974	92.1535	-90.6117	60.2599	88.3003
		144.687	-5.3338	71.6903	-29.7833	-35.2589	100.369	-36.3291	24.3656	104.36	-41.2067	-2.59037	110.459	-8.48658	-7.43526	147.59	130.569	-160.979	24.5306	129.889	-81.6989	31.3599	121.455	90.1441	32.013	119.117	165.54	30.1443	-115.626	-220.249	-150.51	-99.4012	190.257	-147.711	-253.171	-3.10711	73.5242	-136.649	1.44427	111.145	-86.6738	6.90702	111.233	-101.151	-57.1027	77.4345	-95.2912	64.8673	86.3453
		158.302	-3.90526	74.8274	-18.6457	-42.2243	104.291	-22.9653	21.2085	110.272	-30.8467	-16.9201	115.999	2.07499	-15.7969	151.851	119.186	-170.822	23.4764	117.393	-85.0946	30.4163	124.151	80.1576	37.8914	116.947	168.667	27.7365	-123.516	-209.479	-153.876	-103.293	195.28	-146.817	-264.593	-14.8229	64.3903	-138.627	-20.0714	113.863	-83.9578	-14.9529	113.434	-103.38	-76.8057	89.4977	-87.2586	64.8929	80.0722
		155.621	0.987094	68.8243	-34.2399	-60.9595	100.875	-38.3438	-2.77462	106.841	-43.8746	-33.6253	113.192	-5.79983	-32.4039	148.177	122.803	-172.816	24.1531	123.069	-87.5697	28.5488	114.5	76.9777	34.1574	112.051	158.998	24.4952	-107.783	-203.884	-142.66	-93.1316	200.446	-141.486	-257.574	-9.33443	54.6817	-162.981	-29.3905	116.032	-99.9309	-21.6682	116.786	-118.376	-81.9705	97.3196	-92.7361	59.929	74.641
		123.678	16.1166	99.3869	-48.0716	-29.2	107.985	-49.8246	24.2162	111.222	-58.6904	-1.29908	114.784	-27.0119	-0.568883	149.512	127.986	-170.913	-35.4932	115.596	-81.1337	60.7765	107.48	92.417	53.432	108.291	173.803	41.5288	-115.368	-198.029	-118.551	-89.1157	197.056	-143.725	-252.935	3.29961	52.3161	-162.376	-5.57574	104.831	-102.027	-3.1401	112.085	-125.132	-64.5683	91.41	-118.831	61.1915	80.8864
		138.216	-6.93693	73.6065	-29.8078	-48.8958	93.4344	-33.4098	15.7332	96.2374	-38.8765	-23.4516	103.451	-3.57248	-18.8164	141.827	135.02	-198.894	27.5098	130.856	-114.216	37.3527	125.761	91.4121	32.2375	121.473	167.068	30.1329	-112.356	-209.979	-141.25	-107.004	201.849	-144.811	-234.375	-12.9543	58.6229	-121.429	-13.8336	103.303	-72.9205	-7.10687	105.772	-96.3543	-78.754	79.2084	-88.1699	59.5359	76.9407
		147.996	-1.44555	79.3205	-19.302	-37.2709	87.6651	-31.5664	32.1842	105.829	-35.8824	-9.31211	115.517	-8.41312	-3.02298	149.395	137.819	-176.156	28.3778	134.061	-90.2378	34.8338	120.296	69.622	37.1939	118.581	154.968	34.7029	-110.493	-206.953	-138.105	-107.466	187.701	-148.332	-262.478	-5.68547	64.6333	-143.6	-16.2437	112.082	-85.3712	-1.59765	113.098	-104.385	-78.5956	84.0683	-103.771	73.2949	74.8342
		156.567	-4.98183	71.8357	-14.4962	-35.6423	112.339	-28.5059	24.2751	107.226	-27.5276	-13.8228	121.712	0.836957	-12.7212	156.414	119.353	-195.246	24.8866	124.754	-107.177	34.9	106.549	92.073	31.9975	107.136	168.725	30.0688	-125.355	-206.103	-160.566	-106.624	199.719	-167.949	-263.514	-8.46654	66.5245	-143.996	-22.7066	120.078	-74.9478	-13.2365	118.399	-97.3014	-77.1428	93.076	-89.1233	49.6366	86.0687
		157.153	-3.56486	78.7814	-14.2302	-39.9869	101.032	-21.6469	18.4797	103.239	-24.5299	-16.0854	116.087	3.35713	-12.2225	147.421	131.08	-192.083	30.009	123.141	-104.009	37.6777	124.617	71.7867	35.7161	119.942	153.923	25.4407	-125.759	-204.286	-152.971	-111.129	192.569	-150.469	-259.126	-7.84676	66.6735	-155.028	-9.60193	102.59	-86.875	-3.67712	109.544	-101.131	-64.9419	81.1619	-99.2156	56.2856	78.3557
		137.123	7.82696	63.2922	-22.279	-35.4653	84.5545	-27.7814	17.3481	88.1142	-30.0719	-17.5224	91.4566	0.930984	-5.17053	121.048	98.0224	-164.244	24.7461	102.205	-86.5028	26.6468	99.9948	64.5864	26.2266	104.54	137.571	21.646	-102.705	-185.486	-109.396	-80.6475	187.256	-122.15	-203.676	-16.4897	46.3373	-119.085	-12.5721	95.9704	-71.4253	-15.6289	93.5714	-77.2976	-85.9841	49.426	-81.3042	61.3247	65.326
		146.501	-6.7639	74.2046	-33.4565	-33.4308	104.086	-37.7597	27.3666	105.098	-41.2245	-13.481	110.732	0.539761	-6.38295	141.673	127.794	-192.975	30.6596	129.683	-99.8642	33.5379	121.716	69.7722	32.4213	121.509	149.273	28.4913	-117.874	-217.451	-132.724	-102.821	219.752	-153.535	-248.909	-21.2282	55.2986	-127.551	-20.3732	110.695	-83.5075	-12.1962	111.805	-103.862	-84.6505	87.7556	-98.5563	52.9534	83.4033
		145.165	-14.6129	78.5411	-35.5862	-39.8197	99.7038	-44.9224	24.4886	101.601	-44.5199	-7.74766	115.043	-9.7655	-10.6807	147.633	138.451	-191.459	37.2443	134.511	-102.221	39.8221	127.955	88.1188	35.8184	124.075	169.923	31.3109	-118.508	-209.799	-138.655	-104.991	204.819	-152.797	-258.52	-7.81082	60.3634	-154.841	-20.9755	108.211	-100.397	-18.4161	110.829	-114.506	-74.9231	86.5117	-112.299	59.8917	80.194
		143.543	-10.4456	75.3248	-30.5992	-42.0585	105.802	-36.456	20.8172	105.922	-43.708	-16.7784	110.811	-7.37727	-15.8018	149.418	140.172	-196.678	28.9422	136.814	-108.995	34.2042	127.676	84.9051	34.7326	127.235	165.221	32.1586	-115.93	-213.906	-149.641	-108.207	202.705	-147.074	-262.093	-12.9878	62.3864	-152.067	-21.4503	110.796	-92.4828	-8.6088	114.531	-109.376	-74.8812	93.8696	-93.409	68.198	73.834
		139.855	-2.93659	71.3066	-27.6559	-39.7977	96.3298	-34.8974	30.0328	94.6741	-39.1833	-11.5558	105.689	-8.97342	-8.85807	141.359	116.451	-187.652	30.4501	119.427	-102.074	32.8254	119.486	67.4585	31.5525	116.158	146.54	26.3639	-105.24	-214.554	-126.629	-96.869	208.354	-137.675	-237.55	-20.8221	55.5551	-142.505	-22.6385	105.949	-89.2507	-12.4079	107.044	-106.969	-74.4558	85.974	-93.195	68.8127	70.8824
		143.368	-5.46009	76.8516	-19.197	-34.9436	101.802	-21.8604	28.621	104.998	-27.1941	-15.1995	110.628	9.28534	-1.09532	144.181	123.214	-164.854	25.6055	121.123	-75.2152	33.0709	118.658	70.7386	38.1752	117.183	155.514	33.4718	-126.124	-218.773	-148.578	-105.743	198.348	-152.383	-255.531	-19.9438	65.2976	-134.834	-19.1572	108.722	-76.3907	-8.90821	111.118	-96.915	-68.7515	75.7297	-92.302	69.583	80.46
		131.555	-2.17965	72.7261	-20.1429	-30.1807	96.3546	-24.1624	25.9141	98.3484	-34.3491	-6.45488	100.842	-0.661469	1.30508	137.736	126.989	-172.264	24.2282	128.852	-96.231	30.3749	121.712	70.6266	34.459	118.293	151.213	28.1564	-111.01	-201.143	-141.764	-103.5	176.782	-132.083	-246.987	-9.03764	66.5278	-139.494	-8.00274	100.232	-80.723	-2.20475	104.957	-87.681	-57.978	71.6497	-80.7205	71.1448	71.8095
		127.189	-8.13234	60.8483	-31.3658	-62.4106	85.9976	-36.616	-7.21312	89.6474	-40.7248	-33.0395	95.7757	-17.21	-38.8446	129.668	108.822	-163.692	28.7708	104.147	-85.7115	30.5593	107.236	47.0667	26.4842	104.129	120.144	16.4676	-100.928	-184.165	-119.004	-95.3409	178.742	-134.287	-219.027	-3.9104	56.2883	-136.296	-15.1977	93.2134	-79.3633	-15.0931	96.5439	-94.9767	-60.8966	76.463	-83.4711	48.5744	68.9788
		170.176	-0.0340946	82.6887	-22.2798	-50.2114	108.778	-24.5459	10.0877	114.365	-31.1175	-25.0616	124.277	7.38767	-21.193	158.725	135.254	-180.446	27.3797	138.113	-93.9303	34.0179	124.575	88.6712	35.6846	125.177	169.074	31.4464	-124.162	-209.743	-161.553	-111.486	195.714	-158.441	-281.446	-1.79062	70.0723	-146.216	-17.0027	119.202	-86.7434	-3.0449	120.818	-110.653	-71.1777	94.5855	-99.3475	69.6328	82.5997
		149.368	-5.77197	82.5357	-52.27	-71.9603	101.968	-59.5215	-7.86755	107.78	-62.7137	-43.822	116.766	-23.5485	-32.7112	155.762	141.517	-182.852	40.4002	145.131	-90.1809	43.6272	135.293	90.9118	35.4753	135.172	168.988	29.3076	-125.478	-208.536	-143.665	-110.516	197.825	-160.832	-257.063	0.577861	77.2738	-160.92	-14.0533	110.374	-109.447	-9.08498	111.374	-123.031	-78.5647	69.8754	-115.921	65.5842	82.3796
		161.807	-3.34962	77.2723	-32.6429	-47.1489	107.463	-39.8948	16.0687	111.39	-45.0494	-20.7876	119.535	-14.4252	-19.8426	157.226	128.952	-205.668	26.3251	127.518	-116.558	33.31	123.251	77.6162	35.2992	121.004	166.571	26.8194	-115.72	-216.584	-159.123	-105.316	207.314	-158.949	-263.772	-9.62494	74.644	-150.414	-16.8244	117.908	-92.2108	-16.2659	119.13	-106.482	-81.9439	89.0303	-90.0557	70.0075	77.952
		160.335	1.82447	84.066	-44.3582	-41.6742	113.431	-52.5657	16.6081	120.759	-52.893	-21.5125	125.087	-13.7768	-9.72433	166.227	150.77	-167.778	32.5962	148.714	-79.145	41.711	138.018	71.7515	41.6086	135.956	148.113	34.2154	-136.045	-191.755	-156.495	-113.177	185.359	-155.48	-271.253	-8.27848	82.2668	-170.324	-13.0442	113.817	-106.945	-9.01485	124.328	-107.021	-80.4601	50.0557	-109.803	67.7302	65.5869
		199.027	3.08713	92.5486	-13.7547	-46.4705	113.836	-32.5454	42.1068	127.897	-37.6107	-4.67969	150.088	-0.509852	-3.8784	190.48	146.054	-205.844	26.6592	150.525	-111.573	36.4548	140.702	91.8052	41.6306	145.109	184.926	35.1595	-146.355	-229.251	-188.916	-125.88	217.927	-191.396	-310.927	-18.2466	91.8375	-202.65	-21.6251	140.553	-120.303	-0.315309	142.965	-127.006	-92.5379	99.7377	-120.8	80.5144	85.9469
		156.681	-13.7194	69.2587	-26.9948	-59.3124	101.502	-34.083	3.73599	105.368	-38.4075	-31.9663	115.153	-1.29661	-28.6937	160.503	131.007	-183.563	28.9684	133.018	-97.8411	33.3011	132.13	53.079	29.1424	126.03	136.705	19.9988	-132.637	-197.135	-148.064	-123.112	198.475	-166.441	-267.366	-10.9872	64.4872	-158.887	-26.8463	114.156	-84.7247	-16.3605	117.409	-102.602	-76.3706	90.1766	-106.688	55.7135	82.7767
		167.422	-6.47165	74.8529	-23.0462	-63.984	108.456	-27.8582	-2.97409	115.264	-35.4859	-37.3041	120.606	-5.29186	-31.2695	164.753	134.891	-183.957	32.8908	128.723	-95.8466	34.3417	128.578	50.2307	32.9416	125.912	136.37	21.182	-127.139	-206.017	-158.27	-114.64	200.116	-164.769	-280.894	-5.87972	74.6294	-158.446	-19.2867	123.441	-84.9849	-6.77787	122.747	-116.004	-79.079	99.5124	-98.8375	63.2862	75.6492
		161.567	-3.11215	79.4965	-12.2594	-47.0532	102.216	-23.6684	26.2649	110.128	-28.6606	-20.3121	117.417	9.21095	-11.7395	159.74	137.213	-182.816	27.9669	137.671	-89.983	35.6101	137.231	73.9816	40.7614	135.887	161.229	31.3346	-127.57	-214.721	-145.363	-115.774	210.168	-155.182	-279.337	-11.3673	67.409	-163.385	-22.415	119.787	-94.0801	-15.0188	122.479	-109.632	-108.996	76.9639	-103.681	68.1856	72.8064
		129.791	-5.36394	66.4212	-27.062	-33.7336	94.7159	-31.2488	32.5614	95.1414	-33.0251	-2.95638	112.22	-0.0450383	-4.93446	130.176	113.91	-193.871	28.3107	110.372	-110.189	30.9324	108.229	76.9421	29.8146	107.237	158.748	25.9713	-100.421	-216.407	-129.993	-98.6007	206.164	-138.448	-228.094	-20.4888	57.1873	-143.107	-18.108	94.206	-74.6383	0.0730302	101.425	-94.5126	-72.502	81.7359	-80.3397	71.0751	72.5396
		160.507	-4.61068	68.3705	-29.6027	-39.9371	98.7065	-36.8181	22.642	101.696	-42.99	-8.58101	110.166	-14.7022	-9.05242	149.067	129.434	-194.846	25.7536	125.007	-110.321	29.7754	117.114	79.2101	28.4615	115.908	155.616	20.8	-125.351	-218.022	-141.53	-121.862	207.619	-144.35	-269.645	-1.85641	55.4045	-158.095	-15.2684	99.2261	-85.5111	-4.4857	105.513	-105.363	-87.2353	92.3302	-88.8548	58.0877	79.9549
		179.969	2.84852	78.1935	-39.1019	-37.2855	98.9423	-44.5899	22.278	99.3643	-46.9057	-14.946	111.495	-6.94796	-8.12081	143.288	120.535	-198.905	27.9895	121.968	-115.662	33.0857	115.324	76.2322	32.4067	114.697	150.921	28.3338	-125.875	-215.433	-146.347	-116.307	210.991	-157.655	-263.515	-3.83877	56.0357	-158.917	-23.4372	101.612	-82.1902	-13.3304	107.838	-102.201	-91.5989	87.7806	-95.9612	52.8156	83.0132
		157.729	-3.29704	65.7585	-31.9178	-42.7313	96.693	-43.6099	16.8745	94.0126	-49.2876	-12.9514	103.127	-19.5585	-18.7588	141.625	113.913	-172.051	22.0277	110.035	-92.0313	31.1877	100.995	81.3126	30.2282	100.08	150.585	23.3928	-116	-199.846	-132.01	-107.826	194.165	-140.633	-251.413	0.85281	50.4767	-159.828	-27.1022	90.6276	-78.1482	-21.7352	105.719	-106.022	-87.706	89.5653	-86.2028	47.1306	78.4842
		147.594	1.9485	62.7758	-30.2572	-36.2518	85.0318	-39.5486	26.7301	90.0647	-41.4485	-4.88469	103.502	-13.2968	-5.30101	134.874	116.706	-165.326	19.7884	116.626	-82.6738	28.4695	107.747	79.4782	26.561	104.664	143.575	25.8878	-114.791	-203.876	-126.34	-98.5653	191.273	-130.903	-242.482	-2.19653	53.8592	-166.224	-11.8046	87.6864	-77.6189	-6.46718	101.115	-91.0574	-87.4042	79.9099	-91.21	65.7131	77.6534
		110.219	-1.50869	52.3841	-25.7838	-63.1959	69.2771	-35.4617	-3.64565	78.9825	-35.5249	-35.4479	88.9017	-3.9004	-20.6212	110.261	96.6537	-174.647	26.8893	96.5237	-103.647	27.1757	95.1678	60.4518	17.382	93.934	123.25	12.424	-105.85	-176.475	-94.3251	-92.8941	184.592	-134.856	-199.278	-10.4721	42.2848	-130.985	-25.4067	65.3362	-69.8061	-20.0896	87.3572	-77.6147	-85.6208	58.6063	-85.1112	55.0805	71.4273
		165.116	-5.58104	68.1452	-41.916	-42.2882	96.1949	-44.674	26.4491	94.7835	-52.6386	-15.6568	107.662	-24.0311	-14.4535	146.311	120.386	-193.452	25.0669	121.27	-104.03	29.2001	116.923	79.2381	29.9533	114.351	163.007	21.7163	-122.353	-226.41	-122.051	-105.28	222.052	-135.003	-265.819	-4.93778	44.0911	-164.836	-19.9437	93.0069	-89.8749	-18.6477	105.52	-111.884	-82.8143	89.3272	-92.0382	53.4588	86.1293
		143.031	7.91283	63.7276	-28.2849	-37.9626	95.3464	-32.9229	15.6177	95.4184	-42.1334	-14.5046	101.916	-12.3923	-9.05186	132.854	112.537	-174.565	23.9835	106.949	-96.7883	28.6017	102.371	74.1745	26.6432	104.141	143.664	20.7889	-115.886	-203.718	-130.593	-112.735	188.838	-130.974	-243.226	-2.17814	45.8777	-136.918	-0.857536	92.2164	-84.9777	1.87072	97.5484	-87.6829	-80.26	77.0251	-85.9783	70.3292	72.5928
		148.575	-5.60353	69.7107	-30.2413	-31.984	108.841	-35.2682	28.3662	109.562	-41.291	-7.62348	122.656	-17.1795	0.492435	156.079	118.93	-183.674	28.9305	124.008	-94.3964	36.0932	120.224	82.7821	30.8175	122.846	161.84	23.0946	-128.803	-213.532	-137.254	-116.156	217.001	-156.054	-269.397	-25.8951	28.0445	-151.194	-33.3801	49.1092	-77.9459	-16.3151	118.089	-91.6918	-94.4019	94.5418	-95.3996	54.8512	94.3997
		166.321	-0.092408	77.5909	-45.5751	-50.3599	108.226	-41.4159	9.65717	112.202	-47.65	-24.8807	128.127	-20.6095	-25.1928	164.439	130.342	-189.107	34.4546	130.872	-106.238	38.5055	126.949	90.7789	31.7782	128.373	165.39	22.7233	-140.759	-198.103	-148.987	-113.946	204.363	-156.542	-288.342	-15.8315	39.0553	-174.477	-24.479	50.5686	-97.5957	-23.7083	121.382	-106.496	-79.79	104.527	-105.886	47.0176	98.4281
		137.366	-0.782	65.3276	-25.1141	-38.6983	92.832	-26.2449	15.2553	98.8927	-34.796	-19.9466	101.059	-6.74163	-8.62817	135.858	116.904	-180.822	30.1748	121.522	-108.95	31.4481	112.813	76.527	32.0028	112.212	154.088	21.2937	-117.046	-189.69	-123.839	-97.3697	203.301	-131.083	-232.298	-30.9825	31.8544	-131.883	-29.3781	43.6582	-62.8668	-10.9013	103.481	-80.0975	-92.8849	76.5312	-75.1821	74.1973	72.9474
		144.211	-5.82152	67.7152	-34.4235	-30.484	89.3276	-43.1298	28.1422	89.6494	-45.888	-3.15232	97.6747	0.522507	-0.343326	122.194	111.507	-175.896	23.6985	108.787	-93.5944	29.8116	103.477	76.2946	30.6273	104.372	148.411	27.9219	-111.997	-214.843	-129.059	-105.434	202.935	-140.308	-230.167	-10.5831	59.5344	-144.678	-11.701	88.6469	-74.2563	-2.75951	98.9054	-88.5038	-86.9557	73.7991	-88.1667	76.2757	67.0082
		144.849	0.607594	64.0553	-28.8614	-56.0963	85.577	-30.8227	5.40406	95.0341	-40.484	-24.2107	100.244	-5.48699	-22.174	134.476	121.603	-189.4	29.5196	127.767	-109.358	33.2188	118.14	81.8375	25.3159	120.959	156.103	17.949	-123.446	-196.444	-117.267	-107.135	207.308	-133.468	-240.753	-17.1428	32.6969	-135.339	-21.3741	39.6264	-78.0969	-14.9407	102.271	-81.7909	-92.6548	75.9549	-86.7173	65.1907	75.3978
		144.265	10.6344	62.2458	-30.1989	-35.9676	87.492	-36.154	7.96095	90.1594	-39.1146	-17.5998	98.0166	-19.6	-12.4916	129.149	92.8604	-190.651	22.2879	98.0681	-111.446	32.8325	94.6449	81.1724	28.9621	92.3031	145.639	20.9337	-104.605	-203.982	-101.503	-93.6266	186.108	-135.583	-211.31	-14.1447	38.9597	-132.101	-11.5759	91.9824	-83.8487	-8.41609	96.2754	-89.3817	-73.2755	68.7833	-91.4776	56.9749	76.2609
		153.283	-0.688966	64.7008	-26.7246	-42.3341	49.9971	-26.8146	23.121	90.8922	-30.6996	-5.79865	108.151	6.83967	-1.5525	125.888	117.953	-178.643	29.8452	120.497	-99.1419	33.2409	116.131	80.1518	24.8894	114.616	148.63	19.1935	-113.433	-223.452	-116.87	-105.738	199.004	-133.841	-222.801	-11.5198	39.6765	-134.333	-12.3098	93.6221	-73.0285	-6.84559	99.3808	-89.7199	-82.9732	69.0485	-92.7629	62.9415	75.6009
		114.92	2.17876	56.3547	-7.65196	-57.1856	41.3584	-18.3179	6.11115	83.4771	-23.5628	-23.2333	93.0232	8.31786	-16.6172	115.274	101.339	-157.088	30.4894	99.9073	-81.4036	32.3957	97.0634	71.1442	26.0916	100.927	137.248	20.6239	-109.235	-204.922	-90.5447	-89.2884	201.956	-119.51	-214.283	-18.6984	24.0923	-126.694	-15.6784	38.9401	-60.0162	-10.655	91.5132	-49.4568	-85.7815	48.2466	-59.4067	63.5646	67.9041
		143.552	-3.13191	65.3374	-25.489	-50.9674	88.5819	-28.1695	5.99716	91.2147	-36.805	-23.3398	96.9917	-2.60996	-24.2128	134.683	116.402	-192.257	33.9853	114.3	-113.001	35.6285	114.646	84.0807	23.8923	119.462	159.564	17.1439	-125.623	-234.295	-118.967	-106.439	228.459	-125.935	-233.603	-31.1403	22.3397	-134.813	-25.5026	97.719	-71.9047	-23.5116	100.177	-83.9803	-94.8623	77.7737	-82.0677	64.902	76.223
		126.086	-16.0388	50.8483	-36.0836	-52.9077	79.6421	-39.9838	3.982	84.6102	-50.7199	-26.0637	89.5676	-14.262	-17.2216	126.206	101.09	-193.64	21.6522	101.721	-109.869	23.4229	105.322	81.0776	15.4678	106.711	156.282	7.24578	-89.5261	-242.152	-61.8229	-43.8391	220.356	-100.621	-257.959	-26.9381	16.0101	-160.715	-36.586	26.1105	-90.5791	-19.6232	93.6265	-103.977	-94.6454	74.9279	-100.82	59.0461	73.6387
		139.674	-7.70439	61.7912	-20.4392	-53.9186	86.7395	-22.2877	2.87193	86.0249	-22.3168	-29.8851	111.956	24.0754	-30.6767	120.4	106.227	-152.091	38.6436	105.399	-76.5623	45.4979	104.513	69.2462	26.3098	109.751	140.277	17.115	-124.285	-217.842	-129.009	-95.5757	195.974	-143.948	-231.098	-8.15909	36.4695	-141.025	-11.929	95.9818	-76.0924	-12.5068	98.8194	-84.9209	-76.408	65.7446	-79.7722	58.8519	86.7129
		128.81	-15.2953	61.3131	-37.0917	-34.5506	83.3274	-41.3744	13.0306	87.7551	-46.0186	-15.4087	92.1917	-14.9451	-10.4985	127.809	100.699	-172.714	28.974	101.421	-95.5281	30.8348	104.232	69.0513	23.1001	102.937	130.532	21.4401	-99.3509	-211.023	-107.362	-104.799	204.629	-126.912	-214.242	-17.546	29.0144	-129.926	-27.5733	32.2453	-74.5784	-9.79897	95.1828	-86.9986	-77.2493	77.4316	-83.5517	63.9418	73.1731
		149.777	-3.50539	69.6541	-31.648	-33.13	95.6711	-37.7693	26.7035	91.9469	-34.3379	-12.0322	106.306	8.50738	-7.06567	127.573	102.504	-169.178	35.4598	103.907	-86.4942	36.4756	113.405	81.7984	27.341	112.901	147.915	25.1474	-116.693	-234.604	-122.411	-115.422	224.878	-128.133	-248.963	-12.9773	32.2229	-146.011	-28.3568	36.355	-76.9774	-11.1236	104.185	-87.4445	-95.8125	79.1381	-88.5377	67.1045	78.9444
		120.781	8.29497	54.6031	-25.7302	-15.277	85.095	-34.2803	38.4961	80.516	-32.0707	9.18276	95.0932	-9.62789	19.2269	122.163	101.41	-159.495	21.1642	105.944	-86.0961	29.0029	107.974	82.4746	28.3166	106.662	143.488	29.515	-124.514	-204.812	-101.944	-96.8866	182.696	-111.71	-219.2	-22.7599	32.3839	-130.741	-27.1495	30.0548	-74.1543	0.0220497	89.7981	-64.9012	-70.3698	61.4347	-74.9747	72.6889	68.4908
		166.118	5.55756	72.9244	-30.7616	-26.5373	99.5422	-33.9983	30.6274	104.164	-40.5503	-3.58796	109.577	-14.2075	1.39347	150.091	121.997	-179.591	27.3053	123.589	-96.4364	32.2314	112.837	84.1777	32.13	111.31	165.425	22.0685	-131.718	-219.116	-152.08	-116.731	206.958	-155.31	-263.091	-9.97184	55.5612	-156.36	-17.3514	98.602	-95.094	-6.40138	109.077	-112.625	-71.6311	92.0898	-100.348	55.1065	84.8812
		132.371	-10.4515	61.9344	-42.4546	-34.4244	73.3863	-47.9454	23.5339	91.0208	-50.9446	-0.809964	97.0683	-21.7746	5.7046	129.265	104.022	-162.558	34.7024	102.648	-101.785	34.4679	110.707	75.3052	24.6327	113.061	132.161	20.0895	-113.292	-188.494	-109.582	-103.204	189.305	-129.8	-204.273	-37.0398	17.6279	-119.545	-25.8908	36.1746	-77.1705	-4.05797	96.1838	-76.7944	-70.0575	73.3989	-86.0211	55.5604	78.4745
		174.629	7.20072	70.3207	-34.0482	-36.5402	100.178	-33.7891	46.2826	90.3171	-41.0731	-7.00853	114.218	-0.761663	-13.7097	138.774	114.687	-215.912	27.048	116.11	-115.855	31.7043	115.772	95.0283	29.1831	114.633	185.551	22.9162	-119.506	-247.106	-138.729	-102.225	243.006	-148.258	-256.464	-6.2236	46.9998	-170.147	-14.8897	94.5759	-97.9237	-4.01162	109.235	-107.631	-96.8076	85.0922	-128.706	52.0698	99.2169
		146.474	-10.733	64.2737	-23.8244	-46.5286	93.4262	-25.9313	16.1756	94.1669	-34.613	-19.0299	102.555	1.31033	-21.905	138.135	116.592	-183.009	25.3561	116.6	-99.9953	30.3337	111.669	83.1121	25.8813	111.045	153.96	23.122	-122.338	-204.862	-143.971	-108.998	204.211	-157.528	-238.924	-12.3211	54.4594	-131.204	-20.253	94.686	-72.7736	-12.2565	103.16	-93.1437	-63.9483	88.2021	-90.7014	51.807	83.8314
		196.62	2.26333	82.8757	-37.9582	-37.1751	121.66	-47.2031	26.8626	121.749	-55.6451	-11.7294	128.367	-9.94675	-5.98014	179.583	143.95	-212.678	30.2809	140.603	-119.988	36.4898	141.504	95.3452	35.6012	135.12	182.46	24.8027	-153.499	-251.506	-168.365	-138.066	228.025	-183.283	-321.926	-0.0998716	77.3787	-184.537	-20.7458	125.877	-95.5824	-13.4057	131.114	-133.426	-79.4188	103.566	-125.027	55.6095	107.958
		148.779	-0.595893	66.6488	-32.4811	-43.4119	106.062	-34.0658	18.4522	109.086	-41.0132	-21.9492	115.334	-11.9117	-14.8461	153.137	123.396	-199.889	28.0517	118.447	-107.394	30.8571	115.261	79.5204	23.8885	116.028	155.301	20.064	-123.209	-238.465	-140.162	-129.276	218.52	-153.02	-276.745	-3.68839	49.2139	-167.167	-22.0677	101.809	-73.3671	-15.9609	113.832	-100.504	-89.562	90.67	-89.5674	74.5439	83.3644
		149.932	1.49365	71.0934	-33.6885	-52.02	96.2663	-41.3668	20.8527	103.991	-42.6035	-18.8285	120.409	-12.413	-9.3171	152.906	117.929	-194.694	34.4269	114.604	-110.261	35.0471	119.866	80.0685	29.8608	113.321	156.75	24.0877	-114.562	-238.322	-152.284	-118.053	223.961	-162.536	-259.918	-8.30051	62.485	-165.52	-11.0483	100.824	-88.9211	-0.802432	113.638	-112.12	-71.1	96.3948	-106.407	65.9617	88.2871
		165.062	-9.37775	72.08	-34.4962	-43.5945	101.338	-39.566	16.1779	103.483	-45.1483	-17.6509	111.214	-14.0384	-15.7798	153.121	123.768	-190.919	32.4914	123.356	-106.479	36.5261	124.222	77.205	29.3894	122.305	150.804	24.0768	-135.839	-210.684	-139.665	-115.915	214.762	-162.018	-273.327	-5.79868	47.6888	-168.861	-18.9541	100.579	-78.6518	-19.4614	114.831	-93.1457	-111.183	75.8124	-106.019	47.8839	92.3792
		140.151	-4.51405	65.3598	-40.6887	-35.8392	105.719	-42.9758	44.3618	106.97	-45.1456	2.6729	115.471	-19.8691	1.78598	149.645	112.903	-162.33	17.8759	111.04	-86.0316	22.0502	113.183	76.3598	26.4179	110.734	153.437	24.8558	-92.5808	-225.552	-169.537	-103.167	217.159	-158.923	-246.323	-6.05281	87.0433	-148.212	0.0818102	110.628	-100.646	5.86012	114.828	-124.261	-71.3085	80.1365	-128.106	81.5613	75.7159
		154.346	1.8532	70.6284	-50.9156	-46.9295	107.941	-54.48	33.6745	112.736	-59.7046	-2.45258	120.069	-34.3574	-7.95875	158.885	117.794	-178.399	22.5192	116.599	-112.207	28.8857	114.369	81.7348	29.8857	114.21	152.02	29.6685	-94.1395	-209.57	-156.265	-108.854	216.499	-159.019	-250.938	-15.6965	83.1866	-146.938	6.10128	116.073	-94.8048	5.63001	120.67	-117.261	-82.8576	87.8565	-121.392	82.1005	69.2571
		148.64	-7.8549	70.5557	-43.1673	-48.8612	98.0348	-39.3215	22.91	100.836	-52.0403	-20.5585	102.475	-17.2457	-20.4378	140.113	121.914	-155.415	16.6848	122.21	-90.2167	22.9803	112.543	70.8808	32.503	110.952	147.938	27.7285	-100.691	-197.009	-129.146	-101.285	214.863	-150.884	-233.249	-4.44983	78.9557	-139.243	-20.5003	100.992	-95.8566	-16.2064	104.253	-118.321	-83.6461	70.6648	-117.155	52.6181	70.1253
		164.763	-1.82032	71.1839	-45.4462	-46.0778	107.103	-43.9005	36.9405	105.053	-57.3158	-5.67829	111.985	-28.8493	-3.59059	153.247	123.023	-167.204	20.3162	119.951	-94.6379	29.8602	117.767	78.9487	34.7788	114.415	154.531	26.6378	-105.289	-187.749	-157.058	-98.2331	206.061	-150.161	-250.694	-6.95259	76.6228	-148.713	-11.2369	110.527	-99.4085	-3.97092	115.022	-126.373	-83.4913	86.8087	-127.817	55.8178	82.0803
		152.468	-3.80948	68.372	-46.6181	-45.7279	98.9871	-51.6694	15.5002	100.289	-53.6891	-12.6796	111.461	-30.5024	-18.4336	144.436	119.511	-149.6	14.9707	118.477	-84.0681	24.3637	107.946	74.1345	27.9855	109.012	144.487	27.4607	-102.411	-198.548	-142.353	-109.838	193.726	-141.079	-231.047	3.66537	81.3336	-136.949	-4.83216	105.067	-88.6459	0.118188	106.766	-109.834	-73.632	72.6779	-118.327	87.16	65.7421
		125.804	-12.1015	56.7452	-39.4437	-41.9368	86.8769	-39.0387	27.6213	91.8464	-45.0472	-8.82835	99.6941	-18.0852	-7.94662	130.092	106.353	-161.546	17.4955	104.595	-88.6396	23.8172	102.822	78.6116	24.4638	100.33	148.872	20.244	-81.756	-190.577	-131.599	-93.1175	188.198	-129.604	-210.586	-6.16332	71.008	-121.669	2.90436	95.9149	-77.6934	4.53193	98.7733	-94.6207	-71.036	66.8591	-104.805	66.716	68.4409
		164.75	-3.46476	73.0039	-45.2704	-44.0473	117.586	-50.2718	35.7852	114.13	-47.5613	-6.58734	148.266	-12.9673	-9.89795	158.783	128.767	-197.855	26.7532	130.902	-110.821	35.3528	115.464	89.5966	30.7511	114.379	171.134	25.1492	-105.931	-225.533	-151.97	-108.839	227.846	-168.857	-267.553	-17.9942	80.7366	-151.212	-10.5962	117.732	-93.8985	-10.2333	120.771	-121.138	-86.7866	80.9677	-124.161	76.0896	80.1549
		140.959	-0.617207	64.0443	-46.7201	-39.8028	95.478	-46.1474	27.8096	99.937	-53.3324	-10.0132	108.363	-27.606	-10.1662	140.003	122.026	-150.72	22.6596	115.942	-74.9525	29.4182	108.856	72.3325	30.6764	103.728	142.334	26.0625	-94.7193	-191.051	-136.348	-101.419	188.579	-137.567	-235.868	-0.485816	69.6225	-134.982	-9.50699	101.009	-92.387	-4.06964	105.428	-108.667	-68.9032	71.0727	-106.988	61.7534	69.4832
		156.862	-2.92335	78.6188	-54.3419	-38.3801	116.231	-57.1649	28.913	118.635	-63.4873	-6.73227	128.478	-37.4382	-6.25463	166.578	136.865	-161.529	27.0496	128.437	-83.2734	33.5508	129.056	86.5047	40.1486	125.336	161.137	34.001	-117.846	-244.421	-165.295	-111.21	217.667	-165.069	-271.395	-3.88323	86.1451	-155.691	-5.60321	121.335	-103.047	-6.02228	124.74	-128.126	-76.3611	76.9912	-126.303	78.1315	79.8498
		157.256	-1.10275	72.1778	-25.6544	-63.8542	78.7849	-38.118	9.03003	99.1546	-39.6025	-36.9651	109.194	-16.3797	-38.3108	142.656	121.536	-173.167	29.2129	119.005	-97.7846	32.6661	117.094	91.2657	28.7018	119.416	158.586	24.9475	-118.616	-210.354	-135.523	-90.2779	215.253	-145.283	-228.907	-12.3491	63.6455	-134.898	-12.1523	102.397	-92.2235	-12.3772	106.597	-119.844	-74.1509	74.3958	-123.399	49.8852	79.9505
		155.635	-9.31855	71.237	-24.6244	-65.3936	107.489	-23.4316	19.0393	109.659	-32.3631	-34.7417	114.149	0.217301	-29.638	156.365	132.233	-181.195	31.9271	127.944	-115.317	33.3586	124.164	77.0195	30.2599	123.336	142.98	26.356	-113.906	-214.815	-144.776	-117.691	203.992	-161.581	-258.072	11.3284	86.5878	-133.845	-4.63051	112.069	-80.6993	-6.1277	118.406	-94.4966	-85.3421	43.3199	-102.91	76.4982	80.427
		143.855	6.83562	68.7309	-47.1572	-25.1614	101.859	-46.709	46.556	106.412	-52.7953	9.67046	112.506	-26.186	11.2973	150.602	110.715	-150.934	15.7295	114.211	-69.7415	24.1506	120.404	89.6155	33.5865	119.423	167.985	29.0409	-105.802	-225.573	-170.099	-97.7113	214.566	-142.875	-243.729	-7.35663	88.6263	-141.492	0.270991	110.053	-91.3268	0.641097	112.292	-125.146	-87.7486	66.5061	-128.759	80.6244	71.4075
		153.52	5.64232	69.9587	-42.0449	-58.926	115.187	-49.3522	12.6421	116.135	-53.1641	-33.7641	121.797	-21.2447	-27.4059	164.994	111.32	-175.875	27.4514	107.859	-114.146	29.953	110.84	85.4578	33.6145	106.106	147.749	28.2215	-105.69	-201.64	-168.306	-101.697	189.603	-171.461	-257.55	1.29785	84.4107	-151.313	-8.72057	120.936	-97.8788	-8.6412	124.973	-120.882	-70.0786	93.2765	-125.371	67.5786	86.0272
		152.74	-8.92019	69.4002	-33.4488	-57.0966	105.439	-32.5315	22.8304	111.103	-35.3541	-23.6584	120.341	-5.34771	-22.9114	156.421	125.427	-168.185	25.6391	126.396	-103.689	30.5299	127.65	81.6056	32.1956	123.525	150.583	21.9272	-111.291	-216.196	-153.686	-115.839	197.938	-154.512	-259.169	-0.254655	79.0383	-143.544	-17.8238	113.941	-84.4031	-9.50788	116.768	-117.391	-80.3719	76.1636	-114.592	75.3949	80.2644
		137.56	-1.78229	65.1853	-32.7287	-58.8608	95.3788	-37.3807	10.374	95.3263	-38.4105	-35.8277	100.622	-6.67458	-31.7438	134.903	108.141	-157.249	22.6541	107.767	-90.2864	26.521	104.549	81.2305	30.0894	106.615	148.848	25.8481	-96.3216	-209.822	-131.147	-91.0218	195.264	-132.775	-225.522	-4.71627	66.6137	-133.692	-9.33661	102.507	-77.5701	0.174076	102.933	-98.3431	-79.4186	70.2769	-102.615	65.1821	71.0261
		153.734	-3.93613	75.1498	-32.8281	-53.1065	115.744	-41.2983	6.85309	111.77	-44.0179	-25.0815	118.701	-14.5506	-20.5936	160.363	135.433	-183.987	33.2262	127.461	-110.819	35.8585	117.165	71.6177	31.4782	116.809	139.067	29.3193	-116.453	-224.451	-140.62	-118.262	213.535	-161.144	-268.039	7.31807	73.0788	-145.733	-4.97193	119.91	-90.7865	-4.17984	120.577	-116.924	-97.5245	80.6834	-115.822	67.6334	82.1192
		157.471	-10.9947	75.8804	-56.1121	-43.0967	115.087	-58.95	23.2275	117.071	-64.1733	-11.4169	123.319	-36.5398	-6.59472	163.581	139.113	-192.536	29.8625	133.474	-110.66	39.2043	130.52	80.4728	37.2678	123.945	155.02	30.275	-112.291	-228.788	-151.222	-110.058	211.871	-165.609	-258.075	-0.0550044	84.6625	-164.769	-4.571	124.262	-110.517	-8.06825	125.426	-135.812	-93.4999	84.9932	-131.066	81.8744	79.6866
		144.546	-8.25111	69.0855	-27.7197	-45.5969	104.159	-33.1089	12.1319	99.4704	-34.4882	-19.7696	110.606	-9.29961	-17.3898	145.968	123.409	-150.493	25.3095	116.813	-84.4959	30.435	113.302	68.9533	33.7153	110.021	135.715	28.7382	-104.109	-202.046	-143.422	-105.199	183.957	-148.338	-242.562	-1.81449	74.2235	-138.325	-9.6007	107.231	-82.0102	-2.1785	110.415	-102.993	-71.0402	83.2741	-99.9818	68.9602	69.5507
		150.146	-0.244536	70.983	-44.3754	-33.6601	112.055	-46.0561	29.5009	112.517	-50.5863	-8.5449	119.811	-27.0666	-5.45462	157.778	125.952	-177.518	23.9884	122.518	-100.294	33.2016	117.035	83.565	33.7619	113.694	159.305	24.488	-107.52	-225.104	-163.811	-106.408	205.604	-156.588	-245.955	-3.51797	85.8589	-148.636	-14.7195	119.718	-95.4329	-10.214	120.384	-120.855	-85.673	88.2185	-112.519	64.6915	82.16
		168.399	-3.46051	76.6472	-35.6969	-45.6611	116.345	-39.0758	23.3909	115.109	-44.7745	-17.9961	123.787	-11.3341	-3.98317	164.563	134.186	-186.083	26.4213	132.733	-100.565	35.8266	122.703	82.7942	32.7114	116.766	161.393	26.5788	-115.874	-251.461	-164.25	-118.513	225.74	-155.553	-273.4	-0.0142067	82.1175	-160.213	-8.97837	120.208	-103.037	2.23278	124.498	-123.565	-91.06	95.466	-116.839	90.8607	82.577
		140.01	2.74222	66.8974	-36.0093	-45.2488	88.7229	-44.4986	32.3996	90.2913	-45.5077	-17.5415	98.1076	-20.4971	3.43593	130.211	116.877	-164.067	16.9584	108.034	-91.6839	27.1707	110.269	76.7903	32.4285	110.988	139.246	29.8422	-96.7605	-215.13	-127.462	-102.267	187.401	-129.089	-219.028	-2.71371	71.3847	-126.065	-6.98915	98.4302	-81.1146	-1.89148	100.844	-95.3941	-73.3253	76.2428	-98.9423	89.6385	61.0614
		151.305	-0.119891	67.2791	-38.9126	-42.2216	100.614	-35.6646	28.1124	100.847	-44.4928	-18.7775	107.847	-20.5389	-13.5154	144.294	117.035	-150.072	25.2374	112.158	-89.7314	28.4903	110.695	66.0955	31.4865	110.482	126.662	26.4351	-97.5906	-199.508	-144.448	-107.339	178.41	-139.578	-235.282	-0.724887	73.6114	-142.714	-10.9382	107.319	-85.5136	-8.80514	110.579	-112.606	-78.0788	79.0241	-98.0221	80.348	66.71
		176.65	2.86468	80.8289	-53.9575	-47.8187	119.996	-57.1468	16.4635	117.279	-59.8486	-23.1865	126.677	-26.5176	-21.9544	173.976	125.183	-171.976	25.0134	123.019	-95.8451	29.1338	125.481	93.4287	37.2681	123.933	168.35	36.581	-119.087	-250.036	-177.658	-108.808	226.625	-192.474	-293.685	8.63948	94.961	-166.447	-2.98479	125.828	-107.982	-2.94956	130.424	-139.109	-69.493	90.1482	-136.28	66.243	93.9514
		152.589	-6.59888	69.195	-36.2723	-56.393	104.737	-38.4324	5.41258	104.931	-44.6614	-38.0162	108.57	-21.7266	-31.1155	148.906	128.445	-193.813	21.8137	127.88	-121.395	28.5125	124.828	76.1139	31.7992	127.436	141.75	24.9386	-118.615	-212.147	-124.843	-111.759	206.229	-149.083	-244.857	-5.90355	74.497	-145.277	-22.6847	111.025	-83.5346	-18.2851	112.74	-111.64	-95.4069	77.9493	-112.393	74.198	67.8638
		169.147	4.78937	77.7668	-47.8951	-53.0421	112.422	-52.0324	31.6157	116.711	-59.3119	-6.92513	136.286	-29.3637	-2.37521	173.115	125.508	-210.776	20.9683	120.372	-120.053	32.0445	118.696	94.2944	33.4744	126.363	189.062	30.6504	-99.3673	-265.216	-175.503	-104.194	238.134	-179.133	-282.602	-4.25704	96.0618	-159.874	4.36491	127.174	-107.856	5.13909	131.215	-129.672	-83.5243	94.1385	-139.262	84.385	84.3189
		162.261	12.0378	74.9776	-47.6517	-30.3258	112.131	-47.1455	51.55	111.554	-64.2498	0.395057	117.987	-26.3788	14.2925	164.64	120.287	-180.356	19.3111	118.496	-105.874	28.6611	109.143	72.1928	31.8583	112.438	148.481	34.6114	-101.505	-231.139	-160.027	-120.141	213.48	-162.005	-267.438	-4.04464	90.8028	-133.529	11.4454	119.414	-80.285	15.5792	120.427	-108.8	-81.6513	70.7184	-119.058	81.2282	70.4715
		196.127	3.96807	92.1391	-51.5557	-37.7554	151.24	-53.7934	44.8672	144.647	-64.7085	-6.4813	161.523	-34.1512	0.432284	214.71	149.131	-204.455	28.5425	143.089	-121.87	38.1133	129.174	82.9088	41.8452	132.668	178.597	33.4504	-117.066	-268.707	-230.341	-141.946	245.454	-224.376	-330.145	13.8072	121.96	-190.606	7.20998	160.262	-128.935	4.65193	162.851	-174.704	-81.6657	113.61	-173.332	83.8065	105.887
		162.164	-0.481401	74.0271	-36.7795	-64.5782	125.968	-42.5033	24.2692	111.34	-52.5773	-21.0921	130.77	-22.9472	-24.8538	177.858	128.239	-197.737	30.4768	131.044	-118.654	35.9393	125.847	62.3937	32.8328	122.199	154.602	21.1938	-115.254	-233.194	-167.492	-119.053	246.435	-186.345	-278.465	-10.4798	94.3637	-165.917	-14.3824	121.999	-97.7816	-15.2926	134.88	-133.089	-97.2596	91.466	-130.84	69.6975	81.6435
		165.846	-1.21165	76.4933	-39.3695	-50.3806	108.835	-47.1534	37.3103	104.017	-42.6096	-9.40869	135.386	-6.71881	4.96356	151.344	116.889	-183.766	24.5514	120.532	-108.864	30.9919	125.779	74.6833	29.0943	119.095	155.403	24.9267	-106.495	-227.802	-155.31	-121.173	231.952	-166.299	-250.877	-11.9991	88.0845	-146.028	-8.54667	100.865	-82.1035	-11.1992	113.559	-111.518	-92.662	79.0475	-105.365	76.5843	80.8616
		166.271	-2.88917	76.9548	-37.7804	-55.7539	107.908	-42.1245	34.4663	114.347	-50.8278	-10.1743	119.811	-24.425	-6.57402	164.677	129.437	-169.724	24.6408	128.327	-97.8659	32.1039	127.8	65.0532	31.9936	124.116	150.558	24.8697	-108.915	-225.815	-160.21	-118.063	222.536	-167.48	-282.155	3.81296	84.2607	-142.664	2.25407	122.407	-91.0064	3.11941	124.238	-121.177	-92.0707	88.1461	-127.504	77.911	85.8366
		173.074	-1.89512	72.3162	-27.2665	-62.1919	97.1724	-35.536	11.1743	104.958	-42.0741	-30.053	110.832	-11.8139	-28.3307	151.296	121.459	-192.591	26.9928	118.449	-122.428	32.3515	117.779	78.1142	31.7623	117.773	143.306	24.0954	-114.468	-212.462	-144.32	-108.273	205.773	-160.488	-247.294	-7.69136	68.6425	-132.891	-19.8205	115.633	-74.6524	-15.2922	114.901	-107.953	-90.5116	82.1884	-99.2957	73.1239	74.2425
		162.89	-6.58195	77.279	-40.9569	-20.9726	111.287	-41.9705	45.297	112.447	-46.4228	2.72288	122.888	-27.7583	8.18237	157.299	122.056	-183.371	21.8818	117.831	-110.366	34.1515	110.84	89.5336	37.473	103.294	167.75	33.4306	-114.083	-214.804	-157.182	-106.159	195.788	-144.865	-254.046	-0.492084	78.5183	-127.562	0.402625	111.695	-77.6996	6.43885	115.611	-99.3886	-87.1908	96.2644	-98.1656	73.7332	73.7771
		152.978	8.20078	71.5186	-39.0949	-35.8439	99.2352	-38.4012	30.0156	103.289	-48.2682	-15.9547	105.396	-22.8103	-6.43335	143.966	115.674	-163.469	11.7187	113.518	-90.0333	30.3356	109.568	79.9654	33.8672	105.136	153.08	29.8167	-98.7512	-199.682	-142.668	-93.0205	181.587	-143.822	-223.972	-1.22904	76.5858	-132.456	-11.6576	104.299	-89.8902	-0.0496368	106.965	-105.888	-79.0375	85.7162	-102.401	68.4672	70.4702
		139.99	2.92953	65.466	-28.886	-55.3291	40.1827	-29.4757	13.0137	87.3417	-30.6036	-23.4298	92.9808	-1.88717	-13.3871	126.305	103.614	-163.778	24.9179	101.419	-104.897	29.9306	98.3166	67.8719	29.8351	93.2016	137.434	24.2157	-91.2502	-185.765	-122.078	-88.8349	167.103	-130.494	-205.988	2.52315	65.1378	-110.907	1.59004	93.8548	-72.682	3.61725	96.5736	-85.3947	-65.409	74.2311	-96.8011	68.8644	66.8721
		180.77	-5.10504	74.4456	-43.3548	-59.3648	112.075	-44.963	3.9869	111.195	-49.5869	-38.991	119.487	-21.3908	-30.6393	160.253	128.578	-200.188	26.2669	122.533	-128.558	33.8542	116.396	84.274	30.0954	113.81	164.58	24.1065	-116.807	-216.324	-159.843	-116.256	194.029	-158.438	-262.143	12.2262	79.599	-137.716	-9.67931	117.156	-82.4913	-10.1349	119.836	-102.861	-85.1774	90.3851	-101.187	75.6035	83.5427
		146.861	5.89797	72.8693	-39.6643	-33.8717	95.3376	-39.0988	31.9359	97.4205	-44.1332	-8.83123	106.499	-25.9238	-10.5439	140.372	113.298	-158.457	25.5803	108.237	-95.2638	31.4752	106.789	74.3042	33.3379	102.276	148.839	28.8224	-102.092	-194.823	-134.94	-99.0007	175.005	-137.423	-231.353	-3.1746	67.346	-125.089	-10.9504	102.925	-80.6354	-7.28341	106.915	-97.3308	-70.7072	84.4583	-96.3312	70.0837	65.7773
		163.523	-9.26373	70.1851	-38.826	-90.1436	104.987	-41.0991	-13.5319	100.276	-45.7741	-63.5878	114.353	-17.5778	-58.8011	152.803	114.136	-175.628	35.8153	113.965	-99.9657	38.7907	117.128	60.5415	29.78	116.475	149.054	14.768	-121.079	-206.493	-139.916	-87.0878	227.822	-160.232	-223.835	-20.0306	61.1298	-135.378	-46.976	111.056	-80.0167	-38.1146	113.999	-108.341	-109.154	89.5317	-102.022	41.2612	77.77
		185.65	-16.6902	73.6397	-35.5474	-91.5926	115.523	-35.3541	-24.2756	112.962	-43.0297	-65.7486	124.122	-11.269	-69.935	167.912	138.408	-191.983	31.8265	135.193	-111.304	35.5495	130.726	75.6898	32.0361	126.833	162.525	21.6807	-130.773	-201.916	-151.411	-100.534	209.544	-174.953	-272.721	1.45509	76.6461	-151.443	-38.5557	128.066	-88.317	-31.1484	128.837	-122.257	-111.597	88.0211	-125.358	51.0618	92.3544
		196.211	-3.66344	85.234	-37.7247	-92.2804	124.354	-37.4131	-31.0929	124.21	-43.0935	-64.6336	136.488	-21.2148	-65.0012	174.095	133.007	-198.463	23.3863	132.072	-116.669	41.378	128.147	79.2329	34.3227	131.085	159.328	27.569	-128.545	-204.169	-153.115	-104.325	209.973	-181.132	-283.459	-6.67781	67.7562	-163.034	-27.8799	130.751	-105.382	-23.5232	132.883	-128.293	-102.949	100.869	-131.141	55.5226	93.263
		156.551	6.99573	74.1251	-28.3508	-59.4659	100.927	-31.2849	6.16482	100.35	-39.911	-35.6358	104.029	-20.1027	-31.9979	139.967	125.348	-182.262	25.2095	120.366	-102.236	32.3467	118.361	66.6029	33.5284	113.486	148.079	27.1555	-105.662	-201.999	-132.698	-94.8741	192.785	-140.468	-234.145	-3.86658	67.9177	-138.543	-11.6948	102.651	-85.1974	-13.7333	106.1	-104.956	-80.9843	85.2302	-108.268	67.061	70.2546
		141.043	-9.48729	70.6019	-23.4504	-51.1546	102.246	-25.3895	15.868	100.321	-31.6285	-25.752	108.131	-8.00323	-23.6721	145.537	131.826	-189.656	30.9259	126.709	-117.324	33.9024	123.686	78.7165	31.2681	117.893	158.268	23.739	-105.852	-201.497	-144.777	-103.14	195.381	-148.81	-247.867	2.39906	73.8925	-130.762	-21.9351	105.8	-73.107	-15.6428	109.618	-98.1381	-80.0942	86.492	-99.2077	56.1831	78.319
		151.633	-1.3721	71.8533	-37.7389	-44.1688	102.314	-41.9801	20.213	100.887	-46.5605	-22.6274	106.825	-24.8569	-13.5625	143.862	125.036	-159.522	22.3469	118.565	-94.2435	28.0922	110.31	85.0167	36.3767	108.527	149.654	32.757	-107.459	-219.794	-139.526	-99.2317	196.136	-138.909	-240.662	1.81817	68.3788	-142.406	-4.19731	110.391	-79.6136	-7.70415	109.861	-99.4161	-77.336	82.2568	-102.504	77.0219	72.4533
		160.051	-1.06803	66.0355	-34.2565	-50.8922	99.9684	-40.309	10.6049	104.923	-45.7654	-29.5783	114.119	-17.0141	-29.9473	149.741	106.675	-183.135	24.6314	102.389	-109.241	30.0958	95.7162	82.8252	28.1647	98.006	161.479	21.3079	-103.275	-196.17	-140.112	-91.6097	188.766	-146.136	-237.243	-2.41071	69.3635	-138.664	-22.6029	109.09	-79.2193	-15.0276	113.887	-104.175	-77.3268	88.5237	-107.822	62.7585	79.6132
		156.033	-5.70075	79.6895	-50.0363	-58.2656	104.142	-62.1309	12.2531	112.186	-67.9365	-34.9718	120.856	-28.4996	-27.2005	158.799	124.512	-192.59	21.2203	124.594	-111.532	37.8276	117.692	85.8944	37.6275	114.875	170.963	29.7461	-106.585	-206.322	-140.214	-99.7707	197.019	-156.373	-256.636	-8.87416	76.6889	-140.472	-12.8056	114.233	-84.0292	-11.5645	120.287	-103.629	-87.0451	85.9839	-107.903	69.817	80.6612
		142.186	-5.33348	69.5751	-53.885	-52.4889	89.8883	-61.7922	11.4164	97.7539	-68.7793	-31.3977	103.353	-39.9079	-25.2885	141.375	119.189	-165.993	27.8332	116.636	-91.2637	30.6532	107.586	65.6631	34.2457	108.447	148.38	28.7931	-99.658	-190.982	-128.58	-89.2188	190.082	-137.853	-220.82	2.25748	76.8421	-108.972	-13.6202	102.809	-74.0699	-11.4442	101.299	-84.2223	-91.5915	74.5338	-90.1539	59.4259	65.6795
		140.895	-1.52835	71.6444	-56.9307	-61.0379	98.9603	-59.2999	5.59815	108.017	-62.6709	-38.7818	117.006	-36.057	-34.5759	150.316	131.522	-199.806	25.1827	124.39	-108.434	37.0841	114.315	79.9176	32.0738	110.848	168.171	30.6061	-107.637	-220.782	-136.298	-93.387	215.913	-152.999	-241.713	0.918043	77.8648	-118.732	-21.3576	110.754	-79.0354	-23.0217	110.847	-91.2723	-92.5925	83.7857	-96.4043	74.264	75.3131
		147.745	-16.686	79.9675	-62.9577	-64.0983	103.395	-66.295	2.42188	116.483	-78.2211	-40.7959	114.776	-54.1022	-41.3245	155.732	141.909	-206.644	32.579	140.33	-114.962	40.1486	129.279	92.9969	40.0574	120.666	187.052	35.8137	-109.13	-228.222	-138.259	-104.222	216.84	-150.108	-261.384	-2.03417	69.5442	-159.395	-4.62353	114.089	-105.951	-6.06025	114.714	-114.588	-83.3748	88.3393	-121.383	76.3304	83.8984
		153.264	-14.0651	79.9904	-42.3896	-55.8506	100.166	-54.1225	27.965	105.1	-62.2709	-24.686	114.995	-38.3817	-15.8925	155.515	148.378	-215.395	28.5177	142.584	-120.962	36.8264	132.641	93.9138	38.8344	124.772	193.487	36.4678	-107.782	-235.04	-140.708	-104.279	220.583	-149.419	-264.63	-0.482663	66.8437	-156.276	-6.48241	116.747	-96.2258	-3.97377	117.486	-110.418	-88.9931	88.6628	-128.085	70.7185	89.0587
		139.901	0.513738	67.9549	-29.89	-57.5604	94.509	-40.4034	7.79103	98.5066	-42.2094	-31.2142	107.833	-19.1329	-20.4812	140.529	120.709	-182.61	20.1204	114.994	-93.3958	32.8153	103.282	63.9831	30.5222	97.6975	151.486	23.67	-93.5991	-210.288	-121.631	-92.159	198.445	-136.179	-232.326	0.0198394	61.5032	-123.893	-12.0164	108.426	-78.4074	-15.308	106.873	-90.9415	-75.9536	84.2398	-95.78	78.4045	72.344
		158.262	-11.1814	74.3595	-46.3875	-67.56	102.015	-52.963	-4.77589	113.611	-58.1371	-35.8946	119.514	-28.6788	-37.5213	160.127	141.528	-164.396	24.9123	139.45	-78.6464	34.0243	129.757	70.225	34.8859	123.104	153.186	28.7348	-119.706	-214.594	-152.333	-118.037	191.488	-154.768	-271.816	0.727755	77.3971	-141.12	-5.1256	120.778	-79.8453	-3.10213	120.077	-100.906	-72.8376	89.6529	-94.9236	80.1477	73.9792
		128.625	11.5866	90.7521	-32.246	-12.5719	83.7618	-47.9519	60.9734	95.1157	-54.9357	13.3451	103.189	-30.3406	29.8708	139.187	112.728	-165.446	-37.5606	108.62	-71.0677	49.7054	98.0893	103.699	48.1587	93.7886	186.295	40.4348	-93.1833	-209.194	-116.727	-100.532	167.676	-117.081	-237.672	9.62719	58.1014	-124.757	17.9594	97.8371	-88.2154	25.5011	102.751	-90.6546	-42.7826	79.8171	-100.018	92.5034	63.8975
		139.233	-6.66896	62.2937	-25.7404	-47.8432	96.01	-34.5113	9.29678	97.0431	-40.7425	-31.3962	100.697	-8.59815	-19.6057	135.437	116.023	-158.496	21.2453	112.053	-79.4855	26.0747	111.8	57.4524	25.7179	109.753	134.462	24.0818	-97.3829	-195.925	-116.616	-90.1117	180.527	-139.064	-238.893	0.84032	59.1079	-134.674	-8.51705	99.9833	-87.1129	-4.02798	104.969	-101.646	-64.7213	79.3823	-100.849	57.8819	75.8128
		170.506	-8.1222	79.3934	-43.8942	-42.9383	112.46	-43.4874	24.9238	116.334	-50.1968	-15.6225	123.566	-23.5697	-15.752	167.219	136.603	-172.162	25.3718	136.702	-100.015	35.2146	122.255	87.4881	36.4604	117.675	168.639	33.5696	-125.127	-219.423	-166.586	-114.492	195.49	-167.532	-267.766	2.13215	87.9376	-157.847	-18.223	123.84	-93.3766	-4.82078	126.576	-116.523	-86.2357	93.4105	-120.968	78.3358	84.9922
		122.46	4.3961	101.966	-39.2009	-51.0413	114.876	-49.5744	16.5624	115.381	-57.9932	-25.9078	120.406	-44.331	-23.3374	156.674	109.39	-187.979	-40.13	104.705	-92.7739	64.4276	107.35	81.9709	57.22	107.722	170.324	9.98067	-102.593	-210.048	-106.707	-100.311	206.029	-133.682	-247.641	-4.66647	60.4409	-155.879	-11.5512	107.928	-103.89	-0.42563	116.803	-115.813	-77.0093	87.1269	-119.331	78.3165	70.9454
		172.121	-8.33981	66.1201	-45.4508	-55.8226	107.139	-47.7395	15.6912	107.631	-53.0643	-25.9851	115.915	-26.1716	-25.9329	154.527	123.503	-203.493	20.7001	120.306	-132.179	26.9267	119.049	79.8627	29.4312	109.404	158.623	26.6827	-106.783	-226.58	-139.388	-104.33	209.463	-155.862	-252.946	5.82952	62.3461	-148.179	-22.2833	117.767	-90.4844	-15.7918	117.447	-115.279	-90.1848	91.7951	-116.706	68.0488	84.9362
		146.734	-5.47133	69.6961	-15.5131	-59.5151	103.983	-15.6007	1.9725	102.9	-20.1928	-41.7751	111.818	2.16082	-33.9634	151.123	118.452	-172.734	28.5885	114.422	-110.235	32.8182	112.381	67.2579	31.5175	107.67	138.584	26.3541	-115.418	-187.849	-139.963	-104.45	184.411	-155.147	-256.534	2.34617	66.7554	-120.699	-27.2541	115.052	-67.3091	-19.6381	114.816	-92.6119	-92.0568	90.3019	-89.069	50.8836	74.2647
		199.316	-0.814576	87.7745	-54.3103	-69.0425	139.082	-57.0978	-0.485671	135.245	-63.4131	-36.0604	146.216	-31.9546	-34.8353	194.049	130.198	-210.275	26.3126	125.527	-133.558	45.5685	122.133	76.941	37.4881	116.171	161.211	29.5882	-129.365	-226.672	-193.906	-117.287	215.271	-205.618	-292.495	11.3855	104.021	-180.883	-28.0243	146.232	-115.912	-24.1987	148.386	-150.017	-96.0726	114.763	-135.949	69.3136	98.8886
		149.595	-18.0621	73.9394	-38.9973	-75.7648	121.782	-39.0696	2.73647	120.436	-46.3164	-41.6525	130.77	-12.1031	-46.5916	171.725	124.737	-218.501	29.9884	119.739	-142.525	35.4514	117.026	80.9594	34.3477	104.795	172.245	26.222	-117.54	-234.873	-158.246	-108.742	230.945	-188.421	-266.705	-0.837565	75.8004	-153.916	-28.6139	131.233	-99.5601	-28.9213	133.269	-120.585	-101.063	105.282	-125.18	58.5163	98.1281
		159.01	-14.1674	74.1856	-35.1248	-54.6542	105.681	-39.4577	19.2319	106.233	-40.6917	-27.959	120.299	-11.3029	-5.93014	153.65	133.375	-184.952	30.4777	128.231	-106.428	37.2738	125.727	58.4106	31.6275	114.657	140.595	28.3763	-114.354	-224.58	-151.801	-117.653	203.95	-162.517	-254.952	0.165081	77.0085	-141.414	-2.57166	114.206	-93.9961	-0.761554	117.617	-114.848	-81.8433	91.7413	-115.514	74.8651	79.6965
		173.572	7.39902	82.2595	-45.8336	-19.2062	108.455	-43.0426	52.9519	108.264	-52.5843	2.0962	115.74	-26.9217	6.00296	157.163	122.583	-181.518	24.6706	116.616	-109.613	35.1635	111.029	86.4744	41.1199	103.329	166.47	35.4206	-114.48	-214.604	-147.812	-104.025	196.339	-150.16	-252.182	-0.890013	78.2565	-131.315	-8.36343	110.666	-79.275	-5.30449	117.082	-101.64	-93.9775	91.1521	-100.446	67.3056	78.9842
		124.076	-3.99211	66.115	-37.3841	-50.8214	88.9618	-34.4034	49.1883	101.705	-38.0152	-0.232163	110.582	-13.3063	1.02122	146.736	110.968	-174.479	17.3023	112.986	-94.5307	22.7573	108.258	77.5055	26.6478	111.117	157.802	23.3208	-85.2567	-275.064	-147.018	-120.084	261.543	-140.242	-258.248	1.49685	68.07	-136.946	2.42881	107.767	-83.1956	5.30638	109.773	-118.359	-62.2166	83.3324	-117.625	80.2164	80.9698
		126.207	-1.58637	65.1083	-34.7877	-43.2844	91.1166	-41.7868	52.2384	94.6083	-39.1024	4.39362	111.574	-14.8216	4.87515	148.145	119.011	-165.666	13.9759	120.221	-83.6273	22.2756	113.769	71.7212	27.5498	115.584	162.368	21.7894	-102.129	-241.462	-156.097	-100.85	246.193	-137.336	-263.764	-11.3204	70.9946	-143.619	-6.74735	109.209	-85.8127	-3.60709	111.813	-107.579	-68.9866	79.7826	-119.703	67.4374	80.0863
		142.062	-3.98606	76.861	-44.6304	-56.9994	101.838	-52.2818	56.1502	115.264	-52.6947	7.02704	131.388	-18.0508	11.7867	175.103	127.271	-197.035	20.402	123.417	-106.288	26.6982	125.136	97.3145	33.9029	129.407	194.6	28.2538	-108.007	-267	-185.531	-125.345	273.064	-157.605	-306.131	-12.4147	81.6341	-164.726	-5.45406	128.285	-106.61	-0.00884606	131.689	-126.254	-72.6658	102.941	-135.915	89.2547	87.8274
		117.781	-4.0515	69.0231	-42.9678	-49.3312	100.695	-42.9162	32.4922	107.105	-43.8275	-9.97842	121.497	-19.2211	-12.8838	155.758	112.345	-163.121	10.6401	112.9	-84.2387	21.1623	107.84	86.7065	28.0717	113.083	159.834	27.8734	-93.7415	-214.044	-153.506	-93.8318	216.094	-150.399	-265.503	-2.71983	75.887	-148.55	-10.792	119.336	-97.0294	-11.8484	119.409	-119.474	-74.7089	86.2913	-122.718	61.2323	80.948
		127.394	1.07962	69.0583	-49.2375	-54.2782	96.6735	-44.2487	40.3337	110.764	-51.2805	-9.84034	116.766	-19.5437	-6.79021	158.34	119.062	-156.732	8.40016	115.885	-80.8766	19.7448	114.86	83.8271	31.8866	113.801	160.685	29.5068	-95.01	-238.357	-153.865	-100.681	219.211	-153.262	-275.065	3.02676	75.5315	-162.86	-5.27323	120.137	-103.112	1.0848	119.586	-123.165	-67.5463	86.8963	-129.372	71.7278	86.326
		113.361	-7.44309	65.9606	-35.3996	-51.3307	96.0432	-35.6372	37.4113	101.645	-42.7737	-6.47662	107.445	-10.0112	-5.55595	148.612	102.681	-175.168	18.3768	101.115	-93.055	23.3662	104.135	76.5978	27.9939	110.748	173.532	21.0575	-70.4964	-248.895	-151.145	-99.6235	240.765	-132.182	-259.725	3.14344	76.0108	-144.857	-3.25752	111.991	-88.9304	-4.21303	112.468	-113.875	-71.4842	78.7334	-113.985	70.4296	75.2128
		125.117	-4.2374	69.5114	-44.3438	-45.5842	96.8023	-47.6112	31.7332	104.626	-53.0623	1.46912	109.526	-20.7483	-5.38706	149.522	110.911	-168.485	19.0909	112.995	-91.6488	27.9923	113.864	88.978	33.3341	116.088	167.877	30.5391	-85.2091	-249.49	-160.492	-97.0584	240.626	-153.579	-263.328	0.445683	81.5688	-139.678	-2.38794	109.921	-93.4737	-1.12796	112.416	-119.529	-59.2658	85.0651	-123.892	64.7929	79.8761
		134.584	-6.95717	73.504	-41.1077	-49.6654	106.331	-39.6252	45.0181	114.418	-46.2777	0.454931	124.983	-20.418	-0.882397	168.037	113.99	-187.872	20.8834	117.697	-88.3425	29.4508	113.504	90.6436	28.4616	114.653	180.723	23.6246	-102.388	-256.423	-177.292	-107.812	256.821	-164.303	-285.036	-7.96936	86.2662	-153.664	-3.48119	123.482	-111.237	-4.72081	126.063	-126.014	-68.7731	94.6748	-128.499	63.7545	90.4369
		137.035	1.04718	74.3765	-42.6949	-42.8616	116.573	-43.6232	42.0172	116.412	-54.4773	-4.40735	122.956	-15.7008	-3.19957	169.659	123.095	-183.313	21.8503	124.958	-91.9445	26.7754	120.235	81.8354	25.9297	123.466	173.404	20.7055	-92.1364	-241.084	-176.941	-109.531	243.894	-154.098	-297.184	-5.00852	81.7784	-169.931	-3.24648	127.336	-99.9173	-1.27993	129.554	-130.293	-71.5588	92.1327	-133.45	75.5826	86.648
		124.335	-2.22354	69.7593	-33.5788	-40.3983	101.374	-33.3886	47.0964	102.05	-38.8042	3.40675	113.77	-13.2894	0.899888	151.099	117.243	-169.467	20.2376	117.055	-84.5851	29.49	113.431	82.454	30.9109	118.364	164.619	26.3508	-99.0417	-228.177	-158.263	-112.042	228.962	-141.046	-274.775	-11.1882	67.387	-141.745	-4.4719	111.791	-96.2237	-3.17674	113.29	-114.059	-65.5889	85.7468	-121.232	69.6047	79.6658
		125.547	-6.13883	77.291	-45.9412	-56.0496	112.995	-44.5296	48.6126	123.977	-52.3121	-0.311207	134.093	-21.2085	0.534681	175.965	118.284	-196.779	18.0838	113.362	-105.305	25.3545	117.79	90.669	34.4945	117.469	183.739	26.4738	-88.2256	-251.184	-179.803	-104.695	255.724	-174.679	-290.224	-7.30364	90.5268	-166.427	-4.06764	136.974	-114.622	-0.0657888	135.264	-134.154	-77.5871	95.4991	-136.864	76.2843	99.2238
		121.325	-13.9805	62.889	-38.2135	-49.6769	99.4838	-44.4584	36.5114	98.4944	-48.8298	-13.6522	107.034	-16.5408	-11.3834	149.46	114.043	-171.797	7.57143	109.627	-89.3046	18.2199	113.255	69.9827	25.3112	111.243	153.332	17.3217	-88.6732	-223.958	-120.015	-103.38	239.444	-134.91	-273.724	-13.852	68.9126	-153.564	-22.5823	107.277	-96.7613	-13.4328	109.502	-116.226	-79.2069	74.6205	-127.975	74.5304	69.7149
		119.27	-2.48723	70.7961	-39.7272	-47.4272	93.1655	-40.1738	51.4385	98.7581	-50.3573	1.80338	110.094	-19.4029	2.59305	152.358	120.017	-172.805	20.2756	114.038	-83.1795	26.8138	115.691	87.5717	33.2311	118.313	168.195	26.9657	-98.8942	-235.002	-161.949	-104.649	216.049	-145.251	-259.56	-3.16183	84.7544	-150.685	1.78459	111.408	-98.9154	7.33735	113.497	-117.443	-70.2321	75.456	-118.45	83.5752	69.7136
		122.362	-2.89046	71.5943	-47.372	-48.5541	109.094	-49.1463	32.5629	108.324	-51.8164	-6.48161	121.822	-25.3805	-10.7434	162.533	114.17	-172.423	11.966	114.21	-82.8051	26.6458	105.729	80.8422	27.3544	110.391	171.153	23.4792	-97.7393	-226.062	-158.16	-88.7454	232.314	-153.988	-277.895	-6.16665	75.0311	-156.983	-9.09837	122.744	-104.166	-8.52686	123.642	-123.462	-73.8796	88.8698	-127.454	59.0468	89.6148
		116.095	-0.313726	74.7423	-42.5054	-45.0932	110.688	-42.8874	28.0024	114.568	-47.9407	-12.8516	121.355	-15.3306	-11.0447	164.307	107.08	-170.877	17.86	104.322	-70.2147	26.327	108.2	79.3796	30.9315	105.35	163.95	24.2068	-88.8095	-229.92	-175.872	-83.9661	236.179	-168.203	-271.85	-7.60942	87.6493	-153.97	-14.7841	126.535	-103.311	-9.71857	126.986	-121.166	-69.0749	96.5157	-120.184	60.8791	95.5208
		121.929	-3.16855	80.932	-38.3003	-46.9775	108.117	-39.5027	27.2117	111.961	-45.3479	-12.643	118.629	-17.1323	-11.5861	164.71	123.453	-171.84	14.0318	128.124	-89.5932	29.785	122.734	80.1339	35.5262	116.873	164.958	27.4841	-112.237	-262.914	-162.815	-111.874	250.534	-155.054	-289.066	-9.89603	83.8512	-146.366	0.928945	122.109	-107.958	-1.88457	123.553	-127.911	-67.6479	94.0487	-127.698	81.0907	77.6859
		131.27	-2.20341	75.1902	-31.0093	-44.0871	110.992	-31.2682	33.0824	114.478	-40.2356	-9.34298	116.781	-7.50316	-5.84852	162.974	116.442	-165.154	19.3285	118.998	-79.6378	27.2976	110.358	78.603	31.4222	104.86	155.503	29.9443	-120.389	-242.464	-178.841	-109.686	244.651	-176.836	-283.099	-12.8698	83.5764	-140.985	-12.6601	118.48	-93.1569	-6.88052	120.677	-107.028	-73.1962	98.1038	-112.191	60.2477	86.7391
		141.545	-6.39849	86.7746	-38.6859	-46.5374	130.798	-42.3803	48.5306	131.079	-46.3803	-1.41935	139.215	-12.7271	3.91409	188.818	125.471	-192.976	22.596	130.281	-111.482	31.3953	123.921	91.4781	34.2839	123.025	187.439	29.3712	-114.722	-284.844	-208.334	-116.045	287.691	-195.676	-314.986	-21.1684	101.427	-172.187	-2.18797	143.282	-115.9	2.1408	144.93	-138.381	-76.0801	113.927	-143.264	82.314	104.253
		137.199	-14.2866	81.8459	-52.2952	-51.7392	128.098	-48.6133	43.3391	131.972	-54.7381	-5.03673	140.662	-17.481	-1.88113	187.102	125.117	-192.068	23.4713	124.239	-100.047	29.8888	118.501	75.7869	34.0035	117.508	174.699	28.1461	-97.5001	-271.649	-197.947	-115.777	280.608	-195.661	-299.462	-10.5381	107.609	-162.572	-6.18879	144.188	-116.67	2.03303	143.962	-140.924	-83.6263	103.954	-138.075	84.3727	101.72
		142.712	1.88398	77.1958	-50.1701	-52.8728	114.751	-44.6488	41.1449	124.934	-54.3778	-3.31682	133.073	-21.1399	-3.51978	172.142	120.678	-180.548	22.7849	123.419	-96.8968	29.0709	126.248	92.002	35.8209	123.392	188.32	31.1008	-107.945	-287.731	-188.217	-109.402	287.238	-169.312	-300.777	-4.2943	86.3864	-161.5	-6.67392	128.697	-115.527	-3.298	131.054	-141.632	-85.0399	99.1444	-138.471	70.7922	95.8253
		130.016	-1.93115	68.7681	-45.8105	-42.086	106.14	-42.0983	38.27	112.302	-52.708	-5.43421	111.242	-23.5269	-1.98132	152.97	113.756	-172.02	19.3222	113.313	-85.5752	28.9863	117.513	86.4207	30.7766	116.079	162.732	28.1476	-95.7499	-255.108	-164.022	-110.722	254.952	-159.723	-266.538	-8.66808	80.0064	-156.666	-2.98406	117.643	-104.79	-4.01984	117.207	-121.264	-73.1391	87.5787	-128.381	76.2116	83.5341
		129.058	-7.04901	71.4591	-42.7801	-42.1858	120.682	-49.144	28.0204	118.336	-51.7568	-8.00239	126.329	-27.7374	-5.86499	166.575	110.822	-174.691	20.403	113.976	-93.0089	28.446	115.79	85.9464	28.3772	113.079	162.075	25.1808	-94.3286	-229.016	-180.755	-98.1061	244.084	-172.149	-282.023	-15.689	88.0631	-158.366	-13.2569	127.821	-106.633	-9.08018	127.742	-115.669	-70.4183	98.811	-122.398	73.5589	95.4402
		122.253	-2.09543	68.2878	-34.2836	-38.8447	106.587	-39.9045	39.0415	103.076	-42.6555	-4.79633	109.924	-18.7262	-3.16425	149.531	110.628	-169.351	20.5562	110.722	-91.8325	26.803	104.643	69.1402	26.4351	107.981	148.566	21.431	-88.3219	-232.872	-160.576	-107.027	240.585	-158.163	-263.819	-4.74125	80.5661	-145.811	-2.62012	113.08	-90.9452	2.87323	113.366	-111.394	-71.9787	81.9334	-120.896	70.8226	80.617
		129.148	-2.20186	70.8388	-33.2418	-57.4167	108.703	-31.8533	38.7322	111.32	-39.4156	-12.731	114.834	-5.5096	-12.6411	158.467	114.765	-158.089	20.5393	111.801	-78.1663	27.3314	115.005	74.8069	34.5838	112.115	155.608	27.2022	-116.777	-252.977	-163.839	-110.781	259.486	-163.174	-268.194	-12.1075	87.1654	-139.742	-13.6314	118.469	-87.259	-7.15524	119.112	-107.445	-87.5438	86.3489	-103.077	76.9985	79.1576
		138.698	-8.81782	81.979	-51.6876	-45.4812	128.443	-52.082	32.4944	129.695	-56.8284	-8.65408	136.273	-19.109	-8.27732	184.605	136.945	-191.836	21.173	124.847	-91.8429	29.9537	126.104	77.6781	33.9159	126.787	172.716	24.8474	-99.5996	-238.222	-195.65	-115.1	233.031	-185.141	-312.624	1.72576	99.4437	-175.205	-3.35335	141.55	-130.903	-4.94214	139.237	-153.771	-71.0932	106.466	-148.511	77.2553	93.5078
		129.529	-4.39381	74.9663	-35.8423	-53.7595	112.562	-40.4946	39.4048	110.518	-44.6383	-2.73642	119.643	-11.4311	-0.995699	161.095	126.814	-171.452	25.8953	121.603	-93.5893	30.1016	115.882	89.4337	30.3877	114.692	165.524	25.5355	-100.866	-216.97	-179.768	-105.035	230.487	-168.783	-284.016	-6.52663	88.1616	-153.71	-3.2807	121.007	-90.3108	0.508755	121.748	-117.855	-75.5045	92.474	-121.709	69.5556	87.8426
		136.354	-7.62148	77.6961	-49.0983	-46.2888	121.65	-50.1575	30.4811	120.438	-59.8368	-8.12787	127.3	-16.4185	-7.50205	170.58	124.633	-185.134	24.4731	124.443	-101.474	34.6362	124.036	89.1252	33.2193	119.363	165.703	27.2982	-99.3726	-227.005	-177.646	-111.011	250.842	-182.189	-284.316	-7.67337	96.467	-172.949	-9.26862	129.568	-112.759	-6.29835	132.513	-137.883	-88.7724	92.1979	-140.31	68.914	90.8143
		116.427	-3.05873	68.8046	-29.8618	-53.498	102.109	-33.474	23.4653	103.969	-35.1641	-13.3066	110.33	-0.105225	-14.4821	146.803	104.585	-163.145	20.3022	102.465	-76.7232	25.7819	103.371	74.0214	29.0535	105.16	152.085	24.9581	-92.2108	-222.67	-154.669	-101.048	229.316	-150.462	-259.337	-4.56577	82.2418	-145.426	-7.12992	111.787	-91.6844	-7.40722	111.871	-102.236	-83.6619	75.3547	-103.369	75.4345	75.025
		132.176	-7.78697	73.6185	-32.1899	-56.6604	106.397	-33.5928	20.0891	111.506	-40.1673	-17.4175	114.337	-3.06196	-13.2982	157.708	121.632	-177.095	25.9414	122.082	-89.3238	30.5904	116.254	85.8156	33.4977	117.708	169.166	28.5702	-110.133	-250.542	-171.212	-112.993	263.024	-171.154	-265.408	-3.36821	90.8412	-144.1	-19.3484	116.882	-91.3183	-19.4475	118.365	-120.573	-86.4594	86.2938	-123.656	65.9998	83.1396
		149.636	-2.48916	83.0975	-42.0617	-42.1074	124.874	-43.7494	48.7675	127.799	-51.692	5.20014	136.929	-17.3206	4.19502	183.273	141.8	-194.832	22.7522	140.513	-110.071	31.0613	136.779	103.67	39.2841	139.706	188.788	34.5138	-104.502	-262.24	-188.183	-116.475	270.358	-180.826	-292.203	-5.529	103.923	-198.352	-2.65636	131.468	-163.645	-4.78754	141.877	-174.697	-80.0703	95.6639	-179.343	84.4397	89.6176
[truncated: 1,452 more columns]

## Sheet: new-pca
ID	exp	PC 1	PC 2	PC 3	PC 4	PC 5	PC 6	PC 7	PC 8	PC 9	PC 10	PC 11	PC 12	PC 13	PC 14	PC 15	PC 16	PC 17	PC 18	PC 19	PC 20	PC 21	PC 22	PC 23	PC 24	PC 25	PC 26	PC 27	PC 28	PC 29	PC 30	PC 31	PC 32	PC 33	PC 34	PC 35	PC 36	PC 37	PC 38	PC 39	PC 40	PC 41	PC 42	PC 43	PC 44	PC 45	PC 46	PC 47	PC 48
SA01	sad	-272.129	-368.621	149.578	59.642	-90.5784	33.3278	46.2704	14.3792	4.99246	-29.0543	25.102	-26.9291	-11.0385	41.5558	-1.81918	-17.3635	48.1547	-12.5345	43.8614	-38.1315	-43.1167	30.701	42.3159	0.821964	-15.9357	35.7995	3.47941	9.86942	5.88467	31.4974	14.1405	-7.52609	-1.16006	-5.368	18.9365	-22.4763	24.5531	-5.38736	13.9909	-16.7882	3.21618	2.23916	5.36877	20.6624	-0.959409	2.36016	1.93941	-11.7062
SA10	sad	-114.895	-40.5944	199.056	82.2459	11.0902	-86.3896	68.0064	-109.636	-53.6657	-43.9637	48.7278	-19.9727	8.74137	-2.9084	46.6565	-16.7662	-27.3933	-19.25	7.16507	37.5815	46.013	0.247808	-0.990484	6.07926	4.70899	-20.482	-8.54667	-2.68675	23.0582	8.36583	0.788722	28.2095	2.55288	-30.3204	-1.44507	1.11683	13.75	-20.6756	-7.27397	-2.94778	11.0253	-5.55896	2.7643	11.9548	8.16255	-3.08473	-4.69722	-0.193182
SA11	sad	161.898	-36.0107	75.3775	149.831	-20.2224	49.4483	-22.7381	-21.1585	-99.7942	0.803594	-28.3624	-19.1928	50.4966	27.7134	-6.82913	-4.19452	-0.598323	-2.37996	8.81969	29.1522	13.0834	-22.8602	-28.3492	15.5122	-15.664	10.6221	-6.19256	6.63905	15.6508	8.32777	27.3515	18.2061	12.7424	8.32612	-11.5709	-1.19416	-10.1104	-20.5161	-11.1122	2.85659	-12.8106	-11.1089	-5.47646	-14.8203	5.48735	1.16138	-3.33608	-10.5777
SA12	sad	69.7675	83.9234	212.949	139.733	-38.1623	8.02637	28.0159	-94.6	-93.7607	-16.7112	26.0766	-63.4711	17.292	-30.7813	-1.23849	-21.9076	8.9595	20.0937	-27.8641	37.4275	-5.89138	17.3261	-14.5772	-14.9171	3.43321	19.7582	20.0904	-6.73673	1.09106	-12.2694	10.1593	15.0678	10.2797	-4.53299	34.5268	-10.1804	-7.96235	-5.18749	-10.1992	-6.89909	-0.0240834	-2.87881	9.32008	8.17245	-1.67365	-0.0424336	-13.1263	2.38865
SA13	sad	159.401	-46.7995	282.975	111.837	-9.89824	12.3299	67.9437	12.0692	-11.7832	20.7966	-1.50964	-2.33739	16.4406	50.4284	10.7317	-11.605	-28.4053	-61.4867	-37.7003	35.123	-18.9497	-4.25381	-8.13824	-22.1793	17.2458	1.79256	-0.471878	-0.810865	19.6955	2.46246	0.952842	10.5171	18.0477	18.7165	40.1709	-5.31267	2.21034	9.51049	3.38448	2.79609	-6.6539	-7.80769	-1.66584	-12.2826	5.30728	12.0846	-7.6945	-2.06184
SA14	sad	609.081	-288.277	258.423	60.5495	35.1516	-36.0052	60.9851	-66.561	16.9389	-20.7163	16.4439	-4.3659	-30.4029	19.3985	32.9813	-7.41059	16.4956	-19.2225	-38.7354	27.7002	14.6619	-30.8539	-14.0008	-3.17438	-3.22025	11.3575	8.00008	-1.37786	7.02086	-7.53973	-0.584672	-12.8997	-6.17133	-18.8221	10.3236	-3.00685	-4.04239	4.90039	-15.7894	-1.16655	10.1783	7.0961	-4.63881	-0.297528	1.37379	1.83524	4.5859	-3.59271
SA15	sad	-379.368	78.1682	37.5441	7.66942	37.0997	-92.2086	72.3162	-74.0894	-61.4603	31.3335	36.1977	-37.9115	12.9261	103.508	-91.6872	-13.2231	-66.11	-3.19682	-3.78895	0.200871	-8.15815	6.86642	-21.681	4.85749	-30.6713	-48.103	11.3223	1.4751	13.4519	-0.0487388	15.2559	-3.75243	-22.1661	2.65243	13.8633	-30.1928	19.2896	7.09357	3.70909	-17.4592	-2.398	12.0549	9.2796	-11.2299	-2.38557	16.6914	17.8079	-12.749
SA16	sad	407.33	-49.3834	264.583	107.871	-79.4497	-46.5025	18.3876	25.1966	4.06835	32.0144	19.1224	-19.4282	21.5193	48.2383	9.70662	-18.1379	0.555104	6.8376	-12.8084	2.26644	17.1314	-31.702	-14.6245	21.8009	-13.7863	3.15216	13.3155	-11.5687	34.0296	0.825671	13.5608	-1.23761	-7.54094	2.41527	-10.8092	-10.5197	-13.9282	-9.7383	-4.57479	-4.10663	2.13202	-5.24359	-3.55377	-11.3223	-8.85962	-1.35674	0.501116	-8.46956
SA17	sad	-357.72	87.483	65.7426	-62.8584	-50.1985	-60.7453	79.1417	130.636	-24.8347	3.38195	-57.4365	20.4996	49.0886	-6.51046	-4.16867	-34.7578	-21.6128	-6.64466	11.7084	-12.9558	5.71373	-44.1848	5.6463	12.6082	14.8346	-16.0985	29.4943	-2.95713	13.6532	-18.8738	-4.98036	-16.2173	1.20681	-15.9412	5.72869	4.41067	7.60936	-29.8859	-9.36397	8.72872	-2.89883	7.93232	-3.74649	-7.47945	-9.20733	8.05299	6.93759	2.79433
SA18	sad	256.905	-70.9379	-161.513	134.926	73.8738	-35.9414	18.7583	37.2405	-93.0941	-5.02568	-84.2699	-61.9597	50.347	0.187594	-29.1214	29.0697	-6.27539	12.0087	-11.1859	2.44079	2.56641	-31.614	-0.166001	-11.5368	16.0798	-7.4448	-6.98313	-4.30793	-32.2718	-28.1853	5.31091	-39.754	0.287375	-11.4741	3.03952	-3.35753	3.02302	-2.73372	4.31068	0.508079	-10.8903	-9.73159	5.42168	-5.79821	-12.0934	1.15335	-2.60876	12.9767
SA19	sad	132.033	215.039	-66.4697	22.2046	90.3419	77.5401	15.7333	69.9567	-25.4111	77.9493	63.7461	11.7447	-48.6244	49.4956	-71.2844	56.6907	50.0225	30.9903	-16.6276	28.0522	17.776	-15.84	9.20095	26.0392	28.0225	20.9781	10.6591	-23.4872	-6.43478	-11.9845	-1.10517	-14.6267	2.78531	-11.3773	13.3221	13.8941	8.45713	5.85343	15.3054	20.8615	-1.26522	5.58404	5.06121	-3.62934	6.44754	-3.23741	9.41589	-12.2386
SA02	sad	-273.449	-379.28	189.552	-14.8082	-55.7898	88.4158	-7.35086	17.842	-35.1923	-98.4742	-27.6925	-16.8773	-8.61729	29.2512	17.7936	-49.1865	25.0547	21.7074	34.1506	-11.2475	-73.3469	-9.2862	-9.77812	-8.42776	14.8159	24.7522	-26.1712	-0.829147	-10.767	12.0582	-9.0717	15.6288	18.48	4.78104	14.4056	-0.468105	3.09562	-3.52913	17.1006	6.95728	-15.8785	-3.25138	-7.36549	0.650265	5.51408	-0.583836	-4.59261	-2.0086
SA20	sad	-11.2398	342.815	266.365	105.096	-33.2387	-85.3765	116.259	-66.4026	52.9133	-14.4287	-68.1769	3.93844	11.7095	-1.23717	-55.7337	43.054	5.44137	7.99854	-21.4522	3.64001	23.6599	14.6146	10.4312	16.2085	-0.568436	-0.652168	31.6723	-10.1268	-8.10755	7.63356	-28.5197	-23.5664	-18.0598	-9.36595	-5.5803	2.10793	12.573	1.94678	18.7231	8.47847	-11.4851	1.84767	-13.5311	3.14424	3.24786	-19.9375	13.1285	0.42713
SA21	sad	-44.2596	202.785	119.229	4.64453	16.1711	20.5557	72.7221	40.5636	-18.4162	11.6226	-23.0956	20.3093	7.99964	-12.0065	-17.4669	46.7544	30.9947	1.06865	-22.3982	-1.51184	38.456	13.5938	-13.4277	20.1157	32.5138	-13.8468	-29.645	-1.86549	-6.02547	-18.1753	5.47976	-1.06561	-12.0615	8.03077	17.3514	6.21093	10.3995	-3.96077	-17.7848	-3.3473	-28.8453	-1.29822	10.6213	6.49517	9.77196	-17.2227	14.8566	2.1384
SA22	sad	638.462	-169.015	17.2238	-70.2856	38.489	30.8022	53.1223	60.9642	-104.293	114.543	-47.8456	-43.9538	-79.97	-19.5338	-90.904	29.1489	63.9782	-43.7954	32.0628	-19.3908	30.5888	18.6813	14.3209	-22.3388	-18.425	17.8266	-34.6951	-11.6094	22.1364	-31.9176	-5.9653	4.99455	-25.3385	-15.3934	-3.48513	0.963842	25.2516	-11.022	0.572869	-30.5965	-10.6905	-6.87258	-8.85654	23.5543	-15.1151	-2.9172	16.1249	1.29591
SA23	sad	-129.965	125.367	-21.2256	-14.003	84.3469	-51.7869	-19.6713	36.4177	-8.30379	72.8849	17.4537	49.8245	27.6496	-27.0787	47.6124	33.748	31.8637	-18.6219	37.0095	32.6722	-9.49905	28.941	8.17938	20.746	-37.4825	13.9568	3.27734	3.69952	3.38822	-11.253	-5.10884	-20.3808	12.8425	-7.25857	-17.446	11.2629	15.8763	0.526911	-6.31675	-6.12458	-0.65307	-1.45079	1.13509	-0.663916	-5.24029	3.67103	8.6724	5.18386
SA24	sad	-218.339	94.7936	50.2073	-95.6725	31.6525	-155.98	10.3913	58.7939	-25.5838	46.1626	57.5542	-87.8559	34.2155	-25.8357	36.8863	6.07959	7.10908	-23.0274	43.9549	-8.4051	-8.05233	14.5651	-18.6527	-10.3764	10.093	20.1872	-11.7546	40.0774	-20.9	0.0246653	1.76418	-8.73048	3.27602	2.96593	-45.6005	14.8148	16.7398	-1.06213	-8.47396	-22.3806	-20.9	10.923	28.4097	2.70402	-20.3203	10.9403	14.3506	10.035
SA25	sad	523.05	143.572	134.673	-2.34729	-89.1121	39.3569	-19.4975	88.6545	39.2359	43.8284	-8.60607	14.0107	18.8804	-21.2333	9.72664	44.9306	-22.7667	45.2078	3.22025	13.0636	8.44833	-25.1702	-25.8687	-3.99729	-17.5802	32.0837	-7.48759	-0.442761	-8.42578	-2.35224	0.548812	-3.27712	9.01263	-6.60022	-19.8957	8.82046	3.03347	2.97429	-16.4428	-13.3034	13.2	-3.92733	1.99067	-8.30907	2.882	2.48237	10.3084	-14.9479
SA26	sad	1.14004	102.078	47.8467	-27.3141	-30.2731	-61.4152	57.2836	14.2703	27.6771	0.883795	-16.4593	-57.882	101.35	-42.0629	3.42573	70.884	-43.2047	16.5671	38.8311	-6.69999	6.18442	-7.6296	18.8672	4.07979	-7.67151	-1.0385	0.570966	6.31488	5.12336	-0.0825099	-18.9761	14.4111	6.43533	5.2646	-12.5675	5.14525	-3.0866	8.36077	-11.5203	15.8961	-1.08552	-22.3993	-2.2396	-10.841	-5.63123	8.64028	-2.38612	11.9306
SA27	sad	-360.228	50.6253	-108.281	-127.49	93.1755	-30.9837	114.961	71.2558	-44.3707	67.2562	-15.0898	-10.1827	27.1623	-51.4547	-38.2987	14.7213	-53.8626	-2.60656	-22.5764	-37.9225	-25.3275	12.9668	11.4499	-19.3479	-5.77654	4.01148	-7.54138	-22.7117	21.8504	3.36831	7.33403	-9.05465	14.1559	2.68213	9.82014	-1.78068	23.1418	39.3954	-6.53543	6.6022	0.899943	0.642697	24.2902	-8.17421	12.7347	-12.3277	-15.818	8.99107
SA28	sad	608.399	-244.046	100.144	-78.5774	73.6043	3.09232	95.3271	72.556	2.83536	22.9471	18.3953	-29.8518	-1.79179	-27.5891	13.2198	13.3221	-10.1552	-27.258	-31.8527	-10.7263	2.00519	-29.5075	20.3742	-4.79413	25.3451	4.65212	-23.419	-8.95224	-2.13466	8.15045	-10.3569	0.169961	1.2551	9.28917	11.4268	8.93013	-1.03517	0.84513	-10.9915	1.21099	11.4587	1.43946	-6.06595	2.46631	-1.8942	-6.45458	2.69335	3.9666
SA29	sad	522.104	95.535	196.757	62.7726	-38.2899	24.3595	43.3048	60.9851	23.034	26.6453	21.0298	0.00118723	38.6089	-47.6927	21.4357	33.209	-26.6354	-9.27773	3.08572	-30.4568	-9.24396	11.7568	-5.32697	-5.62694	9.97634	-17.2535	-15.9731	-0.365904	-16.9081	0.819379	0.923142	5.12127	8.5272	11.0066	0.632225	18.3755	2.19846	-4.46842	-9.647	-7.16155	-7.71463	-3.76354	6.61672	4.55268	-1.1286	10.3806	2.85098	7.47428
SA03	sad	-916.311	39.9157	155.771	50.2546	-15.9709	-30.0773	53.9033	105.136	-23.8722	-85.9034	-93.7233	4.50714	-82.7464	120.197	-4.53992	-10.9867	-21.3136	-1.58158	36.2989	35.5773	-24.4541	20.5744	35.8787	13.0636	20.5458	-11.6512	-23.4872	-17.7463	5.40606	19.3072	-6.01579	-16.2877	3.3286	9.42216	-8.62939	7.5108	5.38582	-0.239173	7.8639	-8.41929	1.73646	1.99408	8.58605	-0.0711183	-10.8524	7.62201	-0.974193	-12.0714
SA30	sad	184.69	126.775	-80.7455	43.9857	113.927	-22.5401	18.7286	48.8576	-41.4568	52.5129	48.9841	-48.9236	4.57369	-9.30996	-22.5148	11.4257	-29.9409	24.7808	-8.8704	-11.1815	-45.1539	11.1012	-10.7054	23.188	6.98302	-13.8831	-1.85691	-12.0208	-45.3739	-0.674718	17.7045	-6.97961	-5.6683	13.7412	13.0614	1.9778	-2.47071	-2.67542	-5.13073	13.5454	4.11862	-3.60932	-7.82947	1.27237	-7.79636	-2.42583	5.84364	8.23614
SA04	sad	-902.374	-186.835	-50.435	-47.7499	116.226	-74.4403	103.096	27.2624	-9.67879	-141.427	-48.8708	-83.1699	-88.8184	41.0476	39.6539	10.5307	15.4319	26.6783	-30.7461	-12.771	-19.6218	-25.1097	27.7013	28.3129	-16.9213	-0.649704	-24.5036	1.88045	-18.2116	-22.3487	-11.4796	9.19105	-3.86958	-11.7403	-5.49747	1.8986	4.98366	9.23846	-14.0294	7.59253	3.43475	-3.06977	11.4422	2.95273	11.8437	-9.77295	-3.84835	-3.40263
SA05	sad	-352.572	-56.6698	231.154	-59.6904	29.1566	30.7857	195.591	-51.9574	11.0484	-135.036	81.9973	63.8517	-45.9437	23.8843	31.2279	-29.8298	-58.3891	-1.50986	3.14336	15.7179	46.4783	-9.33075	44.605	-0.776831	39.6528	-20.0387	-9.22966	-31.8648	-12.2881	4.54344	21.3939	18.0708	31.1421	-3.55509	-8.6273	3.52616	2.24092	23.1308	17.6539	-14.0459	13.2671	-20.5601	2.6829	3.41638	-2.92919	-1.62272	-13.1329	9.42051
SA06	sad	-1798.28	441.518	112.937	-77.2299	2.55816	-19.4634	152.471	20.042	5.76521	-122.859	8.20226	-8.63126	-70.0579	21.4335	22.5544	52.448	1.0729	-37.1646	-19.6174	4.88972	-8.27156	-0.686103	-10.0123	-21.7558	-8.20083	-20.6943	9.43811	-35.5542	12.5433	11.3377	12.2177	-1.56013	23.9349	5.40166	-9.99042	-8.90395	-4.76498	9.0167	12.6907	7.2908	11.8338	7.60584	-2.54155	-10.3036	-4.64442	4.49515	6.37582	5.00357
SA07	sad	-672.441	110.792	-133.958	121.759	142.186	-11.1276	76.0958	-31.7273	-133.65	-18.1698	55.3773	35.3496	-92.763	-16.4351	77.1518	16.7662	-15.0392	14.2109	-36.2549	0.972576	4.70547	8.85819	-14.3671	-12.3156	-20.3379	-10.0629	0.562056	-8.82057	-10.9909	-23.5961	-0.23375	27.1183	-12.1132	-10.9854	-10.6247	-6.26637	20.2191	-19.9617	6.91735	-13.4574	-4.64629	2.74241	-6.85058	-9.53942	7.23151	3.23466	-13.9051	26.3857
SA08	sad	-259.622	-67.6401	-84.5955	8.54117	53.8857	52.0212	69.3275	-22.1881	-34.5917	22.4004	93.6518	35.4343	-41.162	-4.57919	-65.6612	-32.5314	-25.168	-16.5891	20.0101	-4.0381	32.461	-7.58087	2.50866	15.9313	-26.5012	6.57074	-6.86521	32.8339	17.2249	22.3993	18.1192	-10.3189	11.1749	11.0055	-16.9917	23.1396	-20.7592	-19.2918	-17.9905	0.425656	-12.8524	4.26393	-9.09271	2.32628	9.54074	-9.61796	-4.57655	0.714802
SA09	sad	-392.337	84.7253	25.2736	3.15117	10.9778	58.6531	49.2866	52.3732	-92.0876	34.7611	71.7948	26.6662	-27.8663	-4.25876	-26.5771	-19.723	1.77958	-46.0966	-21.6821	-13.123	-29.909	-1.71875	-30.2401	-13.2616	-25.1966	15.1107	5.52167	5.74662	12.1957	17.8651	5.59559	-28.7199	13.9777	5.91316	19.8726	-0.412027	-13.1945	-4.29275	-6.12216	-2.77552	-6.13019	22.7425	-8.5382	-0.379445	-2.41714	-11.1551	-6.81846	0.513051
FE01	fear	99.668	-56.8	-78.33	-99.857	165.03	-40.451	-58.748	74.207	-3.4363	-12.412	20.962	-20.106	-25.665	41.685	59.749	95.234	57.392	30.564	-22.934	37.001	35.213	8.5018	-8.5371	-65.624	18.76	-5.5494	1.9308	27.412	-9.5813	38.181	-1.3672	3.3765	-20.945	2.0939	0.70322	-58.773	-4.2505	11.657	-9.5659	28.725	-21.351	11.125	-16.056	-14.343	-1.9118	-7.2466	-23.499	-11.49
FE10	fear	-3.9152	305.45	-64.941	-9.8938	-21.416	42.498	-77.091	11.876	-47.183	-43.097	55.719	-48.956	-12.583	-21.861	29.77	36.21	-46.524	15.911	37.655	-33.026	10.129	-14.542	27.747	-11.697	9.628	-3.8247	8.1559	16.37	23.693	-4.9592	27.384	-2.7885	-7.8437	-3.6826	-10.543	2.1646	5.4083	17.362	12.348	5.3412	1.0818	18.697	2.4854	3.2128	8.6402	-1.225	1.4122	-4.8844
FE11	fear	519.11	-23.563	28.742	-38.617	58.135	66.077	-71.627	8.4805	-45.589	-19.095	-42.009	-41.858	14.637	24.971	43.982	-8.0429	19.461	34.616	-29.543	-8.5515	11.683	42.76	28.937	11.343	-17.328	-6.8133	-5.3463	-39.421	44.717	2.3915	31.6	-22.441	9.1812	14.779	9.676	-15.337	5.5808	13.009	5.1755	-6.2409	2.4014	8.6879	3.3558	15.151	-0.42322	8.2383	-0.65905	8.0982
FE12	fear	571.3	192.9	69.864	131.01	-73.529	45.172	-106.12	-8.5091	-52.986	-5.9424	-12.91	-83.446	9.0252	-7.1917	27.683	13.419	26.804	-1.9369	22.169	-0.47338	4.8448	-1.9788	14.847	25.688	-5.411	-16.166	24.026	-7.3053	20.316	-15.299	8.1788	4.6948	0.71576	-10.87	-14.728	13.137	2.6978	16.151	18.097	-22.749	10.549	1.105	20.255	-11.695	-1.6128	4.045	-7.4761	-12.481
FE13	fear	505.09	169.05	125.16	52.23	-56.463	56.201	-86.95	-17.277	-30.286	-41.29	-45.061	-38.566	7.1401	-20.858	13.376	-19.144	-18.729	19.998	7.9618	-21.032	13.467	-4.3379	26.368	-11.88	8.7193	-8.9451	-12.308	-13.713	-2.7525	14.71	33.017	-27.293	-18.497	12.872	-9.5618	8.0182	6.9314	6.2278	1.2248	-13.137	-1.3679	-0.60233	16.189	-4.2864	-14.073	-9.5379	2.0796	-0.41429
FE14	fear	132.4	-24.902	-73.123	-6.9622	137.06	56.876	-33.464	-127.86	11.648	-30.096	-82.224	-39.176	-17.545	-10.991	-26.945	-16.947	-2.2155	-45.037	-7.819	-1.1942	14.864	-10.939	13.333	12.381	17.334	-16.791	-40.267	23.627	36.982	-25.565	12.998	-4.0337	-28.083	19.126	-12.986	3.6214	-10.062	12.945	-0.4341	0.84161	-9.4441	4.9549	2.2479	-7.7262	-9.9476	0.061783	-7.2751	0.15056
FE15	fear	233.68	3.8285	87.689	-204.96	-2.2249	97.75	-16.901	63.051	40.231	-28.072	-103.2	-13.279	39.07	45.223	-13.931	-15.164	-26.594	-31.651	-4.9983	19.979	9.5181	-22.859	-21.399	16.927	-34.336	-14.107	-6.8567	29.073	12.784	-19.355	18.28	25.084	-6.8038	-20.359	17.777	13.606	-5.4275	8.2253	1.6052	6.6329	-8.0899	-5.8448	-6.3434	31.746	6.4994	-8.5307	-3.3979	-1.9114
FE16	fear	242.93	119.68	-18.464	-106.19	4.3148	149.4	-70.902	-59.506	10.029	-5.879	-46.884	6.4066	-5.1975	-17.943	-25.496	-15.673	-45.482	-25.717	-33.372	7.1236	-41.625	3.8513	28.118	-48.988	-2.2709	24.746	3.9858	6.8586	9.976	-10.851	-3.7547	-18.038	0.5583	-4.437	4.1543	12.384	-7.1889	-5.7837	-17.363	-0.98185	-16.414	-10.904	-25.993	3.8076	-23.928	10.259	-2.2848	-6.1929
FE17	fear	264.1	116.97	-14.052	114.26	-2.1129	11.412	-83.522	-23.189	14.365	19.9	-69.571	-64.96	-8.9916	-20.758	44.507	-20.296	-13.78	-11.879	-48.387	-26.258	-38.299	-12.634	22.84	-19.566	18.89	24.959	20.186	-1.3387	23.2	-10.372	-3.1759	-4.3844	-5.2542	2.1259	-17.909	6.4051	-11.721	3.0676	0.30616	-15.353	-3.2878	-0.28342	11.747	-8.4581	13.996	-8.3274	-2.4864	16.405
FE18	fear	-24.039	-140.47	270.26	-136.61	-40.256	-266.39	-282.82	-53.628	-102.44	-7.9836	-70.04	115.52	-4.5074	31.398	-0.59096	54.912	-46.693	-7.3948	-8.1883	-17.198	-22.313	33.933	-9.112	57.559	13.128	-16.634	39.647	-18.841	22.792	-6.0249	4.4412	6.6753	0.88159	12.049	8.785	5.7109	-16.643	-11.984	-0.094488	11.231	-24.048	-10.829	14.844	-15.885	24.464	-16.856	6.9808	18.496
FE19	fear	372.16	-32.8	-144.38	-85.69	115.05	88.522	-59.051	-62.664	24.926	-70.166	63.585	-16.151	-8.0741	54.984	-52.381	-68.929	-40.509	-15.231	-13.758	44.429	21.97	15.873	-11.426	7.5083	51.595	28.077	20.483	-7.137	20.959	-16.67	-63.636	0.44094	17.867	10.99	-24.45	-17.518	-2.9225	5.5396	-18.059	-16.342	-11.099	8.8743	24.64	3.4376	-5.3553	-24.76	16.76	-27.297
FE02	fear	268.42	83.519	81.023	-136.73	29.598	50.341	-96.317	64.907	37.238	-24.765	44.252	-22.223	34.738	-38.739	19.024	24.083	52.99	12.064	28.168	16.814	13.833	6.0192	-21.077	-17.75	-14.926	-37.754	-4.7868	-8.6565	4.3936	12.152	3.1826	-16.911	8.762	23.539	-13.041	-21.969	9.6047	5.7347	13.988	9.6291	14.656	5.5241	1.743	-23.024	3.8902	-2.134	-8.2137	0.93587
FE20	fear	128.05	144.16	-28.575	-59.186	38.439	108.33	-38.901	-172.86	53.715	-40.43	-44.199	-3.9915	27.622	4.0061	-24.415	23.696	-1.4825	11.943	26.179	5.4238	-16.532	-19.714	34.738	-1.7496	-8.3192	1.9914	-10.433	-0.7357	15.439	-23.327	1.7353	2.2613	-14.018	-14.145	1.5802	-9.5367	0.56669	9.117	2.3243	-17.003	6.2236	-16.627	0.49331	-16.647	3.5266	6.7856	2.1073	2.6922
FE21	fear	259.52	178.17	-48.1	-103	10.854	121.59	-60.757	-5.3645	62.309	-52.706	52.832	-18.015	6.6894	38.494	6.3557	33.073	-33.282	16.408	-15.906	5.8694	19.675	-4.9531	49.896	26.824	-1.5248	-17.431	19.245	-14.432	-25.29	18.236	5.439	8.0255	-6.603	-20.987	-8.9105	-29.957	-6.5103	-24.913	0.69272	-3.6716	5.0311	-4.674	1.2576	-1.9265	7.8426	10.699	31.292	7.5961
FE22	fear	938.86	-207.73	-55.259	15.904	46.576	49.753	29.875	-10.998	-41.24	-61.322	-37.343	-24.87	28.279	-0.95452	-4.9245	47.255	4.0655	-28.714	17.528	-31.692	20.788	-2.9493	22.366	7.382	-32.616	27.268	42.938	-10.011	-16.608	4.2244	-24.253	7.6793	2.8354	-20.94	-17.869	-6.254	0.68147	5.2583	23.594	8.5227	-1.9625	-14.944	-0.41434	12.606	-9.7605	0.22435	-7.2658	0.73187
FE23	fear	140.39	-42.261	-196.65	-44.438	76.881	29.306	-49.597	-14.103	-29.693	-113.22	24.711	41.643	73.303	-22.37	38.318	-0.62161	-32.337	4.4114	23.567	-17.888	15.848	-7.6827	-25.486	54.172	-7.0246	24.797	42.714	-8.4248	25.025	-9.8653	-38.286	-12.592	20.059	10.131	15.166	13.54	16.414	22.272	-1.5596	12.189	-11.422	7.1609	-8.6699	-7.5667	1.7871	5.9392	15.608	-9.1302
FE24	fear	113.75	57.178	-37.412	-123.74	45.967	-47.307	-123.66	-17.085	16.467	-26.551	64.986	-26.794	49.834	24.008	49.907	-15.111	-30.87	1.4741	12.482	31.168	5.6144	48.479	45.744	-22.53	-20.453	14.664	5.316	8.3002	-44.976	-27.409	-8.0655	17.448	-18.845	41.643	12.254	-37.81	-11.892	-17.672	-12.535	-11.905	-30.671	-22.29	-11.631	7.268	-9.6308	-8.9274	9.498	12.296
FE25	fear	127.97	30.369	-85.108	-106.18	83.235	63.133	-105.56	-4.8343	27.799	-39.383	23.207	-77.043	13.398	27.681	23.476	-48.602	-2.3612	4.3978	-63.814	-0.70779	-10.46	19.368	-54.013	28.667	9.0002	-13.053	-2.0354	-32.988	23.113	-0.17342	-26.593	-13.72	17.068	-2.8395	-8.5057	-13.243	-2.4654	-7.8534	8.8809	-16.027	-8.1611	8.5374	6.6163	13.345	-11.811	6.112	-1.2914	1.9645
FE26	fear	344.64	-111.46	-107.97	-81.56	62.822	18.954	-50.681	-9.4498	22.987	-54.004	36.906	-13.345	28.195	-21.176	57.254	3.6777	-30.346	-31.233	-15.068	-3.4626	-0.12296	29.082	-10.699	6.6521	-22.206	23.587	11.8	-12.549	-22.629	-3.7744	-17.123	-4.9908	17.677	-4.6435	1.6169	14.997	10.066	-11.475	13.129	-11.761	-14.875	3.0655	-1.1275	21.026	-4.3006	16.725	-11.518	5.5936
FE27	fear	237.16	34.754	-63.133	-169.08	7.7188	151.14	-27.271	59.419	28.13	-70.881	-36.818	54.374	73.356	19.03	-14.221	47.51	-56.113	-37.969	-6.2504	-12.841	-6.7264	-45.813	2.7099	-12.053	-27.265	-10.575	2.1493	-0.092552	-12.213	19.922	-2.5609	-18.426	-12.168	27.428	6.3752	2.0873	5.1207	-4.0962	1.9417	-6.8927	0.043124	-7.6751	-11.783	-2.3147	-5.731	-21.367	-5.9285	7.2534
FE28	fear	528.5	8.0555	55.102	-156.55	-10.891	152.37	-37.045	62.756	65.043	-77.291	5.9298	-36.112	26.657	28.031	-12.684	3.8027	9.4624	-8.1053	-41.278	-20.964	18.252	-23.11	-49.48	46.817	-7.6956	-22.521	-2.1415	-38.997	9.1524	31.743	-15.742	-5.3088	0.015935	-5.3219	-15.464	-12.825	5.8408	-24.427	16.409	-4.9324	7.7516	0.81011	-7.6744	18.768	12.161	4.2615	-2.3813	18.586
FE29	fear	835.37	3.9696	42.46	131.96	53.044	32.688	-35.077	36.012	66.934	-32.32	-1.0933	62.472	-19.23	37.199	98.103	-7.4893	-60.517	-12.413	-24.309	-26.569	17.292	2.1454	5.3147	18.727	-25.959	-2.6534	6.4983	6.0059	-11.561	20.874	4.1058	29.847	-12.831	-1.9547	-12.637	5.5668	10.408	-7.1246	3.9709	0.53205	-0.48873	1.0622	-15.617	13.167	-10.959	-11.148	3.9256	-12.719
FE03	fear	-14.756	292.91	53.522	-85.248	-11.691	118.95	-123.19	-36.991	-10.831	30.686	-30.061	-12.971	-58.56	20.145	-8.1068	-15.187	0.55281	9.4718	-28.107	66.026	-1.3873	4.2018	4.0251	-14.163	10.794	12.384	-6.1918	5.6195	14.575	-23.501	-0.60969	-21.457	-18.521	6.673	10.63	23.149	-4.4734	15.512	12.624	4.8235	0.33297	-0.15808	5.2943	-6.1397	-3.9049	11.248	6.9875	2.4032
FE30	fear	-6.7858	298.63	4.8096	15.341	-7.8697	-78.113	-89.678	152.7	-60.955	-26.644	-52.062	18.013	-12.487	82.485	-5.4722	-103.78	-32.775	-20.053	-16.871	-32.384	96.839	96.535	-37.5	-19.724	-35.948	-1.4025	-47.48	19.906	-8.5243	-6.1057	-12.737	1.4882	-5.4293	-16.463	11.14	21.67	-22.775	41.674	0.0030248	9.9598	15.529	-5.8602	-5.0006	18.609	21.704	1.4421	7.0144	2.8615
FE04	fear	37.245	118.51	-84.707	-17.515	78.973	58.588	-23.05	-64.59	-0.78349	-20.817	1.0578	-42.626	-29.191	-12.054	-19.595	-40.776	-26.874	-25.312	-31.157	-28.481	-33.439	-1.907	8.5605	20.114	9.5092	-11.99	1.3944	27.492	-15.613	-4.3248	33.036	-33.831	-24.526	21.736	-20.189	2.1117	-5.7537	-20.726	-2.8034	18.502	-3.3856	-7.1007	-7.827	10.803	-8.9457	1.927	-4.7481	12.988
FE05	fear	28.076	410.43	113.29	-6.7537	-114.2	25.545	-85.136	146.47	-87.706	-63.397	56.351	-9.7545	32.235	-26.567	-2.1854	-42.659	41.804	-24.839	16.518	-42.043	40.567	30.723	21.733	-10.051	28.868	-16.911	12.03	-30.389	15.129	-18.834	-10.099	3.2643	-23.169	-23.882	-6.3808	-20.849	-6.8544	-3.8646	25.123	12.424	1.8207	-2.0453	-25.506	-13.585	11.994	0.40787	1.1219	-4.888
FE06	fear	-662.64	489.58	-84.859	-164.15	-27.417	148.97	-71.867	-62.288	-40.011	-62.435	33.881	-79.192	-9.5899	-52.78	-66.282	36.92	-29.529	-69.129	3.3886	-6.3057	-30.841	-2.9138	39.245	-27.403	37.867	0.53395	19.937	54.535	-4.8769	26.316	-12.605	-7.9675	1.5934	-19.223	-1.0994	14.696	8.4246	-16.658	-2.0108	-12.365	13.39	2.5351	-1.6475	-13.402	30.535	14.442	-7.6787	-12.495
FE07	fear	107.44	366.43	-81.821	71.463	12.088	102.63	-78.771	-25.219	32.526	-41.556	85.95	67.908	-24.932	20.874	54.989	35.881	-53.106	21.989	15.695	-38.223	-11.141	-22.582	1.5399	-11.349	24.082	-8.0061	9.2356	28.284	20.7	-9.6231	8.5213	35.741	3.0172	-26.84	20.298	16.995	28.25	9.2734	-19.441	2.52	-15.293	-27.716	-11.145	0.74551	-16.892	-11.051	15.203	-5.233
FE08	fear	24.582	367.77	-53.08	78.139	40.865	146.3	-83.321	20.736	19.032	8.5285	31.222	27.103	-62.646	-29.52	60.417	-8.5749	-33.703	8.877	-36.517	-21.522	-38.075	6.5134	3.8448	13.225	-2.9264	-22.607	0.25791	31.406	4.7522	-19.504	34.819	-2.9671	-4.2261	-15.259	9.1506	-5.8476	14.335	4.2853	14.388	7.3791	-15.356	18.846	-2.208	-1.6923	-16.433	-14.776	-4.5704	-18.538
FE09	fear	-37.101	202.07	-170.24	-54.258	-4.6186	102.81	-100.91	51.837	-98.412	-3.2171	28.032	-71.321	6.9517	-41.728	-0.72835	46.583	48.514	-20.156	7.2931	-25.965	12.546	12.065	33.704	4.1397	-3.7623	-6.7583	5.9401	-15.564	13.893	-9.7185	-9.2888	3.9359	2.8669	9.1862	9.7261	-4.1277	-22.422	8.5722	21.674	-6.9664	7.0075	9.6219	9.6483	-1.7996	-6.9264	-11.876	-28.351	-4.1387
HA01	happy	417.48	-219.54	-105.79	-126.22	89.582	14.402	-31.065	-78.096	18.069	-17.615	-8.4779	-16.687	21.417	-7.5051	32.61	-13.142	-23.395	-34.267	-21.836	-24.459	42.233	52.31	-20.482	1.0661	-62.041	1.9166	-59.293	3.6073	-38.474	-3.8162	2.0205	-13.334	8.4962	-3.746	21.205	36.325	-15.133	4.7489	6.5574	29.511	22.574	-7.4203	2.2452	-34.599	-7.7024	17.536	1.8056	-21.751
HA10	happy	99.608	193.87	-95.435	-41.587	-140.31	14.452	3.18	-49.461	-8.9167	84.376	-3.1075	-30.802	-51.041	-15.404	1.7021	-49.142	-2.2159	29.356	-2.0086	-49.586	-3.7941	12.579	-2.3629	42.454	13.037	-8.8341	-11.091	7.6202	-10.626	7.4654	32.503	6.8756	32.173	-8.7364	0.075454	-22.66	-8.6015	8.1328	-9.0161	6.0042	-0.65591	-16.181	-15.267	-16.982	-0.9431	-9.6053	-1.6767	-10.41
HA11	happy	51.37	244.6	-71.328	-28.949	-114.72	-15.081	7.7301	-93.608	-33.994	62.522	1.1415	8.0337	-24.754	16.148	35.022	-34.639	-7.6777	9.8201	31.075	-0.16	6.4391	-6.117	30.335	30.148	-9.3558	12.526	13.559	-3.4063	-22.795	38.293	-16.623	-34.205	26.298	12.135	1.4066	1.7979	11.847	0.070898	3.4606	7.5387	5.8	6.0276	0.89451	-6.4246	-13.901	4.5957	0.35229	21.133
HA12	happy	378.54	136.95	35.334	54.476	-138.75	-26.045	-17.778	-75.52	-36.153	76.419	-82.122	-10.988	-54.635	-41.411	56.841	-60.219	29.54	3.8351	6.634	-17.418	1.6591	1.5201	-16.331	14.004	11.135	17.364	-38.527	13.039	-8.3436	4.9689	-3.6324	-2.4451	2.4729	10.947	-39.003	-39.256	3.1439	-0.78616	11.663	-11.567	14.801	-8.7369	-12.612	-13.697	0.79401	-26.665	9.2197	-12.594
HA13	happy	475.5	50.774	73.225	-19.343	-166.73	2.0352	-1.7867	-54.15	-46.94	83.321	-33.913	-57.217	-61.38	-30.565	43.219	-29.773	10.034	-22.761	-1.5106	-12.463	-31.041	1.1988	-4.9533	-10.051	3.6376	-46.711	9.3704	7.6405	4.3798	-4.3694	-17.3	1.6968	10.971	-1.4132	14.906	-10.45	16.686	-1.9099	-14.051	12.43	19.507	-21.534	6.1217	17.711	20.143	-12.447	6.4654	8.6122
HA14	happy	1022.4	-101.18	-52.66	215.26	-81.715	-25.179	23.914	-59.357	72.796	39.15	50.747	8.2712	-27.361	86.595	-1.766	19.408	-5.8976	-59.659	57.503	-51.294	-13.135	10.497	-16.888	-7.6943	18.895	-41.756	-16.744	-24.255	-21.004	7.2104	3.646	-12.217	-0.83341	4.9468	-14.136	9.3686	13.929	13.326	-15.137	-5.0882	-11.078	11.333	-10.303	-29.799	18.692	-25.815	-0.12459	3.8105
HA15	happy	66.057	46.779	-114.18	-46.038	-121.24	-94.647	-31.777	-51.334	-18.374	94.006	-56.299	-38.602	-48.847	-23.737	56.813	-50.199	-8.5453	2.2952	-15.021	0.5876	18.615	-41.25	-18.239	30.361	-9.6392	15.513	-3.5171	23.645	0.17595	9.2162	-31.14	-12.343	28.17	-9.7833	-13.642	5.2428	27.383	-10.864	30.618	-2.5312	16.033	1.2832	-15.083	13.622	-1.7873	-3.894	-3.9082	-7.34
HA16	happy	536.79	30.546	-0.40978	-112.37	-108.84	-3.7218	26.948	-19.469	25.84	70.423	-3.8043	9.2591	-47.704	37.647	38.256	-22.677	16.339	-15.211	-29.793	-16.79	12.843	14.42	32.356	5.5658	-6.1898	9.7813	51.976	-21.909	-36.754	-0.80703	42.706	33.856	-45.757	-1.2077	-4.5015	5.1616	-15.114	9.4737	2.2008	11.644	-2.2759	18.981	18.615	16.152	-21.33	15.956	5.1968	-13.948
HA17	happy	86.429	120.74	-223.27	-57.943	-189.17	-51.737	-9.2062	-60.567	-49.387	-69.6	14.059	61.937	82.006	-30.769	-6.7213	14.678	78.137	-38.24	-15.736	36.733	-10.847	-65.22	0.53045	0.96408	4.5268	-17.028	-35.617	14.433	-2.2396	-13.84	-5.0614	56.017	-4.5402	12.352	-26.717	-3.8963	-28.909	31.042	-1.7626	-14.609	2.3564	19.754	-0.57741	14.202	16.002	19.892	20.444	4.9664
HA18	happy	-74.959	430.83	-97.14	46.568	-281.76	-134.58	-54.995	10.951	-37.073	-34.943	-37.536	58.445	33.105	38.811	-21.124	-26.625	54.253	34.58	-80.257	18.333	5.9541	-22.96	23.035	23.04	-21.43	-12.276	-5.2256	17.73	-15.635	32.304	19.113	-10.576	12.968	12.202	-24.22	18.362	36.411	21.427	-24.964	-8.6403	-20.022	12.301	-28.47	6.0875	-13.253	16.308	-25.341	-2.8704
HA19	happy	596.59	-75.646	-236.62	-10.308	-90.826	-15.347	2.2807	-64.657	-31.236	-79.123	45.153	6.2952	39.242	19.024	-34.629	-7.7908	103.43	-30.34	-43.531	11.322	-48.421	-2.3875	-23.688	-39.092	1.744	8.9668	-14.907	-29.654	-5.5472	-8.3293	24.874	-18.855	31.206	24.455	-25.417	8.3009	3.1819	13.661	5.1024	16.277	-1.4236	-45.555	20.982	13.82	-5.187	-12.394	-2.2684	-5.4442
HA02	happy	400.29	-69.932	-42.395	-68.55	-73.807	13.159	74.089	-65.868	-76.132	55.546	-0.45919	-3.5588	-48.737	-16.889	33.009	-28.288	-2.2961	-61.272	-14.379	-18.138	8.9385	-3.2651	32.963	2.8194	5.5968	-25.61	8.4083	-9.3226	-27.544	14.894	-26.771	-14.057	-19.034	36.994	35.121	-17.594	-13.754	7.8028	-2.1607	2.0364	15.171	0.87908	-0.23022	-3.4	4.4576	1.8764	24.148	17.308
HA20	happy	510.38	24.017	-248.48	-7.0273	-127.25	-36.644	-34.919	-22.428	-18.075	5.2952	58.776	0.8861	-8.2962	113.91	-44.629	-27.167	49.371	-1.2852	-25.987	58.399	-42.329	-5.7878	11.51	-10.55	-15.239	-4.431	4.7858	-20.242	-10.022	-1.2501	20.768	50.386	0.068683	8.3654	-15.39	33.249	30.611	-1.7027	14.334	22.326	-6.2368	-1.3049	9.5463	-3.0461	6.3477	-3.8599	-0.27127	12.721
HA21	happy	720.42	-82.509	-0.60239	-20.747	-31.65	-98.08	34.103	-84.99	93.32	-36.711	-0.94545	9.3277	-48.869	25.65	43.189	20.007	-5.8767	-45.362	86.001	-1.7497	-22.329	15.331	-32.086	-11.339	48.045	5.1666	15.976	-28.707	16.272	-40.686	32.607	-45.456	-25.986	-2.5957	-25.598	12.854	7.6468	4.8457	-13.957	6.3799	15.71	2.0167	-50.686	18.837	23.956	24.406	-18.222	-6.2812
HA22	happy	548.18	-12.352	-184.47	-130.99	-37.673	27.877	85.235	28.16	-19.504	-28.708	-14.407	-38.362	-75.045	29.221	-3.0241	28.426	-18.367	-6.2364	65.868	4.0217	30.38	46.71	-72.906	11.266	33.794	0.095233	61.871	37.934	29.619	16.976	8.2766	10.523	-10.516	35.918	-1.7042	-7.4167	-2.6747	12.783	-12.963	1.6108	-1.4376	3.5356	13.044	18.03	7.3672	26.039	-8.9726	15.009
HA23	happy	995.71	-290.41	-325.51	42.487	-30.007	22.409	52.534	40.361	-37.82	-31.958	-32.911	46.447	-84.142	18.226	-11.078	33.435	83.864	4.3903	-4.2407	-13.805	8.0364	41.447	12.329	-39.061	-1.4305	-86.397	19.336	64.743	38.747	8.6186	-9.4932	-4.0045	41.591	-22.105	-4.3231	-2.1916	-17.458	-35.225	-11.316	4.4715	2.522	-33.112	19.113	-7.7561	-11.428	17.09	9.0001	-3.6806
HA24	happy	389.63	-102.9	-448.99	-50.231	12.887	-6.6205	49.73	31.8	-6.3892	-75.922	-50.75	27.635	-30.349	-6.2806	10.567	-20.424	7.1907	-2.2131	28.102	-17.958	-1.3121	7.0224	-77.855	-2.5829	54.948	69.642	59.736	-17.657	-18.267	-2.9663	22.92	12.357	-11.507	1.1198	12.237	10.599	4.679	10.841	-16.112	-7.6436	31.633	-25.354	4.9051	-16.828	-24.112	-15.762	8.3339	9.8467
HA25	happy	561.77	-217.25	-369.9	214.22	-301.51	-220.49	-62.476	179.59	160.29	-125.04	5.767	-91.883	-168.4	-199.42	-73.194	-6.0579	-63.897	-54.88	2.1836	89.484	-12.651	-1.6785	-1.8202	37.293	-34.556	-8.5602	-11.608	-32.16	3.0291	20.406	19.198	-2.4271	4.2184	-17.103	29.176	-19.972	-6.2609	10.136	3.5841	-3.1772	-31.097	-6.1192	3.3125	-9.1755	-1.3554	2.5256	5.5023	-3.4938
HA26	happy	593.14	88.083	-152.21	-35.085	-125.69	93.615	60.578	111.47	68.844	26.896	-137.54	63.259	12.655	79.085	-8.0159	60.156	-27.638	-68.815	17.061	40.865	17.135	9.7602	7.5079	2.6371	-21.321	72.819	10.473	15.25	-33.13	-27.188	39.605	15.854	16.152	16.71	3.8264	-15.046	-11.087	-42.592	15.365	-25.144	23.691	20.492	16.179	-15.333	18.484	-16.589	-33.772	0.50775
HA27	happy	687.92	-99.734	-177.46	30.312	-148.8	-134.27	104.36	-4.9637	35.262	-27.406	88.801	103.98	68.029	-20.889	24.61	-7.4357	-30.467	24.732	-28.601	6.8794	-33.784	33.424	45.204	13.965	44.438	12.893	-32.188	26.654	28.483	-28.383	19.392	-8.7112	-6.3926	8.3688	9.166	-16.182	-3.8133	15.972	20.202	2.1361	7.9511	9.0275	-7.2836	6.252	-0.38886	-1.9316	0.60181	1.3341
HA28	happy	302.18	-40.662	-339.38	-92.249	-155.49	-81.819	87.07	32.584	-58.883	-47.276	8.6242	96.56	18.799	-40.835	29.185	17.817	5.4357	42.392	-30.414	23.761	-19.515	41.76	48.331	-2.1092	6.025	43.938	-19.578	7.3849	56.433	28.392	-36.356	-9.2847	-37.277	9.0719	14.553	4.2187	24.587	-13.625	-8.606	-4.2781	31.681	26.742	-8.2278	-9.0529	-3.1966	-6.4912	17.893	3.5792
HA29	happy	871.79	-113.33	-81.077	-175.95	-239.2	-11.8	73.942	-8.8815	-26.749	-23.771	-1.4885	41.136	35.697	1.7822	-92.644	-18.013	-43.615	-3.8913	-37.382	-7.5677	-30.145	39.597	6.6974	-16.656	-19.747	-39.134	-0.79743	-22.266	-7.1605	-18.567	-47.676	26.643	-22.445	-11.974	-27.494	2.4266	37.305	-27.657	-29.867	15.482	-2.7079	9.8289	6.0789	2.7	11.415	-3.1968	-26.927	-17.947
HA03	happy	6.6033	173.67	-2.6186	-120.08	-168.28	9.154	7.6951	-87.481	-37.484	29.34	-74.749	-15.155	-19.866	-11.36	58.841	-11.444	-0.5494	16.726	4.4835	11.542	8.5194	-18.237	-48.374	-0.9317	12.585	8.2183	-20.516	13.53	-17.054	7.0797	-10.86	-22.889	1.2886	-5.2465	-3.9034	-17.467	12.7	-18.927	15.291	13.825	12.076	-11.58	2.6988	1.5892	6.3752	2.0546	5.2601	-2.29
HA30	happy	800.69	-15.921	-136.79	42.522	-209.75	-141.41	95.874	-6.8946	7.4354	-111.19	97.985	51.394	124.78	42.743	-8.0479	21.356	-0.29208	67.154	2.0332	-15.984	-12.108	4.5032	-45.361	-19.799	17.51	-34.821	-20.88	38.505	-5.3425	-10.838	10.73	-28.005	-17.145	-16.837	12.849	12.427	-48.098	-21.5	46.089	-7.9488	12.977	8.4222	7.7102	3.1994	-10.95	-17.104	4.3059	0.7737
HA04	happy	-156.99	-98.755	-303.86	-136.94	-40.886	-143.71	49.992	-112.97	-1.6254	35.309	-59.889	-125.46	39.391	71.477	45.415	65.582	3.5077	16.676	24.998	-6.1734	6.835	-40.533	47.798	-16.203	-29.563	-7.4061	9.283	-31.419	19.865	5.4056	16.894	-6.6504	-11.71	0.68293	41.003	33.79	-18.868	-14.013	-7.8755	12.251	-3.2027	13.922	-6.1819	14.565	-2.4964	-7.9998	12.702	2.858
HA05	happy	346.37	96.938	-69.493	3.7367	-55.168	77.684	27.469	-95.458	14.477	27.633	-34.669	31.177	1.3446	47.318	24.073	-1.8506	-3.1833	5.0711	-1.5688	32.153	17.022	-26.513	-11.515	28.252	34.179	13.401	-19.678	9.7847	-30.293	-4.9204	-23.486	11.454	31.621	-6.7827	25.158	-26.778	-6.3254	26.648	1.8788	3.1887	-6.9327	7.0796	-14.304	-14.45	0.27224	19.967	-0.74361	7.676
HA06	happy	-815.5	588.63	-95.559	-207.34	-224.71	-27.993	-22.034	-66.154	61.671	76.074	18.004	0.99864	-28.316	26.564	-19.974	-11.54	-58.644	38.907	79.705	8.174	34.592	-33.762	-23.781	-38.953	0.15906	16.92	-47.213	-14.246	6.8101	-15.043	-12.39	-1.118	2.8699	-13.138	15.637	-30.486	2.4086	-9.824	-2.6141	42.307	-5.8052	3.7777	38.105	32.849	-15.081	-13.98	-19.44	-2.9836
HA07	happy	-61.567	78.733	-202.27	-122.97	-78.735	16.077	17.809	-39.097	77.93	109.9	-1.4154	12.678	-42.642	15.012	40.389	-19.533	32.194	-16.237	-18.958	-63.237	-18.246	-25.053	-16.64	1.7259	8.1686	7.2759	-18.243	-15.898	7.2813	-2.2113	-8.9703	26.19	-26.852	-9.7165	8.6567	-1.014	-34.034	-3.3976	-0.69333	-12.16	-26.249	9.1907	9.8472	-13.507	10.391	24.33	4.1791	1.4146
HA08	happy	-150.25	37.872	-131.1	-105.18	-40.526	-41.682	43.352	-64.697	117.77	34.412	3.3353	18.785	-5.9165	52.539	94.993	-16.492	32.654	-14.873	18.586	-15.495	29.335	1.1309	0.94381	-34.692	26.665	4.9415	-26.529	-38.998	23.792	18.516	5.6347	-16.495	28.414	-42.34	22.079	24.743	-3.7361	-17.297	5.9795	-21.198	-53.676	10.521	7.019	-21.708	8.5524	0.0086893	-7.7	0.11279
HA09	happy	19.657	270.34	-169.29	28.899	-150.68	-54.488	-0.22274	-18.289	-34.101	28.867	2.1327	31.452	18.808	11.419	11.845	9.1258	59.823	-16.195	41.016	-37.441	34.07	-23.323	36.068	24.302	-32.628	-7.3173	39.392	9.5398	-24.9	29.386	-32.769	15.103	20.164	4.5098	25.647	-4.0604	-17.049	26.522	-33.471	-16.797	-0.82458	1.9858	-7.1052	5.2299	-5.7647	-6.1463	-13.318	-4.4228
SU01	surprise	-209.46	-309.86	130.8	59.079	-60.227	67.42	39.843	5.5188	6.4394	-28.068	36.671	-38.036	10.506	53.438	17.318	18.444	19.186	2.2547	17.236	-18.829	-64.143	17.61	5.0216	12.281	-10.889	23.399	-8.9222	8.4122	-10.56	9.5938	-5.951	-3.7872	9.2431	7.928	18.721	-17.285	8.3171	1.3837	15.216	2.908	-1.5443	2.2824	2.9751	11.57	6.2141	12.536	8.7063	-23.327
SU10	surprise	-99.531	-47.4	111.71	56.254	19.044	-35.803	77.603	-75.433	-49.261	-14.215	66.107	-32.107	-12.043	-39.669	11.622	-19.987	16.138	-11.961	-51.16	8.1116	3.3101	0.93698	-9.6605	-8.643	0.90933	14.241	43.658	11.781	-10.394	-17.866	-12.694	-4.7903	8.068	-25.632	15.081	0.61906	-12.725	4.6041	-0.3068	2.6715	-2.896	8.8512	6.852	7.4486	4.1623	-4.9164	-18.455	2.9607
SU11	surprise	183.85	-23.99	82.468	169.79	-27.899	-21.713	-34.464	-18.33	-95.789	63.217	48.277	-6.9328	6.979	27.73	-4.4053	-4.5461	-74.47	-29.443	21.454	48.318	-0.034721	-17.44	9.0987	-6.8191	-14.861	-8.9117	-14.025	-7.6346	20.903	-8.6607	-1.7591	-5.0305	15.359	21.941	-6.8326	4.0232	-19.167	-16.225	7.8371	0.3508	3.8378	-15.992	0.41808	-1.9019	-11.017	0.80689	-6.4751	1.2131
SU12	surprise	70.196	119.15	170.99	148.69	-89.418	-25.86	-9.8219	-56.953	-85.486	-5.1852	32.427	-71.656	26.375	-18.89	-7.7227	-1.7376	-16.847	29.416	-2.8602	25.532	1.8291	2.3197	-4.6725	-7.1631	-13.654	18.51	31.359	5.2819	-8.0263	0.33203	12.495	6.5395	9.652	4.3123	1.4232	-0.52593	-12.389	-17.054	-5.6295	4.8409	2.7578	12.823	4.9328	-3.1657	4.092	-5.7939	-1.219	-7.5765
SU13	surprise	226.65	-12.142	224.11	53.798	-52.465	-11.42	45.551	21.584	-42.2	57.561	39.701	11.66	-28.448	59.266	-14.258	-27.062	-32.028	-15.788	-27.102	2.9781	-6.0558	-18.079	-5.0986	-26.335	7.3257	15.017	18.703	-23.285	18.106	18.337	-5.6325	9.8379	-4.0053	3.4282	7.7952	5.5096	0.8636	-0.53858	7.5636	1.9239	15.381	-3.7751	-2.9389	-12.515	1.3424	12.121	6.5792	-13.487
SU14	surprise	635.79	-219.15	167.13	84.402	4.1644	0.50791	85.965	-33.686	-3.9581	-6.2573	16.612	-41.937	-3.528	32.306	-17.416	11.482	-13.308	5.0765	-33.873	-10.605	14.524	-16.7	-7.7782	4.9441	-12.589	9.5356	1.3337	15.793	2.0344	-14.21	17.312	2.4298	-0.32392	3.8402	14.049	-15.56	-10.155	7.6864	-20.322	-6.3718	4.6374	3.4561	-6.8792	-0.47924	3.581	1.5275	-0.64041	-8.4987
SU15	surprise	-350.58	8.8387	-2.1379	-28.895	-7.5454	-75.962	45.901	-41.892	-13.88	12.358	25.867	-25.414	29.551	20.768	-66.586	23.079	-4.9156	-36.739	-11.679	15.174	9.344	-5.2339	-36.116	-5.6982	-41.803	35.113	5.1963	-3.326	15.433	-23.676	-12.382	-24.725	-11.303	-15.114	-8.0184	-24.144	1.8827	10.334	2.9854	-8.7448	-3.956	-2.5511	-5.4573	-21.327	-7.9116	16.049	13.933	5.2589
SU16	surprise	382.91	-46.046	236.1	68.875	-81.466	-15.799	13.566	25.286	-18.848	27.456	14.464	-9.9836	21.951	22.542	16.869	-16.251	6.318	-3.1392	-7.1831	1.9267	-4.7652	-15.329	-27.493	2.6148	-17.373	10.479	10.934	-3.1043	24.997	-13.415	2.6564	3.914	-8.5679	0.19575	-3.3939	-11.709	-3.5045	-9.7036	-4.9145	-4.894	-5.1975	3.8525	-0.59689	-9.3244	-10.027	11.931	8.2995	7.7118
SU17	surprise	-382.17	63.063	78.698	-56.804	-44.44	-51.183	65.189	139.13	-17.147	6.9386	-57.411	16.475	56.261	-25.525	8.5939	-41.18	18.008	-28.397	2.5931	-15.515	-1.967	-29.079	-14.594	15.352	23.175	-7.0421	5.8538	1.8252	13.487	-22.928	-1.2103	-3.7184	0.7945	-8.3291	7.8159	-3.5046	0.85536	-24.197	-4.582	-1.6883	-8.1575	0.92405	-7.1767	-7.5286	-21.219	13.242	-0.73437	2.0938
SU18	surprise	210.73	-21.728	-72.498	100.27	78.793	-70.438	12.991	29.833	-113.99	-10.326	-95.478	-43.118	25.226	56.593	12.561	39.481	-22.421	37.496	-4.3512	49.274	33.854	-29.413	-14.047	-5.259	22.023	-20.806	11.452	17.305	-21.952	2.7725	-0.90809	-13.19	-18.835	-15.523	6.3759	1.3835	18.968	7.7311	17.724	3.4445	-11.299	-5.1103	0.67931	-4.6513	0.16764	-1.6065	1.8753	-9.7603
SU19	surprise	114.48	144.77	-73.129	41.098	65.621	95.362	41.092	70.25	1.4745	67.648	59.619	15.789	-24.885	26.889	-84.087	36.305	88.405	-19.359	26.555	10.957	40.028	-8.3594	28.989	57.187	19.989	8.2849	-7.8485	0.98014	0.87843	-28.76	-8.9277	3.4263	0.1159	-8.0649	9.7551	-3.2184	2.6035	-19.41	17.54	16.326	-3.2008	-15.109	-21.168	3.5233	0.24996	-0.38823	5.0694	1.948
SU02	surprise	-217.49	-315.81	129.34	-25.314	-80.017	63.254	13.082	53.939	-99.645	-96.688	-21.805	-45.254	2.6897	36.083	-8.8957	-16.199	24.805	31.038	59.331	-27.517	-44.712	-2.9196	-4.9761	-12.318	6.7965	38.654	-20.045	-22.512	-13.81	16.333	-8.4294	21.878	-2.3904	8.3836	14.354	-1.5761	-0.20921	6.8345	3.4355	9.504	-24.435	-4.2967	-22.397	4.8615	7.9134	-0.084762	-0.05746	-8.4164
SU20	surprise	4.4618	296.07	248.87	126.1	-40.202	-66.402	79.296	-46.87	109.26	1.2968	-37.232	27.812	22.854	-7.6676	-26.617	11.178	17.546	11.492	-21.988	6.6756	12.919	37.881	11.248	-13.095	22.101	5.0513	27.089	-10.22	-15.099	-17.205	-26.014	-15.456	1.0261	-13.39	1.0352	17.545	12.083	1.7663	4.8212	8.9986	-13.197	-0.68939	10.51	-0.022282	3.529	-5.8837	-5.9758	4.3906
SU21	surprise	44.982	212.03	41.309	31.744	-34.347	11.172	66.282	58.021	4.3344	34.964	8.4337	6.4449	24.856	-7.6582	-62.91	39.408	-5.1956	27.546	-26.547	-17.133	21.493	4.6067	-4.4122	5.122	29.011	25.948	-17.527	10.939	-13.538	-18.713	0.13343	-8.4115	-6.0516	21.065	-1.0442	-7.7428	1.9288	1.8255	-7.2186	5.3326	-21.16	-13.07	-13.965	-1.9741	11.775	2.1343	8.1795	-1.2963
SU22	surprise	515.46	-95.273	41.581	57.9	48.751	-7.3797	50.356	55.188	22.112	30.611	-62.448	-5.0878	21.314	9.4721	-20.802	24.164	4.2926	3.7949	-24.262	1.0214	19.976	-16.075	38.575	-10.64	9.5648	12.61	8.6857	-11.334	0.79014	0.99283	0.97154	-16.175	8.4937	-8.782	-2.0042	1.0027	-0.84078	13.84	0.76764	6.9419	-0.93211	-19.687	2.5362	-0.13433	1.9516	-3.8952	-0.65062	1.6086
SU23	surprise	-98.481	110.02	-8.469	-20.087	83.903	-38.059	-29.348	43.209	-0.97627	78.579	37.523	62.75	6.8891	-20.841	43.839	18.681	42.019	-1.0542	38.588	26.392	0.38777	18.986	10.563	28.426	-20.462	3.3078	10.435	-11.388	2.6706	-22.467	2.6973	1.6381	-8.3253	1.6892	-2.9073	18.478	19.741	5.8658	-6.6397	6.9327	4.8214	-13.348	13.777	-5.6028	-3.9272	2.7938	1.6095	-11.849
SU24	surprise	-238.04	67.166	81.681	-46.198	54.634	-138.14	30.257	66.229	-13.915	40.413	37.062	-45.592	42.525	-25.697	24.779	-16.066	17.882	-48.343	28.661	-15.987	-5.8864	12.169	-7.9788	20.407	12.046	-9.3277	-5.5553	28.239	-16.274	-12.668	16.05	0.97736	-0.56541	8.3576	-2.5068	2.253	18.844	4.4218	-1.5095	-11.974	-5.2843	8.211	7.9019	6.9667	-7.2244	9.9275	-6.7602	-3.2274
SU25	surprise	388.33	93.46	157.95	-2.9775	10.021	68.917	22.865	44.544	26.569	13.553	-7.407	35.725	27.136	-17.231	27.18	30.063	9.9614	-2.049	-17.07	16.662	-3.2886	-8.8313	0.5911	-0.97247	3.3643	5.6715	-18.083	-11.068	5.3035	4.8134	-0.061427	-3.2198	19.322	-6.3016	6.5595	-3.1025	-1.3577	3.7761	-7.3063	-8.337	6.2	-14.749	2.2882	3.4133	-2.3177	6.3595	-0.58975	6.7722
SU26	surprise	-12.835	55.352	62.977	-38.684	28.311	-34.193	102.83	4.3365	-5.4325	-9.8922	-52.118	-19.744	68.809	-44.415	-27.816	-9.5353	-20.386	16.172	4.4143	-41.608	14.466	13.229	7.9672	15.359	6.3812	-3.4252	-10.954	10.673	8.6461	-4.8773	20.038	20.892	0.40278	4.1044	-13.939	-18.737	3.9627	7.4552	-9.5122	9.9566	-14.645	-4.183	8.4946	-11.025	-2.6682	8.3655	-4.1584	1.0033
SU27	surprise	-359.1	38.372	-61.8	-166.39	83.108	-19.316	59.683	38.512	-17.459	59.044	-33.151	5.0586	18.491	-47.127	15.437	16.646	-18.176	10.265	-32.51	-3.957	-18.06	12.558	-3.7023	-8.7669	-5.7872	21.423	-7.1094	-15.931	22.561	16.727	1.405	10.892	-2.4385	-5.2214	1.7008	-4.8969	15.299	11.366	-6.8513	12.18	12.501	-7.1599	9.456	-12.942	2.1331	-3.5251	4.2737	-1.9339
SU28	surprise	549.54	-194.18	106.61	-95.971	64.76	15.883	76.849	42.35	-9.4116	30.248	19.585	-27.102	-4.2286	-22.61	20.611	-0.33315	-12.624	-15.126	-16.673	-4.0229	-22.273	-25.654	-2.5665	-0.19897	17.448	-3.1217	-18.005	4.1239	-14.807	8.2193	-20.609	-2.9265	-2.7471	0.91772	-7.1938	10.07	-8.2289	-1.3775	-4.3229	6.5647	-3.2448	16.195	6.2766	1.2608	5.4529	-7.4981	10.144	11.33
SU29	surprise	472.68	77.407	184.81	5.8804	-15.094	39.788	76.946	52.701	-4.7482	28.556	11.286	-12.269	19.884	-46.917	15.421	20.822	-3.3406	6.9759	-28.972	-31.529	-12.254	24.005	-2.8898	-1.6062	3.9919	32.958	-22.307	1.0897	-1.3672	7.2432	6.7541	-0.26394	19.32	4.9497	-17.929	3.9803	-7.409	-2.116	-6.5896	-4.7013	-11.973	7.3502	-1.5254	11.62	-1.8602	7.5676	0.97851	3.9766
SU03	surprise	-804.61	81.841	95.102	44.406	-62.547	-13.628	-13.277	96.385	26.409	-37.364	-57.863	40.346	-53.071	82.155	8.9911	-18.299	-1.2981	19.38	48.776	16.977	-44.516	-5.1014	25.898	17.797	-20.468	-3.5791	-4.2833	16.143	-4.844	-19.352	-35.914	-25.422	-2.0781	10.387	-17.185	2.8728	-22.855	-4.5335	-5.1818	-2.6213	-4.3896	-7.8719	3.5633	-1.0933	-7.5787	9.5683	5.6333	-12.641
SU30	surprise	197.38	99.301	-86.361	73.858	95.295	-34.224	6.8573	45.058	-12.003	48.571	71.563	-21.435	0.58503	-12.237	-29.508	9.7643	-20.821	0.051738	4.5607	-23.374	-15.556	-30.835	-0.53805	29.273	25.335	-24.308	-4.8052	-14.516	-42.403	-5.054	-34.196	9.1137	-6.641	0.92195	-4.7459	6.0857	-4.0349	3.3839	14.651	0.057501	4.3972	4.8544	6.8939	-6.1351	1.159	9.8109	-16.213	-6.17
SU04	surprise	-801.38	-184.65	-83.662	-44.677	112.67	-51.21	71.117	9.8462	-3.0846	-115.27	-41.568	-47.045	-109.31	23.045	11.977	3.4026	22.096	13.512	-14.058	-19.399	-23.432	-38.495	10.603	22.86	-24.455	1.0132	-14.96	31.191	-24.133	-27.096	-18.765	-12.45	-15.784	3.9343	-5.7167	6.5311	-11.65	6.1632	-6.1894	-2.5405	5.1761	3.2844	5.0409	-2.3607	3.1254	-13.137	4.2737	-4.0903
SU05	surprise	-277.87	-14.852	107.58	-104.38	-27.276	46.507	111.54	-6.5903	-14.712	-62.445	82.31	43.142	-74.442	-13.583	-18.235	-13.27	4.9165	22.262	21.384	-19.947	13.334	-22.035	13.011	-4.8496	-38.599	0.6658	26.859	-27.33	-10.94	-25.378	-3.7869	-5.3737	7.5932	-4.2679	-24.154	14.899	-13.27	11.993	-1.002	-5.2655	3.5547	-3.8813	-1.9874	1.9272	-7.0066	-15.859	-0.18447	3.7651
SU06	surprise	-1649.9	407.59	132.14	-98.088	-34.842	-22.687	102.87	8.7209	46.072	-63.962	18.134	31.746	-44.136	8.6405	32.278	28.915	28.716	-0.80911	-11.49	-2.9284	7.4291	8.5421	-9.6196	4.9349	-18.828	-7.1252	2.1541	-19.983	22.178	-15.595	16.299	10.762	6.8057	29.592	-7.0448	-10.323	-11.356	0.6774	1.4885	-3.9702	6.9289	-9.1878	0.69576	-5.5009	-10.355	4.2795	0.97713	3.6294
SU07	surprise	-647.08	97.52	-125.9	112.09	136.27	-15.634	26.975	-50.28	-95.895	-21.451	47.466	51.407	-61.334	-26.51	75.971	23.769	14.906	-4.9556	-12.526	5.5182	-1.1815	-3.1711	-26.358	-6.006	-31.058	-9.3336	-14.609	-1.4255	-13.481	-50.857	-4.1356	23.387	-9.3406	-2.3461	-1.0788	-8.5816	9.3446	-21.316	-8.681	-6.9709	-0.40691	-4.251	-9.5723	-2.45	4.1556	0.33991	-9.5914	8.4323
SU08	surprise	-207.79	-26.033	-90.507	-16.351	38.507	42.866	80.512	-47.992	-66.696	-6.1945	78.01	32.214	-7.3381	8.4446	-59.141	9.9376	-62.019	-14.517	9.4037	-6.4989	26.503	4.8726	9.9041	-5.5937	-33.248	26.083	-30.989	8.8155	12.478	16.31	11.557	-26.398	24.4	-4.4517	-30.394	-0.56592	-17.182	-2.7198	-10.055	5.9108	-8.4066	2.938	-6.2678	-6.1768	7.8777	-6.3549	5.8975	4.9738
SU09	surprise	-357.89	89.629	45.991	-7.2444	-17.563	36.255	6.0816	44.566	-38.339	36.563	53.655	22.014	-29.667	-12.169	13.642	8.0748	13.988	13.669	-4.5859	11.296	-3.1044	-8.3348	-33.496	15.253	-39.778	0.20808	21.977	13.62	24.863	11.248	15.004	-10.06	0.479	9.5084	14.394	18.03	-8.7011	-6.5818	-13.199	6.6911	-3.0992	14.906	-5.4784	3.5477	9.4287	-13.874	0.16997	-7.8123
DS01	disgust	219.21	66.96	-120.75	24.211	144.99	10.706	44.31	-5.8782	3.2845	12.734	25.935	-26.109	6.0598	2.131	-39.072	27.668	14.396	40.22	13.806	-29.47	-39.588	11.197	-21.094	15.383	3.5214	-8.3029	0.87762	-1.9532	-2.4987	3.8402	2.515	-22.868	15.455	-18.47	-2.7525	-4.0468	-6.2146	4.7131	8.4441	9.9111	-7.148	12.88	1.5259	7.1668	-11.614	3.9735	-10.192	6.9459
DS10	disgust	131.69	37.717	121.03	-155.37	71.108	6.4298	45.727	-72.139	-16.638	-22.326	-5.9223	17.676	19.158	-112.49	-28.022	-52.297	33.384	46.539	16.344	27.601	-4.358	6.6631	0.85367	22.592	2.0861	-6.5288	10.465	0.22188	-11.379	11.778	22.671	-1.5039	-25.268	1.9755	24.623	10.371	-14.328	-5.785	4.726	-5.6927	7.6871	-12.078	-10.685	-9.255	12.676	-0.84467	-13.804	-21.68
DS11	disgust	493	-2.5739	207.6	-44.447	62.318	-10.7	44.449	-37.428	-28.571	-30.526	-52.066	-9.0189	13.1	-58.863	17.245	-3.6334	0.87669	-5.3678	7.8537	36.547	-7.1608	9.1358	8.3237	-14.219	7.6093	12.657	-9.1139	-1.7605	4.0641	13.823	-6.5791	11.247	12.776	-0.83269	-3.4116	17.995	-14.258	-2.3517	-7.8915	12.949	-4.2858	1.9368	2.8521	2.1586	7.3989	-8.4879	3.3232	-7.9247
DS12	disgust	935.83	-103.02	180.4	0.27812	99.168	23.646	67.856	-12.047	31.201	8.5066	-5.7524	-12.453	-59.797	33.81	8.9662	49.825	4.7541	19.05	-4.4377	44.467	20.256	12.194	-9.3969	-2.3519	4.4955	-39.799	18.092	46.356	-19.824	42.459	-4.6634	-22.899	-16.753	11.485	0.12923	5.7117	7.7072	11.276	-3.1703	-15.996	-7.4203	9.3874	9.1016	3.4316	-4.137	-6.0223	-3.6816	-2.6931
DS13	disgust	109.18	232.84	4.8327	-51.896	110.68	6.0845	54.701	-5.419	74.002	51.674	-0.035524	-10.984	-39.769	32.046	-88.814	-40.057	-9.7157	46.718	-12.203	-7.5643	-31.755	15.673	1.1585	19.371	-4.8856	8.9819	8.0553	3.7308	-5.3813	29.417	22.275	25.974	-3.8887	-16.888	-17.914	-4.0405	-11.491	1.7788	7.2735	3.7917	16.253	-5.9457	0.133	13.547	6.9185	4.8401	12.359	9.2589
DS14	disgust	559.58	-2.4493	212.74	-72.854	39.661	-3.9956	17.144	-10.088	3.9309	-33.235	-1.9218	17.539	8.899	-63.219	36.765	-15.336	24.338	24.861	12.053	13.752	-6.3416	9.5515	-22.175	-18.268	-1.015	-7.0743	-9.4633	-11.122	-21.507	7.6516	-3.7672	-7.6317	-14.29	3.884	2.6544	0.87303	-5.1055	-4.8577	-7.3293	-6.884	-6.424	2.5756	1.8951	9.5873	-8.1224	9.0744	-3.1517	-0.25843
DS15	disgust	271.72	108.49	-275.52	308.6	199.78	-18.247	13.316	-3.0745	-109.49	-42.901	-87.878	51.783	15.359	-31.801	0.94137	-22.583	-57.346	9.6789	30.256	-11.319	1.3621	2.3647	4.4344	-24.344	-1.189	30.493	-21.08	18.478	-14.684	17.289	2.4965	24.417	17.384	-14.01	-3.794	-2.5603	9.634	-0.55213	24.392	-7.077	-7.4986	15.278	8.0866	0.055758	10.481	10.384	10.016	13.243
DS16	disgust	-20.403	417.38	-147.88	262.43	146.95	0.29584	-61.619	32.142	7.3065	7.5733	-36.625	-29.081	-18.412	36.327	-48.545	13.872	-7.3541	29.323	14.792	0.8511	-42.293	-6.3836	-25.689	-14.636	15.413	2.8974	-14.153	-8.0122	30.298	15.913	-8.2151	24.96	2.1633	3.5814	20.148	-0.8174	-2.2831	-7.9373	-17.034	4.6377	16.317	0.25976	-23.696	13.883	-6.5759	-8.8068	2.9714	6.5321
DS17	disgust	-179.59	477.38	-94.513	220.45	127.32	-77.23	-107.83	26.123	8.5259	0.50049	-26.061	5.5112	-17.834	5.9191	15.621	16.607	32.235	12.422	-1.8409	30.021	-38.867	0.97543	3.0656	-35.822	-2.2627	18.32	16.341	-4.4614	-11.016	-10.439	-12.133	-18.24	19.571	-11.937	-1.9263	14.535	-27.262	4.4203	-9.604	-1.7337	19.358	14.056	-5.1018	19.267	16.823	7.8057	6.7657	3.1505
DS18	disgust	458.68	28.711	12.235	41.611	119.84	-12.626	-33.855	37.424	6.2082	-11.934	23.311	-29.311	-3.4341	-10.218	45.612	-5.2565	10.736	26.028	4.6995	21.581	-14.164	20.844	10.855	-18.756	7.4491	2.3957	-10.3	-32.336	-26.871	-6.8716	-1.8135	-11.054	9.5249	-0.32181	-3.581	-7.4863	-3.5306	-15.83	-21.251	28.556	5.272	25.255	10.596	-3.4305	12.37	5.7615	14.812	3.5515
DS19	disgust	376.69	53.831	-36.427	5.3391	132.63	75.885	-60.213	-23.323	53.464	-22.972	44.645	-17.268	9.451	-4.0371	-27.357	-0.69283	23.975	20.041	21.106	30.554	22.689	-5.0416	-1.9489	34.002	10.663	5.8284	-41.005	-7.095	-8.6218	6.5283	17.548	17.946	18.838	7.8228	-4.8031	9.4838	2.9111	-12.539	-24.35	4.7939	10.32	2.7283	14.358	-4.6108	6.7108	17.24	6.0768	2.5962
DS02	disgust	313.4	-66.263	51.128	-76.248	80.58	-10.368	31.634	57.847	6.6051	22.101	-49.881	-16.79	11.465	-35.857	21.264	-20.716	22.849	13.736	-7.8689	-16.336	-15.674	-34.012	3.7406	-1.665	2.3516	-23.283	1.4069	-12.955	9.5616	6.8383	2.3895	0.63148	-5.1444	-17.15	7.6031	5.1432	-4.6642	-2.1999	-0.28802	-13.219	6.8833	-4.7447	15.886	2.2693	0.10033	-4.7747	0.048803	6.1149
DS20	disgust	412.89	84.544	82.076	43.752	70.784	-57.452	31.762	-83.44	77.384	-6.7211	-44.255	-12.007	-3.3022	-1.6688	-48.394	16.565	-11.409	30.407	12.021	-14.117	6.2277	23.581	20.958	-41.705	-28.126	16.639	-1.0301	-4.1772	8.9438	6.4975	1.9084	11.04	-8.5117	-26.47	-4.7384	-5.5841	7.9563	15.43	8.9261	-4.851	6.7105	-0.12626	1.9364	-5.8718	-6.1323	17.173	5.5053	-5.4268
DS21	disgust	113.45	106.2	62.693	3.3327	125.06	-101.5	-12.987	-2.9989	36.964	-75.663	7.0121	39.916	-1.7774	-37.984	-23.058	-47.126	23.585	-8.6235	4.5416	-11.978	41.095	-51.08	-12.619	-26.24	1.0869	4.9143	1.3926	8.3663	3.3766	28.022	-9.5942	-13.348	-24.772	-6.7728	-3.327	-3.3955	-7.2373	9.6774	-1.8946	-15.903	-5.0092	-9.943	-4.2456	8.6836	-1.4879	-11.76	0.62214	5.2357
DS22	disgust	616.23	-63.826	92.798	78.767	142.26	-30.753	2.0502	-0.13789	-24.487	-26.039	44.567	52.528	4.7425	-34.075	-12.04	-109.37	6.3497	-8.2327	58.719	9.7189	24.513	-32.284	28.856	-12.604	2.7152	2.8262	16.286	6.8076	3.4603	8.1415	-0.05886	22.835	-8.6436	12.807	5.9466	3.3833	1.1288	3.5553	15.66	17.305	-9.8393	8.7767	16.747	-5.032	-0.46432	1.8535	-16.142	6.3036
DS23	disgust	210.52	-143.77	-110.88	21.744	240.04	-49.792	-12.598	12.513	23.862	-5.021	-9.2376	25.479	0.44341	14.224	-48.168	-102.5	17.871	-26.6	13.629	-14.137	-0.28516	-45.712	-0.51186	10.976	-2.8903	-11.829	2.8986	-7.1682	11.97	6.2872	-2.8973	11.045	-17.06	21.036	-6.3435	6.0661	14.537	-12.716	10.476	30.745	4.2703	23.288	4.1962	-23.603	-11.25	6.0992	-0.20565	-0.37969
DS24	disgust	-119.46	-45.387	-61.665	-19.948	158.09	-213.98	-97.332	75.734	97.36	8.8304	50.386	-25.576	38.274	55.29	7.8417	-128.79	21.518	-2.0677	-13.853	-0.83276	20.064	-0.4155	50.48	-41.176	-0.79242	-2.0894	25.405	6.9886	-18.014	-12.706	7.7752	-18.256	22.723	-2.1375	16.001	-9.585	9.3732	-24.346	-11.727	-3.7512	19.041	-16.456	-13.731	-10.792	-1.0882	3.7162	0.57878	-2.5322
DS25	disgust	-158.44	-79.078	-105.62	-119.86	156.94	-169.52	-72.823	24.83	61.381	-3.7976	57.476	-90.911	67.296	26.578	-29.086	-42.695	19.513	34.648	18.324	-3.6469	18.396	-19.239	23.222	0.12675	0.42163	-6.0767	-6.9211	1.7807	8.5147	-23.449	21.752	-14.485	30.3	10.21	9.1329	-16.709	23.757	1.018	-19.882	-31.364	15.476	8.4046	-3.8856	12.505	29.916	-9.7543	-5.9404	-2.5579
DS26	disgust	471.45	-238.29	40.166	-43.228	199.98	-42.288	-37.392	-12.666	49.143	37.034	-10.617	36.326	-27.269	-9.6928	38.688	17.412	42.466	-31.551	5.7686	25.167	-31.015	-21.427	-24.213	-31.974	-23.821	6.7331	-9.0776	4.4435	13.392	-2.9254	-0.23412	3.4553	-19.457	6.091	-14.691	-16.011	11.394	10.174	10.566	15.125	-9.0644	6.9944	-5.1479	-3.5828	6.6744	-11.911	3.7416	-11.587
DS27	disgust	120.45	189.04	66.207	-51.773	56.218	58.761	-37.534	137.99	58.394	53.611	15.407	69.219	2.4167	8.7136	-14.372	-79.921	10.585	-2.5605	-17.041	-8.6409	-27.562	-44.535	-11.194	-49.502	1.751	3.3499	19.46	27.904	16.104	4.3576	1.0736	15.191	-0.06284	-14.052	6.6476	-0.55169	-11.658	10.611	-1.0864	-4.229	5.5022	-0.81254	6.0277	0.92263	-2.5652	-4.5813	-4.3669	8.5816
DS28	disgust	390.71	-384.41	419.35	-415.57	-5.8657	-115.91	-148.63	-43.264	-4.6654	36.69	-14.037	65.107	-91.649	-10.041	-94.243	29.246	4.9296	8.9449	21.556	31.128	-35.765	28.62	7.7941	-3.8092	5.7927	-10.114	4.7984	39.62	-14.096	-34.717	-2.7492	19.614	43.797	-25.176	6.532	0.54636	3.5102	20.742	20.84	-8.6465	7.6265	28.313	-23.223	-11.385	-23.432	-12.154	0.7351	30.472
DS29	disgust	660.72	32.041	127.39	37.72	1.2984	31.112	-24.395	66.501	97.642	19.882	11.599	-4.7052	15.873	-22.938	32.342	53.63	-21.837	-9.4265	14.833	0.17524	-3.149	-33.945	19.274	-7.6787	-26.923	-3.1474	-6.857	18.535	7.1334	-13.133	-4.9633	9.8262	12.834	4.5269	-16.449	-1.0605	-8.7333	5.8025	-1.0006	18.699	17.059	11.218	1.7373	1.305	3.9602	-2.9738	15.894	-5.3277
DS03	disgust	-137.19	284.74	127.27	-101.81	17.929	-3.3229	28.791	34.79	3.3708	8.6695	-33.054	4.2891	38.174	-32.016	-38.08	-7.6555	2.102	0.85744	12.344	11.007	-15.65	-10.626	-3.0502	-11.007	8.1562	-10.392	-8.1401	6.8482	-2.0602	19.047	0.51814	17.861	-4.6057	13.07	17.493	-1.6693	3.8298	4.266	-2.6938	-14.266	10.024	-16.439	2.2498	-7.4451	4.5555	7.014	-4.7509	-3.1123
DS30	disgust	-113.32	-303.43	136.76	-75.411	135.31	-296.65	-252.77	-45.786	-89.414	-25.423	-7.558	161.47	-68.279	-9.1849	-67.077	107.94	-18.051	-19.976	-37.25	-78.209	15.433	-50.29	0.19709	8.2939	39.309	31.532	-20.078	-22.668	-12.269	33.288	24.542	-5.736	14.957	-6.9525	-0.13424	-13.659	-8.9827	-18.022	-4.9411	-0.011594	11.253	-5.4678	15.52	23.45	-2.151	18.927	-4.5883	-24.046
DS04	disgust	92.423	64.397	-55.335	11.836	94.599	-109.2	60.101	-19.959	81.812	82.179	1.3571	-67.323	20.347	-0.61692	-40.717	1.5916	-36.205	45.968	0.038936	-25.469	-60.218	23.254	-7.0334	29.676	-23.917	-8.3121	20.092	10.813	5.5399	-1.9002	-7.9433	17.06	12.937	7.8523	-5.6978	-4.4222	-22.576	5.3264	13.23	10.683	0.36053	-13.401	-11.92	4.9001	5.7919	0.87988	-5.4378	3.9879
DS05	disgust	457.95	279.65	20.55	129.58	71.856	123	-39.925	-52.292	27.643	20.068	-5.6412	63.967	-28.787	-41.354	-41.775	24.554	23.99	50.546	-5.9003	12.745	-2.1522	18.107	-22.241	25.352	-6.5601	-8.3333	-16.16	-33.192	-5.3551	-0.59427	-29.088	-9.3236	-4.5439	16.053	16.497	14.384	-15.626	-8.3666	-10.898	-14.548	3.8772	8.5861	-3.7124	2.4837	-7.0418	6.0344	-21.091	-6.5949
DS06	disgust	-683.7	525.08	83.44	73.035	105.15	-99.6	44.978	-43.817	81.52	9.46	-35.947	41.233	2.2163	-31.045	9.5303	-9.3714	16.271	-32.115	13.235	22.149	-18.438	43.815	11.806	-11.179	9.9646	8.1015	3.6275	0.47548	-0.3022	48.777	-6.9218	10.836	-16.455	2.4056	-26.52	3.1366	-15.405	-23.209	13.565	2.6754	-6.0343	-8.8543	-1.0407	4.7834	1.3141	-4.1232	3.1402	6.3809
DS07	disgust	-321.52	129.23	-180.68	99.024	225.24	-113.49	35.661	-91.25	105.43	56.935	-62.091	17.838	45.298	15.497	-23.533	21.393	6.7946	-9.3136	-10.177	-10.876	-19.273	30.621	-22.421	21.525	-15.639	-28.917	-11.489	-14.837	12.385	1.7088	-28.809	30.482	-11.133	13.763	19.434	-5.5253	1.3202	0.61273	16.199	-34.113	5.0239	-4.856	-3.1705	4.8773	-5.9046	-10.185	-16.125	-12.243
DS08	disgust	12.279	78.079	18.88	-101.55	132.9	-5.8803	31.004	45.357	34.757	28.573	37.359	49.035	20.097	-4.5082	75.88	29.549	4.0793	-6.478	3.2261	26.003	-23.39	5.5379	-16.145	20.35	-11.987	-9.9178	-6.4626	13.057	-0.0092192	19.508	5.7207	10.165	13.855	6.5614	7.9537	5.8359	16.556	5.4222	13.974	-12.554	-3.9661	-15.076	0.4681	6.122	10.113	-9.6777	8.9217	-2.9863
DS09	disgust	122.52	36.742	122.55	-174.88	82.102	-16.532	21.007	-80.307	-47.718	-39	-19.476	21.386	17.845	-104.44	-8.6964	-40.931	31.33	29.357	63.587	32.812	-4.4532	7.6398	-9.9779	8.3848	-21.786	-2.4085	-0.53552	-14.321	5.2036	23.155	3.6217	5.2203	-16.333	-2.9667	4.8323	14.486	-7.7394	-12.971	-2.2153	1.5601	-3.2622	-3.6411	-7.8045	-2.8544	-5.3834	-4.7482	0.60973	-13.868
AG1	angry	-338.63	-507.17	-135.2	-81.93	20.153	36.582	46.237	15.738	6.6401	137.5	20.216	14.142	-4.771	-21.303	51.383	5.1646	-26.105	38.298	-22.495	34.393	26.893	-2.8214	16.541	10.593	23.759	-2.2227	14.592	6.2357	17.029	-3.4153	7.7177	-5.2344	9.6	13.986	-23.885	15.244	-9.2305	6.2447	14.088	-4.0521	-7.843	-9.7212	-2.5102	9.8781	11.097	1.3771	3.6708	-18.368
AG10	angry	-180.68	-354.75	-56.369	2.5835	-47.521	86.238	-30.494	6.4184	-18.265	31.279	1.2257	-37.402	21.279	-34.494	-0.14638	-0.49476	-25.024	41.917	20.828	12.592	-1.8577	-12.932	-15.859	-9.25	-7.6454	-24.018	15.013	2.0892	-2.6082	-1.6859	14.114	21.813	12.299	-13.002	1.5518	2.0945	19.737	-2.233	7.5818	-2.6812	-2.8935	6.0469	-2.8042	4.4595	10.242	-0.92642	13.512	-1.9974
AG11	angry	-1042.2	-284.22	-132.06	-107.19	-63.113	14.196	-43.29	-16.409	18.028	54.789	33.217	-31.966	1.3289	24.617	-49.27	-16.715	-2.3866	49.035	-24.554	0.42495	21.006	-1.1916	-25.248	-46.255	-3.6993	14.764	27.481	3.8253	-20.524	32.78	2.4982	4.0736	-9.847	5.6699	-18.161	16.833	4.0005	3.7094	23.087	-18.322	-15.027	-5.0739	-10.726	-15.205	7.4095	1.6704	2.8272	5.9707
AG12	angry	-132.53	-129.42	131.58	164.16	-87.415	20.987	-55.728	-28.67	31.363	-18.752	-13.684	-17.867	-12.961	-22.848	-26.44	11.311	17.254	30.594	11.289	-19.948	15.689	3.7134	-0.62438	-16.238	18.333	-5.6157	-1.2195	4.2285	-15.82	-21.53	-15.019	12.909	3.3426	35.237	6.9796	14.74	-0.65616	0.93331	1.4747	-5.5771	1.995	3.33	5.0926	2.8352	-5.3136	2.0589	2.5405	-2.3833
AG13	angry	-336.48	-167.94	112.58	41.177	-108.35	-3.3234	-45.949	52.079	53.35	11.898	-19.823	-16.702	-33.74	14.711	10.085	13.633	3.1208	28.734	7.3028	-34.835	4.2787	-0.043542	4.8679	-30.705	-2.4931	-8.0947	6.0869	16.186	14.591	-4.8896	-27.872	5.1726	15.804	38.96	-4.3732	26.248	-11.235	0.25066	8.4335	-5.1927	-11.092	-9.4185	7.9565	-4.8493	12.359	1.3683	6.6599	-8.9015
AG14	angry	-156.68	-411.94	-57.877	75.425	-6.2008	34.543	17.539	-18.436	64.013	28.445	6.2205	-30.242	-47.78	-48.97	-9.9318	8.3155	6.9254	49.004	-30.847	-8.1319	65.485	16.222	43.236	4.3852	28.66	27.013	-2.7808	-4.3256	24.752	-2.4858	-2.2889	19.814	12.613	17.61	-9.4609	-1.174	-6.3681	-10.731	0.78058	6.0958	2.1068	0.038833	-5.9114	6.9773	-6.2336	-3.5485	-11.104	6.1559
AG15	angry	-330.33	-378.6	21.991	55.54	-10.773	32.834	-24.629	29.016	43.025	5.1209	1.4233	7.7287	3.8548	4.5399	28.457	-28.117	-20.375	14.442	13.01	43.552	8.757	-15.162	24.935	43.783	31.15	-8.3854	-12.774	29.862	13.962	0.76592	-18.243	-11.75	-15.078	-10.751	-1.4055	6.8434	-16.488	4.6537	-3.8906	13.581	1.7043	-4.6096	-2.4645	7.7959	0.77845	6.3814	-23.342	24.697
AG16	angry	-710.4	-230.82	-59.036	17.966	-25.202	29.241	-2.0385	-39.886	9.9656	-1.1811	-41.741	8.1394	2.5836	-19.22	-2.1839	2.1767	-13.369	34.965	-4.8821	11.897	39.864	-1.4263	-1.2476	-13.353	4.4194	-6.9399	5.664	11.633	-1.3737	-3.8091	8.473	3.641	-8.0055	6.9196	-0.78168	-5.1248	14.997	-12.049	0.7868	-1.2135	7.2672	5.092	-3.0492	13.955	0.25161	14.646	4.6543	-1.9779
AG17	angry	-684.61	-167.9	23.623	16.145	-85.544	33.737	-63.283	10.435	48.435	9.7603	19.551	-27.46	-9.2437	-24.209	12.968	4.0033	38.757	17.687	-21.564	-0.98274	25.689	-7.0073	-17.351	-6.5593	-13.773	37.75	7.5073	4.5161	0.75368	2.5289	7.2653	8.7298	-14.39	-4.5254	-5.5806	7.6547	7.6914	-3.1888	4.8741	16.031	-4.7211	-8.9114	-4.3832	-6.1008	9.5158	4.902	4.0916	17.694
AG18	angry	-236.33	-217.12	18.866	-0.96989	-103.88	64.211	-62.47	12.464	20.386	-1.0547	34.525	-18.542	10.986	-1.899	-11.74	17.293	-4.7437	75.93	-3.7273	-11.42	0.29219	3.6993	-24.588	-11.132	-11.876	7.6237	-0.54808	-9.2639	-5.1943	-9.3884	5.946	0.14901	7.1231	-1.6308	1.2074	7.7726	-0.35317	-1.716	-8.1195	-11.474	8.5333	4.1534	-10.393	-16.691	-13.285	1.6813	-1.1462	8.6366
AG19	angry	-792.77	-247.18	-23.444	72.868	-16.628	0.40433	-2.0235	-61.996	86.416	-18.054	-4.2568	-37.466	4.2286	-11.571	-48.119	21.757	25.905	-14.875	-13.137	-34.592	41.405	14.209	-11.846	-0.313	6.7874	2.1244	15.686	20.573	9.2407	4.9255	-3.1144	15.823	17.58	16.569	-2.0873	7.4557	-3.592	-8.0254	2.3593	7.4954	1.5899	17.845	-7.3317	-9.8464	-5.2686	-5.0574	2.4549	-6.4704
AG2	angry	-211.68	-267.72	-37.214	115.79	-100.94	-43.886	-86.822	0.66935	26.042	69.116	123.14	2.5163	-30.37	-46.013	-6.0402	49.041	-45.648	-4.9389	13.812	-12.401	13.641	-35.948	-16.869	-60.09	-29.157	-5.9881	-13.467	-9.0392	7.1276	1.26	-33.184	-8.6859	-28.333	22.534	9.3812	-1.289	8.7533	5.1883	19.428	-7.8051	10.757	-18.482	-4.4107	16.31	-1.8407	12.29	-7.3013	6.5992
AG20	angry	-259.94	-301.56	64.107	-31.616	-31.304	53.654	-31.429	28.402	-14.079	-40.477	23.885	-24.983	-46.337	27.566	-16.608	-13.788	-4.5132	32.034	4.661	-29.633	0.49061	16.305	4.1324	4.9116	18.638	6.3053	-42.056	11.722	-10.618	-3.3959	-6.4942	10.527	-15.983	-3.9074	22.401	20.389	18.882	-16.301	-9.6897	-19.84	5.2886	1.2213	5.7906	-11.519	-2.5807	-0.48119	-8.3051	4.3585
AG21	angry	-349.72	-149.83	75.628	148.32	-81.709	-17.968	-58.564	-21.918	47.222	-26.722	-55.547	-11.756	0.012376	-26.749	-22.168	1.7699	0.56524	27.502	8.413	-31.884	23.945	-5.7065	-12.069	-21.371	-12.955	-16.932	15.245	-8.5621	0.33136	-20.657	1.4588	18.382	0.72384	13.657	-1.4461	3.0204	11.503	-4.4849	1.4654	-0.91386	13.505	13.533	-1.9008	-4.0069	-0.42906	-4.7898	5.961	0.47729
AG22	angry	-356.34	-206.1	105.29	165.95	-42.501	63.712	-19.003	-46.141	77.124	-68.185	-107.83	12.499	29.115	-35.146	0.53258	5.9053	22.82	-12.223	2.3763	-28.151	20.617	8.325	-9.1989	-21.638	-0.13657	-21.747	-0.19686	-7.2934	13.058	-5.1361	3.269	12.639	30.787	11.785	-6.2651	-7.7776	13.854	-5.0176	-11.702	25.385	7.6634	31.702	-1.7716	5.113	-17.507	-5.908	4.8315	15.679
AG23	angry	-632.14	-133.59	-29.853	0.57494	-68.568	52.361	-19.294	68.997	25.644	54.304	-6.9537	62.507	-19.513	-26.87	-3.3341	-10.082	-53.155	10.311	-16.847	15.56	4.9955	-16.286	-6.3233	-19.733	29.317	-35.695	12.985	-25.611	-33.188	-15.027	1.2039	-15.44	-8.4266	12.669	-2.0055	11.525	5.683	12.844	-3.6868	-6.1571	16.694	1.5739	7.4423	1.7355	4.5569	5.7504	-7.4208	-7.9676
AG24	angry	-487.99	-129.55	-44.775	41.658	-25.911	133.86	-16.907	-15.827	6.2735	-3.1362	-52.708	102.97	32.555	-1.0257	1.8267	-7.946	-9.3275	22.759	24.334	10.024	-21.093	0.43671	-5.8682	-18.559	-20.166	-48.761	11.624	-22.838	-14.417	0.86499	4.7457	-11.893	8.5499	2.1359	-3.5395	-18.283	1.7025	1.1306	-9.3203	-3.3156	4.2686	2.9583	5.8921	-4.4848	4.5263	10.178	8.3582	3.953
AG25	angry	-1325.3	-150.04	-150.4	-29.982	5.9897	63.001	21.666	-29.398	29.796	-14.157	-51.611	37.996	43.53	-57.455	-9.836	4.8485	-3.8854	-14.391	-18.306	13.773	10.391	9.935	-13.937	-3.4543	8.8274	-26.079	16.204	4.3152	-32.212	-13.039	22.959	-16.277	5.5497	-17.555	8.038	-11.021	3.0037	0.41612	-12.545	-6.5148	3.5728	2.8607	3.8248	4.5795	3.142	-2.7172	11.702	-12.089
AG26	angry	-1188.5	-228.49	-91.16	69.798	46.391	51.459	30.571	-47.798	38.637	31.999	2.2433	53.615	54.077	-32.539	2.6545	-8.2166	19.204	-72.845	-13.85	-6.8717	-1.0232	3.4561	1.8591	13.214	4.1451	-6.7356	15.387	24.814	13.777	-8.2721	11.066	-12.902	21.822	20.073	25.106	-0.95635	15.777	-0.80398	24.962	14.504	-0.41474	0.17139	0.038068	14.813	-0.94202	-1.8342	6.8339	-9.3673
AG27	angry	-1123.7	-342.87	-192.87	-10.672	-0.95027	-6.7152	-23.267	55.096	-45.175	44.949	-81.523	2.7424	37.677	-8.5022	11.647	-31.027	-16.41	44.533	0.47292	12.044	-4.9541	7.5042	6.9549	8.3376	2.8497	-5.9333	12.065	-12.78	6.1553	0.082326	3.299	-4.9147	-20.658	0.95691	-27.681	2.0881	-22.638	4.3188	0.61235	-1.7676	-14.868	-5.3126	-9.5237	0.85407	13.721	-12.097	-6.8422	-0.12055
AG28	angry	-515.86	-423.39	-39.402	32.949	-22.915	18.155	-21.334	44.337	-9.9495	41.001	7.7785	12.964	40.867	24.939	48.21	-5.8729	-16.012	12.724	15.139	-3.0841	-43.839	14.143	3.9741	14.661	5.9982	5.4988	8.1854	1.8958	7.1438	5.1817	-20.363	1.6593	-10.04	-38.615	-21.467	-21.228	-28.364	12.85	-28.341	2.3481	13.16	6.28	6.701	-8.7305	-11.88	3.8535	-16.697	-8.7639
AG29	angry	-549.68	-198.4	55.662	139.96	-44.8	41.669	-31.079	-53.55	54.135	-15.735	-9.3468	33.097	66.827	-19.094	-16.402	-11.831	20.951	-24.253	-12.286	-17.64	-16.607	6.6726	2.3482	0.38865	-19.832	19.705	24.035	34.934	-10.952	-2.7358	-12.027	-16.566	-8.532	-18.748	1.4304	-14.391	11.091	9.4205	-0.10581	24.496	-12.034	-13.312	12.699	2.086	17.343	11.005	-11.359	2.6539
AG3	angry	-317.92	-341.55	31.389	69.636	-31.973	58.654	-27.395	-10.368	16.266	32.673	53.783	47.647	14.846	12.569	31.824	13.759	-3.1419	8.7441	6.0223	6.815	-8.2639	4.1101	8.8702	27.644	-18.539	6.1812	-3.1987	-6.1591	7.2313	-2.161	0.55631	-4.6862	-26.009	-35.738	-13.744	-10.185	-3.8677	8.2996	-8.5224	-4.5581	6.6254	-12.634	11.755	-6.4268	7.8895	-5.8804	-8.6151	4.4769
AG30	angry	-383.35	-235.81	-126.42	55.01	0.58147	149.07	20.466	17.745	-56.286	78.331	-42.549	89.277	12.301	-60.009	-31.796	-40.843	-3.982	-15.671	23.725	8.8721	0.093682	23.81	9.5851	-33.787	19.511	-31.364	14.09	-39.545	-32.594	-10.576	13.394	0.13081	16.703	-7.9616	-3.2393	-7.1773	-18.281	0.30014	6.494	-10.073	-16.333	19.202	-12.916	20.013	4.7373	-4.0756	25.295	-12.723
AG4	angry	-998.9	52.509	147.84	115.43	-99.884	14.485	-81.418	10.112	63.405	-18.673	43.248	16.765	-3.5536	-9.239	8.4926	3.4389	23.213	-7.0521	-17.876	-18.565	-2.7195	14.867	-2.3962	27.769	20.049	29.186	-8.4324	30.402	-6.0508	-2.1168	-5.2052	-0.28165	-31.287	16.06	15.79	4.2234	13.576	-9.2403	1.7077	6.723	5.8576	-4.2426	23.249	-3.3135	0.12595	3.996	5.1641	-2.2086
AG5	angry	-474.97	-152.56	85.837	90.141	-69.917	107.94	-97.214	-30.447	28.978	-16.018	34.893	2.9534	26.687	19.746	-34.494	-9.7279	50.463	-9.8342	13.899	14.348	2.3378	4.094	-14.345	30.345	-6.7955	6.9772	-20.226	14.4	-7.5577	22.032	18.191	-19.392	-27.894	-26.898	20.72	8.0289	9.7425	2.2401	-12.551	-5.5536	6.4692	0.23646	13.652	0.46016	11.151	-11.055	9.0713	24.291
AG6	angry	-749.53	-121.34	73.524	148.63	-63.122	14.153	-56.295	-46.23	7.9511	33.443	47.185	-10.366	65.172	14.661	-31.102	1.1208	23.231	-65.885	15.058	13.244	0.89795	10.359	-9.5178	11.755	4.4138	8.0717	-4.1289	-3.5732	-7.9446	19.852	9.6829	-8.8564	-14.823	-22.047	-12.508	-7.7236	-7.3221	12.823	-16.137	-1.4511	8.6711	7.3648	8.9421	14.312	-20.182	-25.977	8.7284	0.73824
AG7	angry	-91.657	-296.54	-0.75835	109.81	-6.8944	110.75	-35.215	-0.22536	-4.2931	31.854	-7.7826	38.444	-11.284	3.2605	-9.41	10.581	25.246	-18.445	-4.2337	-18.641	3.4914	19.148	20.362	-4.6516	-17.35	0.021895	-8.6351	-10.141	8.5362	16.365	-2.2873	-10.892	-14.925	-9.2588	0.15213	-3.847	-0.48319	7.6845	-5.8182	3.1749	6.9469	-0.31639	-0.50489	-2.5677	4.4885	1.5491	-14.835	17.196
AG8	angry	-598.27	-284.4	-151.72	84.03	46.12	80.858	-32.077	-6.039	-52.891	66.124	-15.79	51.497	32.721	51.165	-14.465	-7.9226	-17.445	-8.6331	28.37	39.288	-1.473	13.562	8.6328	9.3266	13.099	-17.534	-22.774	-20.204	12.413	24.758	3.8017	-3.4585	-7.0176	-0.63968	-0.84702	-6.8848	5.4636	12.78	-0.65607	-2.5467	4.1373	-10.259	-0.90893	5.238	-15.054	7.6863	-9.5053	9.6265
AG9	angry	-1188.6	-153.82	14.195	-29.991	-46.221	-60.763	-67.25	32.936	-19.051	30.059	21.628	-154.98	70.254	8.1396	29.734	60.896	-14.59	-82.661	-17.567	38.795	-2.6734	32.951	-8.6066	-0.29938	55.606	-20.136	-17.882	-10.553	-12.956	25.335	-6.3966	44.185	-0.60025	-21.759	-12.497	28.751	-13.034	-0.16407	-2.4958	8.6832	22.159	-0.3947	-24.893	-4.4033	-23.877	-9.9964	-0.46024	-6.9365
[truncated: 131 more columns]

## Sheet: edited-raw
ID	exp	X 5-se	Y 5-se	Z 5-se	X 9-alr	Y 9-alr	Z 9-alr	X 8-all	Y 8-all	Z 8-all	X 7-su	Y 7-su	Z 7-su	X 6-pr	Y 6-pr	Z 6-pr	X 4-enr	Y 4-enr	Z 4-enr	X 3-exr	Y 3-exr	Z 3-exr	X 2-exl	Y 2-exl	Z 2-exl	X 1-enl	Y 1-enl	Z 1-enl	X 16-obr	Y 16-obr	Z 16-obr	X 15-obl	Y 15-obl	Z 15-obl	X 14-gn	Y 14-gn	Z 14-gn	X 13-li	Y 13-li	Z 13-li	X 12-ls	Y 12-ls	Z 12-ls	X 11-chr	Y 11-chr	Z 11-chr	X 10-chl	Y 10-chl	Z 10-chl
SA01	sad	-0.179581	7.70476	-21.2535	-3.83637	-11.0795	-22.3009	4.93202	-11.4943	-22.694	0.940345	-12.3076	-22.8897	1.37068	-9.81879	-27.3975	-16.2168	4.86595	-16.2862	-7.84169	4.7382	-16.9271	8.02247	4.97388	-16.6206	15.9697	5.0509	-16.1546	-22.1799	-13.1953	4.97181	22.4088	-12.7688	3.58413	1.01422	-31.1385	-18.5668	1.7085	-21.908	-21.9456	1.08252	-16.7349	-22.92	-7.32446	-18.1203	-18.6059	8.99754	-18.0228	-19.1893
SA10	sad	-3.14469	7.58991	-21.4979	-6.01937	-13.0202	-23.6703	2.04587	-13.1593	-22.9797	-2.65753	-14.0788	-23.9695	-2.20644	-12.6674	-27.8134	-20.7625	4.23202	-16.4382	-13.234	3.86532	-17.3984	4.97092	4.52994	-17.2782	12.9712	4.30289	-16.6038	-22.8019	-15.4637	3.36127	19.5563	-14.862	4.0712	-1.59369	-30.7737	-19.8823	-2.13095	-24.3126	-21.501	-1.83406	-17.4256	-23.4332	-9.41266	-20.1822	-20.2449	4.37939	-20.3377	-19.6763
SA11	sad	-2.95056	8.20096	-20.2444	-7.20804	-10.3598	-21.6809	0.547254	-10.0825	-21.6993	-3.43526	-10.9445	-22.6704	-3.56486	-9.24004	-26.2932	-17.6205	6.75832	-15.3983	-11.0253	6.94523	-16.0436	5.47467	5.71008	-15.9838	12.9581	5.57497	-15.4039	-22.0514	-14.445	4.60381	18.868	-13.7888	4.24828	-3.39052	-30.2061	-16.9703	-3.69465	-20.5223	-20.9177	-4.04674	-15.0122	-22.0511	-10.7978	-17.5819	-18.2743	2.65912	-16.9736	-18.9735
SA12	sad	-3.85509	8.01707	-21.1159	-6.27524	-12.5977	-22.6731	0.877275	-12.2715	-22.7643	-3.27804	-13.0771	-23.6207	-2.82774	-11.1399	-27.5536	-19.0113	4.97361	-16.1518	-12.2704	4.83325	-16.722	5.89686	4.53684	-16.8557	12.9586	4.43509	-16.5657	-21.2753	-15.2335	5.00736	18.0185	-14.3355	4.02182	-2.61402	-32.0081	-17.8341	-2.70598	-22.6056	-21.8895	-2.49758	-16.9888	-23.0245	-10.6397	-20.4786	-19.8326	4.65437	-19.3282	-18.1893
SA13	sad	-2.87117	7.09222	-20.1615	-5.97151	-11.5012	-21.9378	1.39872	-11.522	-21.9287	-2.83174	-12.5611	-22.68	-3.05872	-10.4998	-26.478	-16.4557	5.35103	-15.5676	-9.92279	5.02748	-16.0938	5.85657	4.84237	-16.111	13.149	4.74855	-15.5545	-21.6826	-14.1875	4.33555	18.3818	-12.8824	5.21572	-0.717363	-29.3931	-18.5725	-1.08569	-21.0248	-21.3718	-1.33931	-16.0524	-22.1823	-7.69202	-19.4716	-18.921	7.52221	-19.4026	-17.6981
SA14	sad	-2.62175	7.08861	-18.0355	-5.69325	-10.2239	-19.1975	0.751682	-10.6836	-18.8875	-2.8741	-11.0723	-19.8028	-2.56045	-9.54844	-23.2672	-19.1895	4.26805	-13.4879	-11.4994	3.97541	-14.1378	5.34152	4.88743	-14.1206	12.1692	4.96791	-13.7311	-20.8611	-12.5062	3.26365	17.329	-11.5643	3.85734	-1.18661	-27.0848	-15.2018	-0.956595	-18.4499	-18.7672	-0.410204	-13.8056	-19.5108	-7.44603	-15.58	-16.9382	5.98421	-15.9071	-15.8118
SA15	sad	-3.50163	8.45806	-22.6741	-6.80499	-13.3657	-24.1522	2.02305	-12.9434	-24.3952	-2.88515	-14.2206	-24.97	-2.79804	-12.5498	-29.3489	-23.0021	4.81538	-17.1764	-13.9012	4.5849	-17.869	6.472	4.34305	-18.0083	14.4404	4.77666	-17.7032	-22.6486	-19.0856	4.07925	21.2117	-15.2619	4.91141	-0.272675	-33.3098	-20.3009	-1.72569	-23.379	-23.7422	-1.4774	-18.5343	-24.6598	-9.25848	-21.2723	-20.7981	5.83069	-21.0232	-20.2093
SA16	sad	-2.56923	8.40613	-19.2616	-5.53092	-10.8208	-20.5331	0.580894	-10.8456	-20.7316	-2.46347	-11.9701	-20.9006	-2.71065	-10.0997	-24.8074	-17.3445	5.86254	-14.7832	-10.6059	5.62679	-15.1231	5.48123	5.4729	-15.0899	12.2464	5.51115	-14.5717	-20.847	-13.5897	2.93633	17.2281	-13.1955	3.80645	-0.509087	-29.0404	-15.9847	-1.1248	-20.0337	-19.7061	-1.58076	-14.5388	-20.7791	-8.28007	-17.3796	-17.0522	4.23487	-16.9956	-17.1104
SA17	sad	-1.99887	9.24359	-22.2419	-5.72826	-12.6435	-23.9994	1.41427	-12.7749	-23.9343	-2.91255	-13.7514	-24.8383	-2.07004	-10.6413	-28.9434	-19.0891	6.07635	-16.9804	-10.9563	5.85717	-17.7473	6.1404	6.62232	-18.0199	13.5712	6.30371	-17.2372	-26.6314	-17.4846	3.47695	19.4671	-14.9288	4.29953	-1.55288	-33.4888	-19.1815	-1.29851	-22.6242	-23.5337	-1.66792	-17.1688	-24.232	-8.91278	-18.9418	-19.6952	5.38548	-19.5197	-19.7527
SA18	sad	-4.12216	8.79041	-19.588	-10.3642	-9.29968	-20.8164	-3.00561	-10.1788	-20.6927	-7.91006	-9.93471	-22.6295	-6.93942	-7.01208	-25.0115	-21.0633	6.49757	-14.8841	-13.6852	6.21311	-15.316	5.51074	5.96842	-15.4628	11.7051	6.08368	-15.2115	-25.5328	-14.9682	3.31057	17.7994	-12.9538	3.95146	-6.41967	-29.3697	-14.7638	-5.97556	-20.0395	-20.1523	-6.11876	-14.3368	-21.1323	-12.5722	-17.1176	-17.1373	1.86492	-16.8704	-17.4177
SA19	sad	-4.15067	10.4184	-21.7836	-11.166	-8.77296	-22.3547	-3.40571	-8.94857	-23.0834	-8.17027	-9.3582	-23.8772	-7.45732	-6.9915	-27.8793	-22.5126	6.9973	-16.6816	-15.3947	7.20077	-17.1804	3.09064	6.9009	-17.1393	10.5022	7.18925	-16.4532	-24.4781	-16.2	3.35649	16.8273	-15.3042	3.63323	-2.62034	-32.0241	-17.6759	-3.73485	-19.3354	-22.3895	-4.09604	-13.6474	-23.3066	-12.6206	-17.0436	-18.3177	4.13283	-17.2771	-18.475
SA02	sad	2.2868	8.05315	-20.8861	-0.694572	-11.0412	-22.3432	6.56153	-10.9313	-22.6441	2.78941	-12.0221	-22.7747	3.28411	-10.3021	-26.9976	-13.6337	6.05282	-15.9049	-5.3143	6.34873	-16.9296	10.1769	5.80233	-16.7425	18.6598	5.95868	-15.9749	-22.2502	-12.6838	4.79915	22.1844	-13.1827	4.63451	0.988597	-30.5808	-18.6444	2.09451	-20.6629	-21.86	2.34256	-14.9227	-22.7364	-5.08097	-17.8613	-20.0131	10.1474	-17.5861	-17.7668
SA20	sad	-3.35153	8.07268	-22.8798	-8.85113	-14.158	-24.5423	-1.59522	-14.5575	-24.2103	-6.19596	-14.9625	-25.0112	-5.00394	-11.1593	-29.4787	-22.007	2.28292	-17.0103	-15.2242	1.82257	-18.1439	4.77081	2.63801	-18.3979	11.5823	2.23509	-17.4594	-23.1537	-17.3697	4.21647	15.715	-15.5511	4.47579	-2.74283	-34.3035	-19.1125	-3.54573	-24.6382	-23.7094	-4.32315	-18.8429	-24.7734	-10.6707	-21.2467	-20.7947	3.3232	-21.7893	-20.7396
SA21	sad	-3.48734	7.10307	-21.839	-9.41181	-10.5817	-23.2927	0.0323553	-10.6657	-23.2721	-5.90289	-11.4252	-24.4211	-4.59438	-8.66304	-28.484	-20.7493	5.39128	-16.6802	-13.9423	5.10765	-17.4444	3.88831	5.81869	-17.7824	11.3339	6.14264	-17.0207	-24.2989	-16.6807	4.36329	16.9225	-15.1688	4.40362	-1.99121	-32.4923	-19.0393	-3.08713	-22.3324	-22.863	-3.21373	-15.7162	-23.9067	-11.2713	-19.4658	-19.4938	4.22982	-18.6836	-20.0208
SA22	sad	-3.29636	8.02849	-18.7744	-9.11688	-9.43808	-19.2966	0.351655	-8.87981	-19.5043	-5.79362	-9.52448	-20.8585	-3.85827	-6.66711	-23.9303	-19.0648	5.50085	-14.1208	-11.9273	5.6761	-14.9545	5.17018	5.35923	-14.8857	11.4547	5.13918	-14.6319	-23.6082	-14.6438	1.5791	16.2888	-12.672	2.42261	-1.47744	-28.3807	-14.9998	-3.57811	-20.0655	-18.8588	-3.8607	-12.8885	-20.3184	-11.6312	-13.8776	-12.235	5.30322	-13.7504	-15.8036
SA23	sad	-4.8656	10.4007	-21.9672	-9.54307	-10.6874	-22.8751	-2.36714	-10.9556	-22.4508	-6.93853	-11.0882	-24.2885	-6.4659	-8.25251	-28.2019	-23.2265	6.45854	-16.3778	-15.052	6.3614	-17.3209	2.4481	5.61183	-17.5302	9.60644	5.97452	-16.8938	-25.8025	-15.962	3.65663	18.3266	-14.4881	4.79892	-3.35992	-32.8305	-16.9425	-4.82524	-22.685	-22.0368	-5.13692	-16.0283	-23.6295	-13.204	-17.806	-19.4511	2.69657	-17.8511	-19.8993
SA24	sad	-3.93341	10.1571	-21.9765	-8.09368	-12.824	-21.7594	0.420273	-12.6238	-22.8195	-4.94398	-13.9635	-23.5829	-3.24512	-10.3633	-27.9161	-23.3846	6.50207	-16.4325	-15.3757	7.13547	-17.7282	4.45124	6.55026	-17.0499	11.5766	6.80436	-16.7733	-25.5913	-16.6763	3.57004	18.3202	-14.9695	3.89758	-2.90401	-32.8726	-17.2428	-4.35845	-24.2872	-22.7	-4.95239	-18.7262	-23.5473	-11.4179	-20.9545	-19.9367	5.06458	-19.5606	-19.3055
SA25	sad	-4.39682	9.29177	-20.0178	-8.03837	-8.86094	-20.8997	-1.59787	-9.08257	-20.9269	-5.09978	-9.66675	-21.9919	-5.11637	-7.71055	-25.851	-18.5655	6.56409	-15.3284	-11.9232	6.40816	-16.0106	3.70164	6.18808	-15.727	9.98774	6.2899	-15.421	-23.0233	-15.2026	2.15648	15.4454	-13.806	2.22968	-3.28348	-30.4278	-14.8003	-3.80477	-19.7586	-20.7926	-3.42141	-14.0106	-21.6425	-9.97437	-16.5106	-18.6301	2.74145	-15.9133	-18.3595
SA26	sad	-3.55044	8.25664	-21.5062	-6.28466	-11.9519	-23.4113	0.509768	-11.9897	-23.5247	-3.44124	-13.1349	-23.6526	-2.71366	-9.05111	-27.4873	-20.3781	4.83053	-16.9195	-13.4842	4.90311	-17.3263	5.13717	5.00204	-17.1552	12.2776	5.28934	-16.689	-25.3993	-16.221	2.92592	17.9839	-14.3574	4.29914	-3.00733	-32.6152	-17.0696	-3.99695	-23.8491	-21.9424	-4.41734	-17.7782	-23.4034	-10.9233	-19.8625	-19.9906	3.30675	-20.758	-19.6689
SA27	sad	-3.0154	9.0114	-22.8947	-7.16772	-12.0718	-24.106	-0.0267784	-11.8908	-23.9408	-4.72947	-12.5875	-25.0907	-2.95928	-10.0067	-29.5803	-21.5687	5.46967	-17.6524	-13.2336	5.73395	-18.5313	4.87592	5.61805	-18.2125	12.6469	5.547	-17.5767	-27.6073	-17.4108	3.03383	20.4951	-15.0395	4.07179	-1.8742	-33.9874	-19.3558	-2.31001	-23.6083	-23.7924	-2.09728	-17.3575	-24.7479	-12.0618	-20.4046	-20.9419	7.75041	-19.4205	-19.4911
SA28	sad	-3.76715	8.01692	-18.0798	-6.40249	-9.0472	-19.0482	0.783627	-8.98054	-19.6193	-3.86246	-9.49643	-20.4301	-2.52331	-7.12123	-23.3494	-19.0465	5.99817	-13.7907	-11.9305	5.81742	-14.3584	4.81542	6.70832	-14.257	11.158	7.37705	-13.9052	-24.1461	-13.2783	2.38794	16.5765	-11.8289	3.54793	-1.22953	-26.5767	-15.5278	-1.83162	-17.8421	-18.9403	-1.3482	-13.432	-19.5615	-9.56946	-15.263	-16.7479	7.34687	-14.8151	-15.1424
SA29	sad	-4.20715	7.12583	-19.4079	-7.56798	-10.3142	-20.8944	-0.272823	-9.82981	-21.2874	-4.94212	-11.1493	-21.5499	-4.11849	-8.7023	-25.4664	-18.4594	5.19056	-15.4075	-12.3993	5.04469	-15.5581	2.81402	5.2629	-15.7038	9.0038	6.14652	-15.2006	-22.5988	-15.1133	2.87468	15.2666	-12.8751	3.96653	-2.30184	-29.4228	-16.1422	-3.78581	-20.6918	-20.484	-3.75573	-15.581	-21.2642	-10.108	-17.7845	-18.2656	4.58265	-16.631	-17.3046
SA03	sad	1.31222	10.2927	-24.8345	-5.69431	-12.5177	-25.6782	2.1428	-13.0119	-26.2688	-1.23163	-13.4785	-27.4907	-1.22571	-11.0699	-31.9875	-17.4466	5.85343	-18.8989	-9.14369	5.62276	-19.4206	9.66268	5.36079	-19.3598	17.5713	5.3133	-18.9528	-25.4162	-15.8902	4.90897	22.3071	-14.9229	5.42609	1.2456	-33.8716	-23.2096	0.85841	-24.3219	-25.7093	0.356864	-19.1635	-26.7875	-6.87935	-22.5545	-22.1504	7.88105	-22.5913	-21.5277
SA30	sad	-5.72917	10.0444	-20.6642	-9.84436	-10.269	-21.5135	-2.38199	-9.8484	-22.0934	-6.93595	-10.9912	-22.5268	-6.83303	-8.08834	-26.5905	-23.8296	6.30383	-15.4958	-16.3689	6.61144	-16.21	2.95284	6.71805	-16.3163	9.81113	7.44227	-15.8304	-24.3284	-16.934	3.61513	17.2298	-13.6335	3.94497	-3.03288	-30.713	-16.6564	-4.98161	-20.7632	-21.6194	-4.2785	-15.0767	-22.1595	-12.6825	-18.133	-18.9112	4.02	-16.964	-17.4496
SA04	sad	0.368109	8.74883	-23.868	-4.58967	-13.0749	-25.7334	3.05954	-13.5767	-24.9096	-0.930415	-14.3978	-26.3758	-0.461882	-12.8953	-30.774	-21.4708	4.63627	-18.1924	-13.0574	4.24721	-18.9274	8.53397	5.54602	-19.4032	17.8622	5.89003	-18.3835	-26.6736	-15.4271	5.09126	23.5684	-14.322	4.58649	0.50693	-35.2674	-21.102	0.836387	-25.8495	-23.9001	0.795436	-19.0343	-26.0355	-7.86446	-22.4189	-22.0484	8.8785	-23.0756	-20.6505
SA05	sad	-0.249618	7.57126	-22.9631	-2.31628	-12.5618	-25.045	4.88946	-12.6076	-25.1606	1.98458	-13.6327	-26.121	1.91031	-11.6047	-30.1543	-18.0808	3.99401	-17.9106	-10.5692	4.40265	-18.5241	6.99527	4.41265	-18.6524	15.1502	4.83706	-18.0379	-22.9263	-15.2194	4.20234	21.8224	-15.3824	4.38019	2.04957	-30.094	-22.26	2.70264	-21.5206	-24.2925	2.45372	-16.7268	-25.2431	-4.82551	-20.0889	-21.9834	9.04269	-19.9722	-19.4958
SA06	sad	1.17141	9.634	-30.2155	-4.10106	-17.1833	-32.4672	5.1671	-17.0613	-32.3928	0.138337	-18.5541	-33.8918	0.744258	-16.6039	-39.1495	-20.8521	2.73251	-22.917	-12.3182	2.85248	-23.8346	8.42917	2.28793	-23.8139	17.4873	3.57207	-23.1844	-25.9262	-20.8872	5.6694	25.5598	-19.39	6.25726	2.50057	-43.2268	-27.7762	2.48116	-31.6091	-31.5043	2.48825	-25.7493	-32.7815	-6.7712	-29.9023	-27.3817	10.7932	-29.2827	-25.5283
SA07	sad	-3.30394	7.78167	-24.2062	-9.98619	-14.0472	-25.5921	-0.718751	-13.703	-25.7916	-5.16535	-15.1382	-27.238	-4.9178	-12.9972	-32.0583	-22.6067	3.5491	-18.906	-14.5918	3.4303	-19.7019	3.32046	3.72308	-19.4658	11.5853	3.7536	-19.4233	-25.2899	-17.991	4.38071	22.6918	-17.5968	3.52807	-3.06296	-36.4203	-21.5062	-3.80568	-25.9142	-24.9017	-4.83313	-20.215	-26.6526	-11.9981	-22.9538	-22.1297	5.2279	-22.2708	-20.62
SA08	sad	-3.16653	8.80652	-22.6398	-7.53044	-11.4236	-23.2121	2.38883	-10.9167	-24.2643	-2.27328	-12.5656	-24.5256	-2.14612	-9.94596	-29.3477	-21.2312	5.29799	-17.4179	-13.8809	5.21074	-17.8664	4.84334	6.3555	-17.7904	13.0098	6.57532	-17.3348	-24.6331	-15.7136	2.64559	21.7079	-14.6752	4.1117	-0.944187	-32.8158	-20.0732	-1.53454	-20.3637	-23.5063	-2.47961	-15.8745	-24.5113	-11.1333	-17.5088	-20.6187	6.38904	-16.7598	-20.9741
SA09	sad	-3.37021	10.3127	-23.2919	-6.78738	-11.7549	-24.024	1.53437	-12.0108	-24.2314	-2.76166	-13.0666	-24.8774	-2.07995	-10.1882	-29.7769	-19.4475	5.47996	-17.614	-11.1292	5.55347	-18.657	4.88078	6.72253	-18.2925	12.4726	6.87718	-17.5074	-23.6835	-16.6613	3.6706	20.9287	-15.2089	5.02776	-1.0256	-34.1051	-19.9745	-0.822994	-22.0942	-23.9999	-1.04961	-16.1632	-24.9538	-10.8739	-19.7089	-20.4642	8.4859	-17.8124	-19.3143
FE01	fear	-50.9796	101.628	-201.593	-103.326	-52.0651	-174.223	-31.5355	-80.0949	-215.83	-70.9592	-89.9361	-219.693	-70.6935	-73.8581	-257.881	-237.816	66.6698	-151.645	-144.334	68.0962	-156.602	27.4721	84.7299	-161.323	119.867	87.4235	-152.675	-247.769	-149.437	49.4275	176.224	-126.916	40.2987	-33.1355	-301.202	-150.513	-41.8027	-202.517	-204.801	-39.8664	-149.681	-213.296	-110.363	-170.058	-184.385	41.196	-167.441	-174.383
FE10	fear	-47.5811	115.697	-227.889	-94.471	-91.3666	-226.373	-23.2586	-100.116	-238.984	-61.2337	-108.265	-245.605	-51.8416	-81.7863	-289.38	-231.68	69.2169	-172.111	-140.491	74.8969	-181.169	22.2545	74.2397	-179.928	104.416	79.4363	-172.813	-243.082	-172.935	28.7249	170.019	-142.051	31.7282	-41.9226	-331.194	-172.708	-54.7395	-227.64	-235.055	-49.3861	-159.438	-242.204	-127.281	-185.25	-203.163	19.8909	-177.749	-202.746
FE11	fear	-41.6018	106.264	-189.176	-79.9628	-67.003	-191.242	-23.0392	-65.4831	-199.045	-53.4495	-74.0515	-203.79	-49.7677	-42.6534	-234.888	-205.088	81.0717	-139.656	-126.041	84.067	-144.749	33.0569	77.4276	-147.121	112.632	76.2541	-139.342	-228.357	-137.4	50.0475	154.655	-109.31	40.3388	-26.4376	-274.985	-142.021	-46.4605	-178.789	-188.307	-39.1253	-121.529	-197.243	-109.871	-139.06	-170.333	28.1796	-127.578	-162.467
FE12	fear	-45.1364	100.264	-194.927	-91.7457	-81.3874	-196.235	-27.4074	-84.5492	-200.702	-66.9478	-96.6245	-207.724	-68.0359	-64.8186	-248.128	-206.178	78.4064	-148.418	-134.483	79.5504	-151.003	28.7518	61.9491	-150.934	95.594	66.2855	-149.989	-216.79	-144.191	37.1911	139.151	-117.421	39.7362	-47.7505	-291.319	-131.531	-59.6801	-205.804	-193.665	-54.611	-135.137	-206.458	-131.511	-151.868	-172.722	-1.64843	-147.028	-172.457
FE13	fear	-37.3184	100.045	-198.911	-75.3957	-76.2767	-204.465	-13.976	-84.8853	-205.977	-54.1302	-89.6234	-213.238	-49.3833	-58.1143	-250.888	-197.183	71.1818	-149.083	-120.165	75.588	-153.563	41.0217	67.5665	-153.628	114.986	70.981	-148.049	-218.394	-149.15	36.8846	144.227	-115.831	34.4506	-34.1935	-289.845	-153.472	-52.4949	-193.993	-205.324	-42.7342	-140.665	-209.229	-106.562	-156.81	-186.455	20.6465	-137.913	-178.789
FE14	fear	-42.7659	73.0274	-206.374	-83.2445	-93.5562	-222.13	-20.8084	-101.301	-223.419	-54.0752	-104.87	-236.583	-47.1913	-77.4373	-270.956	-235.954	53.0343	-159.21	-141.986	56.0663	-166.857	56.2695	56.2828	-164.754	136.698	58.2959	-161.086	-251.373	-149.171	43.2552	175.874	-123.247	53.2979	-29.7621	-313.584	-164.384	-54.8224	-211.741	-220.775	-56.1313	-151.118	-227.095	-116.733	-171.801	-198.817	28.3369	-153.214	-195.812
FE15	fear	-33.1647	93.1703	-201.534	-55.9162	-84.3315	-213.081	3.96237	-88.8493	-215.908	-22.7064	-95.3771	-221.719	-28.3674	-66.6897	-261.941	-188.707	77.551	-154.51	-109.383	79.372	-160.577	62.6529	77.7913	-158.96	138.054	78.6641	-156.241	-240.479	-152.396	43.5012	169.087	-120.127	42.5364	-15.4167	-302.528	-164.026	-14.9482	-190.185	-212.938	-11.436	-140.283	-217.918	-75.2421	-153.912	-183.389	46.5069	-144.086	-191.818
FE16	fear	-37.6643	101.847	-213.975	-69.9071	-78.3883	-225.045	-6.27582	-81.2211	-229.65	-44.0339	-90.9155	-235.04	-43.3202	-61.9412	-274.161	-204.141	62.8847	-161.098	-118.291	63.1978	-166.613	46.7732	74.5738	-172.458	135.275	71.404	-160.364	-238.25	-160.893	40.4281	165.738	-128.193	36.9077	-35.5144	-317.715	-158.918	-43.8454	-197.914	-221.534	-40.4494	-143.366	-226.832	-102.07	-162.183	-201.836	38.8697	-140.494	-192.198
FE17	fear	-40.6274	93.5111	-206.124	-99.1419	-99.9528	-213.848	-40.8859	-103.74	-219.308	-71.6254	-110.579	-224.877	-71.0401	-77.2168	-264.396	-213.872	63.5108	-157.48	-128.639	64.7384	-161.963	36.0417	58.4639	-166.615	118.08	58.7197	-156.807	-241.029	-144.652	37.1812	162.977	-123.06	33.74	-43.6016	-314.698	-139.842	-65.2655	-228.993	-212.639	-58.6669	-166.417	-221.367	-118.655	-183.325	-199.661	22.7377	-152.498	-180.555
FE18	fear	-35.9624	101.516	-191.516	-78.9299	-70.9265	-198.05	-25.7636	-71.8061	-204.328	-51.2946	-81.0767	-206.46	-53.0528	-49.3155	-241.074	-215.05	102.498	-46.196	-130.713	91.7745	-147.458	43.0821	86.4583	-150.029	124.991	88.5635	-142.775	-233.477	-141.443	37.5194	161.927	-108.841	40.2449	-40.0248	-275.356	-144.954	-53.3309	-184.84	-196.598	-52.2824	-124.443	-203.793	-112.054	-148.586	-179.727	13.9836	-140.27	-176.359
FE19	fear	-50.4164	101.486	-197.956	-85.7984	-69.0142	-205.944	-21.0696	-70.3001	-208.448	-59.9904	-77.7725	-215.283	-56.5929	-45.0986	-256.043	-242.259	94.1082	-151.863	-157.452	92.5434	-161.338	48.2021	95.7825	-155.755	123.96	94.5846	-153.309	-244.356	-141.045	33.8685	166.945	-119.521	37.2899	-42.1103	-269.086	-156.812	-47.1965	-159.677	-209.325	-42.3373	-111.237	-215.195	-113.115	-135.503	-187.091	24.748	-121.833	-185.322
FE02	fear	-39.5581	103.64	-201.815	-66.6866	-65.3744	-195.498	3.57395	-75.5735	-211.74	-37.4949	-82.8907	-221.447	-32.0922	-58.2578	-257.584	-214.287	88.9547	-152.048	-128.199	89.1169	-157.216	32.1714	83.5411	-156.61	117.446	86.5031	-153.057	-234.958	-144.809	35.7054	158.826	-120.331	49.8667	-23.1191	-303.556	-150.398	-38.9852	-190.088	-208.434	-27.3089	-131.498	-214.514	-103.676	-151.836	-184.725	47.8261	-142.491	-173.949
FE20	fear	-46.6912	85.1498	-217.495	-71.2197	-90.4042	-238.052	-10.8653	-101.621	-231.415	-48.928	-103.651	-245.884	-48.7095	-79.4388	-283.616	-235.684	46.9148	-166.416	-147.828	54.2194	-177.06	51.9274	43.4772	-172.259	128.506	46.9728	-170.478	-238.561	-175.105	45.9315	166.332	-141.411	50.759	-35.4937	-331.404	-163.956	-53.7368	-219.401	-230.873	-46.6936	-150.327	-237.146	-109.859	-171.855	-209.367	16.5343	-158.479	-203.456
FE21	fear	-47.9002	111.132	-212.063	-75.2672	-63.1058	-221.355	-16.4962	-67.5835	-223.392	-50.8945	-73.2228	-235.764	-48.5952	-47.57	-269.097	-234.645	78.8756	-160.261	-146.295	75.0283	-167.901	29.1808	85.8799	-167.208	111.477	86.301	-157.155	-232.762	-163.983	41.2658	162.755	-128.748	35.0836	-30.1301	-302.754	-169.213	-37.4832	-201.84	-212.708	-35.1893	-134.173	-224.716	-95.5387	-149.486	-194.957	25.4248	-141.001	-193.096
FE22	fear	-33.8283	98.3665	-172.601	-77.0344	-62.443	-175.574	-24.2519	-68.2665	-179.081	-59.1519	-70.94	-181.766	-47.1818	-43.4018	-214.747	-205.395	63.6536	-128.07	-127.687	67.6583	-131.276	23.4017	65.6223	-132.27	96.4229	70.7027	-129.023	-224.79	-120.97	27.7337	148.024	-97.3518	33.8737	-57.2897	-238.467	-117.682	-54.0756	-159.901	-176.432	-57.2	-112.271	-179.301	-127.062	-113.263	-134.008	20.0739	-118.898	-150.98
FE23	fear	-55.5004	101.088	-202.553	-75.1533	-81.746	-215.742	-14.2433	-83.7272	-217.121	-54.9663	-89.2933	-221.908	-49.8332	-50.2589	-256.578	-240.411	79.0921	-155.175	-147.482	84.3751	-159.375	22.341	83.2245	-159.664	101.817	86.5039	-156.725	-253.509	-151.527	29.9987	182.899	-117.454	43.9036	-53.84	-291.241	-147.872	-58.3713	-175.466	-213.998	-51.9871	-131.416	-219.179	-123.345	-152.342	-192.488	13.9659	-141.253	-190.351
FE24	fear	-63.8859	102.534	-200.348	-79.6923	-80.2737	-209.61	-15.0117	-86.3245	-212.082	-47.4186	-88.4744	-224.936	-52.6895	-56.0765	-259.593	-239.489	89.2025	-155.504	-150.216	89.7946	-159.449	40.2405	93.5049	-158.498	122.193	94.2194	-155.242	-241.444	-156.593	36.5518	172.019	-120.46	42.2791	-35.2185	-298.249	-156.878	-54.6201	-198.675	-210.921	-55.0174	-144.451	-217.013	-110.322	-159.922	-190.832	24.2599	-150.244	-187.116
FE25	fear	-54.6749	98.3988	-200.374	-74.9495	-79.4191	-215.327	-11.8294	-81.2329	-214.865	-48.8545	-91.2767	-219.129	-49.9332	-58.5131	-260.804	-240.621	87.2449	-154.059	-152.868	89.0455	-158.916	41.2199	92.3086	-158.442	121.383	97.2315	-155.76	-242.717	-152.644	46.5055	172.568	-118.566	43.6737	-31.5093	-303.836	-151.534	-46.6279	-199.287	-209.514	-37.576	-139.567	-218.503	-102.776	-158.769	-196.491	38.8623	-131.981	-177.809
FE26	fear	-50.5135	97.2328	-193.949	-78.8939	-73.5196	-203.058	-8.77285	-77.0389	-201.599	-50.1674	-84.4185	-211.665	-49.296	-57.5276	-249.984	-233.467	68.3889	-148.864	-148.176	75.4538	-152.548	21.1334	84.1992	-153.358	100.318	85.3649	-148.853	-247.745	-138.955	28.1938	174.243	-108.237	33.256	-48.8375	-277.533	-143.448	-55.9209	-187.752	-202.316	-48.4525	-134.376	-208.414	-109.346	-153.19	-185.052	33.1331	-130.86	-173.039
FE27	fear	-33.7061	99.1736	-205.677	-57.2473	-65.8292	-217.462	6.42798	-66.5458	-219.107	-37.0494	-73.8457	-225.174	-23.3639	-39.8252	-261.378	-193.515	77.8533	-156.225	-103.705	78.2543	-161.632	42.3311	80.4313	-163.489	126.975	82.292	-156.926	-243.309	-157.805	37.1707	172.713	-122.737	47.8772	-35.3678	-297.633	-160.896	-37.5187	-181.024	-214.299	-29.1384	-122.664	-221.392	-89.0923	-142.226	-185.647	49.0895	-133.233	-187.886
FE28	fear	-37.2282	95.7498	-189.951	-56.2474	-58.7262	-201.359	0.0122324	-59.6743	-202.208	-31.6832	-71.8686	-204.316	-25.1192	-40.9192	-243.753	-207.683	85.4235	-143.687	-131.769	91.1315	-148.875	35.2738	93.2543	-149.961	115.79	94.9852	-142.241	-226.358	-139.478	40.9778	150.672	-111.142	36.1337	-23.0221	-280.789	-152.583	-27.3597	-176.527	-195.039	-24.7688	-118.104	-204.522	-80.6888	-125.501	-171.557	47.8223	-111.19	-170.439
FE29	fear	-64.8575	86.736	-176.108	-110.481	-76.2519	-184.572	-55.2627	-78.7005	-190.283	-81.0239	-84.797	-194.826	-89.6134	-64.8346	-230.365	-217.59	62.6518	-135.388	-139.607	62.2258	-140.35	-7.19992	73.1364	-142.692	66.2804	75.0704	-135.821	-219.35	-133.567	31.1853	142.885	-106.209	29.1602	-39.631	-256.834	-141.073	-57.3748	-178.581	-184.627	-60.8318	-122.274	-192.992	-104.754	-138.542	-169.515	4.04068	-120.264	-168.137
FE03	fear	-37.342	110.413	-227.476	-83.266	-84.6616	-236.108	-22.9138	-86.1088	-241.386	-57.88	-94.3146	-250.71	-54.7296	-59.0079	-288.497	-217.14	76.7124	-169.476	-130.685	80.8447	-176.229	52.171	71.1952	-176.419	132.527	73.9305	-172.144	-241.455	-165.128	42.119	163.642	-143.95	38.4173	-29.3896	-338.147	-174.042	-47.355	-208.279	-235.229	-34.6791	-148.906	-242.202	-102.366	-171.825	-214.005	38.1268	-156.415	-202.902
FE30	fear	-59.8598	109.878	-210.591	-118.632	-94.9278	-214.653	-54.6581	-100.092	-223.306	-90.8488	-105.184	-230.232	-83.2676	-68.0817	-271.993	-234.198	97.9259	-159.038	-142.02	104.838	-167.222	39.5048	102.369	-167.803	117.729	105.578	-165.652	-239.923	-158.11	41.5582	165.841	-126.774	36.9442	-36.6723	-294.942	-181.654	-56.8185	-201.621	-219.584	-54.0107	-150.154	-223.877	-120.764	-163.796	-178.139	22.1898	-152.018	-198.419
FE04	fear	-48.5094	103.111	-217.218	-82.204	-95.3635	-227.848	-18.6933	-99.7116	-231.308	-55.2281	-107.533	-238.747	-55.8305	-80.7813	-279.285	-248.909	65.1112	-162.412	-159.838	67.572	-169.6	34.3	73.1078	-171.983	123.246	76.2832	-163.701	-247.36	-160.244	46.3636	175.439	-128.149	43.3583	-32.8468	-319.876	-172.498	-45.8417	-211.876	-226.727	-48.2824	-154.128	-233.701	-113.163	-168.706	-202.058	37.7303	-143.48	-193.304
FE05	fear	-41.6144	106.066	-220.256	-79.1827	-101.773	-226.993	-20.72	-109.038	-233.865	-58.8352	-110.933	-237.823	-48.4129	-76.1719	-283.04	-210.603	97.2304	-166.68	-121.994	96.7608	-176.238	29.1512	90.5009	-176.205	105.576	91.4566	-169.252	-225.15	-168.02	52.463	151.113	-134.515	45.9264	-38.9353	-322.906	-171.784	-46.8408	-226.161	-214.007	-44.7402	-164.202	-231.333	-115.784	-158.307	-156.91	32.3451	-158.471	-173.251
FE06	fear	-32.1638	118.492	-266.575	-75.2295	-96.7391	-264.164	14.0844	-114.301	-274.715	-32.1371	-123.275	-296.853	-31.681	-90.9955	-341.198	-240.63	67.0118	-198.082	-146.367	73.2091	-206.969	57.2692	69.0566	-208.068	150.097	77.0015	-200.805	-259.484	-199.594	49.0807	186.812	-165.369	55.6319	-38.9118	-388.492	-208.009	-44.5214	-286.603	-268.801	-25.5362	-204.452	-280.283	-118.282	-209.005	-237.903	54.2505	-196.009	-222.425
FE07	fear	-73.2258	89.375	-220.003	-110.212	-98.6406	-231.726	-47.0484	-103.015	-237.34	-82.7894	-110.053	-245.223	-83.0214	-77.6838	-294.179	-240.011	59.7499	-170.663	-154.711	65.4699	-178.553	-3.89754	72.3529	-180.279	80.1974	71.2988	-173.871	-233.679	-184.651	32.4654	161.287	-154.064	34.1744	-48.121	-331.299	-172.58	-71.3337	-229.4	-232.277	-64.8651	-155.543	-243.408	-122.888	-173.423	-212.165	9.40486	-170.3	-209.605
FE08	fear	-65.1862	103.073	-225.669	-110.501	-93.3264	-235.088	-49.5218	-94.9588	-243.491	-83.3889	-105.356	-246.681	-80.6785	-80.2069	-294.192	-238.781	64.3005	-173.887	-150.532	63.6982	-177.791	-4.80416	73.1347	-181.644	81.6148	77.4206	-172.764	-237.504	-174.446	46.7656	166.851	-135.118	37.1608	-34.012	-341.163	-173.992	-57.1143	-226.384	-236.026	-49.6304	-152.694	-244.222	-118.962	-185.378	-214.992	22.519	-156.397	-198.399
FE09	fear	-44.3776	107.554	-218.067	-83.8589	-68.7786	-221.293	-10.2254	-79.147	-227.529	-56.6098	-86.1024	-234.427	-48.6554	-53.0208	-280.702	-223.808	84.6086	-164.962	-130.96	86.5519	-172.176	32.9999	89.6812	-176.482	120.181	91.6106	-166.557	-250.484	-159.747	36.9037	173.9	-136.185	47.3116	-41.8758	-329.267	-156.495	-55.3806	-220.25	-221.636	-49.6714	-151.522	-232.073	-143.575	-164.233	-185.535	33.3707	-153.375	-181.248
HA01	happy	-51.7194	86.3687	-184.832	-71.6725	-73.7279	-198.22	-5.25176	-74.3703	-199.001	-40.7249	-79.6267	-215.444	-44.6087	-48.6072	-236.342	-238.841	63.9896	-143.309	-155.109	64.7229	-146.531	31.8645	72.7437	-147.318	113.626	76.5068	-144.316	-248.682	-135.643	34.3294	173.206	-110.359	37.8445	-47.2585	-269.412	-142.462	-49.7425	-188.218	-187.185	-35.3652	-119.837	-200.891	-106.626	-141.669	-178.641	36.0194	-119.015	-172.401
HA10	happy	-63.2137	108.589	-208.521	-89.3819	-85.0396	-220.056	-26.5679	-89.4573	-223.525	-57.5583	-97.92	-230.784	-59.9969	-73.5318	-272.173	-251.031	72.5179	-159.583	-166.455	71.8408	-164.757	23.2331	73.3298	-166.268	99.7039	76.5765	-159.965	-259.033	-165.956	31.4729	165.895	-141.53	25.9427	-38.6991	-317.715	-154.95	-58.3073	-211.643	-208.874	-51.2696	-139.553	-222.205	-132.725	-162.053	-205.648	11.7469	-137.396	-197.627
HA11	happy	-52.1941	132.449	-215.48	-87.3455	-88.4041	-220.081	-27.6759	-92.546	-220.78	-64.9495	-96.5748	-232.295	-59.3742	-58.852	-266.935	-251.998	72.1715	-158.893	-168.865	75.1368	-165.015	23.1301	72.9453	-166.023	97.8482	74.3182	-162.757	-261.036	-161.429	32.7668	165.133	-141.334	38.5633	-48.2034	-308.344	-161.64	-70.7004	-207.755	-214.345	-62.4669	-131.46	-226.147	-140.045	-151.766	-203.832	4.22064	-141.903	-201.148
HA12	happy	-62.3143	107.051	-195.54	-95.5336	-85.9814	-206.16	-35.5002	-95.3223	-203.817	-65.2922	-102.901	-211.556	-73.0028	-77.4591	-252.7	-228.388	62.2473	-143.364	-148.498	60.1579	-154.102	25.0397	57.1165	-156.608	94.432	59.2394	-151.465	-244.514	-151.596	33.7557	149.039	-129.298	31.5665	-43.0578	-298.035	-139.128	-75.1665	-212.009	-187.604	-73.0818	-132.156	-210.997	-137.637	-160.45	-190.453	-3.39587	-135.068	-184.835
HA13	happy	-48.2293	101.233	-188.603	-77.0548	-79.696	-193.024	-13.6358	-86.1614	-196.846	-44.9867	-91.0369	-210.151	-46.5574	-66.2287	-244.194	-214.088	66.1605	-143.398	-131.464	69.5041	-151.696	30.9052	69.2936	-148.257	95.0665	69.6262	-147.021	-242.061	-151.225	25.1012	151.678	-114.124	29.5898	-32.4517	-285.675	-140.545	-45.6454	-213.791	-181.903	-44.7346	-126.819	-204.147	-125.068	-142.252	-182.023	27.8289	-134.225	-179.15
[truncated: 115 more rows]
[truncated: 1,452 more columns]

## Sheet: bosph result
Confusion Matrix and Statistics
Reference
[truncated: 33 more rows]

## Sheet: Sheet8
ID	exp	Y 5-se	Z 5-se	X 9-alr	Y 9-alr	Z 9-alr	X 8-all	Y 8-all	Z 8-all	X 7-su	Y 7-su	Z 7-su	X 6-pr	Y 6-pr	Z 6-pr	X 4-enr	Y 4-enr	Z 4-enr	X 3-exr	Y 3-exr	Z 3-exr	X 2-exl	Y 2-exl	Z 2-exl	X 1-enl	Y 1-enl	Z 1-enl	X 16-obr	Y 16-obr	Z 16-obr	X 15-obl	Y 15-obl	Z 15-obl	X 14-gn	Y 14-gn	Z 14-gn	X 13-li	Y 13-li	Z 13-li	X 12-ls	Y 12-ls	Z 12-ls	X 11-chr	Y 11-chr	Z 11-chr	X 10-chl	Y 10-chl	Z 10-chl	X s 99
[truncated: 285 more rows]
[truncated: 1,452 more columns]
